# Supplementary material for: Comparative transcriptome analysis of roots, stems and leaves of Isodon amethystoides reveals candidate genes involved in Wangzaozins biosynthesis
Source: BMC Plant Biol. 2018 Nov 8;18:272. doi: 10.1186/s12870-018-1505-0 (PMC6225716; doi:10.1186/s12870-018-1505-0)
Supplement: Supplementary file 3 — Table S3. Correlation indices between different samples. (XLSX 9 kb) [file 12870_2018_1505_MOESM3_ESM.xlsx]

## Sheet: Sheet1
			Supplementary S3 Table Correlation index between different samples
		Root 1	Root 2	Root 3	Stem 1	Stem 2	Stem 3	Leaf 1	Leaf 2	Leaf 3
	Root 1	1	0.86	0.9	0.79	0.76	0.8	0.7	0.66	0.72
	Root 2	0.86	1	0.86	0.8	0.8	0.8	0.68	0.68	0.74
	Root 3	0.9	0.86	1	0.78	0.76	0.82	0.69	0.66	0.73
	Stem 1	0.79	0.8	0.78	1	0.88	0.89	0.83	0.81	0.88
	Stem 2	0.76	0.8	0.76	0.88	1	0.88	0.8	0.81	0.85
	Stem 3	0.8	0.8	0.82	0.89	0.88	1	0.82	0.81	0.87
	Leaf 1	0.7	0.68	0.69	0.83	0.8	0.82	1	0.91	0.9
	Leaf 2	0.66	0.68	0.66	0.81	0.81	0.81	0.91	1	0.9
	Leaf 3	0.72	0.74	0.73	0.88	0.85	0.87	0.9	0.9	1
