# Supplementary material for: Comparative transcriptome analysis of roots, stems and leaves of Isodon amethystoides reveals candidate genes involved in Wangzaozins biosynthesis
Source: BMC Plant Biol. 2018 Nov 8;18:272. doi: 10.1186/s12870-018-1505-0 (PMC6225716; doi:10.1186/s12870-018-1505-0)
Supplement: Supplementary file 7 — Table S5. Transcription factors identified in this study. (XLSX 116 kb) [file 12870_2018_1505_MOESM7_ESM.xlsx]

## Sheet: geneID.TF
	Supplementary Table S5 Transcription factors identified in this study
gene ID	TF	T01	T02	T03	T04	T05	T06	T07	T08	T09
DN25624_c0_g1	AP2	0.82	1.014	0.734	0.06	0	0	0	0	0
DN26955_c0_g2	AP2	0	1.239	0.399	0	0	0	0	0	0
DN37373_c0_g1	AP2	1.081	0.595	0.517	0	0	0	0	0	0
DN37373_c0_g3	AP2	1.332	2.233	2.548	0	0	0	0.109	0	0
DN47992_c0_g1	AP2	105.403	87.33	91.529	9.877	12.189	11.254	0.995	1.012	0.706
DN49915_c0_g1	AP2	0.932	2.321	1.17	0.12	0.111	0.21	0	0	0.44
DN50911_c0_g1	AP2	16.954	8.583	11.251	0.41	0.186	1.344	0.158	0	0.184
DN51600_c0_g2	AP2	3.13	4.574	5.013	0.128	0.186	0	0	0	0
DN51600_c0_g4	AP2	2.962	0	1.478	0	0	0	0	0	0
DN51600_c1_g1	AP2	10.918	7.403	8.132	0.452	0.678	1.847	0	0	0
DN52260_c0_g4	AP2	4.043	4.662	5.539	5.54	1.56	4.16	0.861	0.769	1.637
DN53833_c0_g1	AP2	2.282	1.863	4.297	0.23	0.678	1.7	0	0.054	0.092
DN57484_c0_g1	AP2	15.277	10.836	8.304	0.82	0.269	0.613	0	0	0.215
DN59738_c0_g1	AP2	39.916	48.981	39.636	27.966	29.855	18.257	4.574	3.59	3.121
DN61304_c0_g2	AP2	11.113	18.014	12.411	18.328	11.734	21.045	27.01	23.184	31.225
DN62364_c0_g7	AP2	3.475	0.439	2.892	0	0.232	0.43	0	0	0
DN64523_c0_g2	AP2	11.952	12.504	5.331	9.475	18.733	12.186	19.487	16.599	23.887
DN49778_c0_g1	ARF	2.469	1.014	0.644	0.393	0.241	0.969	0	0	0
DN51581_c0_g1	ARF	54.569	60.138	60.424	77.673	65.994	62.148	33.708	29.001	49.646
DN53528_c0_g1	ARF	17.848	20.053	20.571	14.111	8.921	15.249	1.772	1.957	2.855
DN54548_c0_g1	ARF	155.082	178.425	112.979	48.453	51.234	66.554	37.542	72.589	44.754
DN55374_c0_g1	ARF	17.336	17.156	15.185	15.101	17.499	21.466	7.038	6.707	9.006
DN56347_c1_g4	ARF	22.021	44.982	24.324	25.08	27.163	34.466	6.067	3.927	7.133
DN56428_c0_g1	ARF	64.499	78.445	53.453	21.409	18.724	28.048	11.903	10.769	13.448
DN56488_c0_g1	ARF	7.49	8.222	6.899	9.894	8.476	10.148	6.394	3.509	8.3
DN56669_c0_g1	ARF	23.391	11.382	11.976	2.185	5.264	1.609	0.255	0.121	0.184
DN58356_c1_g1	ARF	52.063	48.376	47.759	23.014	29.409	32.171	34.46	17.098	33.712
DN61299_c0_g2	ARF	96.395	107.275	102.109	103.206	104.408	96.961	39.495	32.064	59.174
DN61703_c2_g1	ARF	17.112	22.169	15.013	37.074	25.947	35.947	3.507	2.497	5.629
DN62516_c0_g1	ARF	69.157	39.023	73.271	65.765	26.42	35.142	18.407	12.456	21.656
DN62681_c1_g1	ARF	68.235	73.997	86.67	71.604	52.394	54.587	11.624	11.363	41.162
DN62868_c0_g1	ARF	39.739	65.6	57.269	20.974	15.846	21.584	3.81	3.131	6.826
DN63764_c2_g4	ARF	8.16	4.564	5.666	3.355	3.945	5.129	0.218	0.432	0.102
DN47313_c0_g1	ARR-B	0.894	0.946	0.888	0.717	1.021	0.96	1.007	0.688	0.501
DN48539_c0_g1	ARR-B	19.963	21.272	18.848	6.522	5.412	5.988	2.524	1.714	2.835
DN60478_c0_g2	ARR-B	31.598	27.075	27.959	16.979	15.828	15.112	18.553	11.174	17.695
DN61366_c0_g1	ARR-B	29.055	35.941	25.802	33.437	41.57	44.741	79.84	78.851	57.65
DN31902_c0_g1	B3	0	2.019	0	0	0	0	0	0	0
DN31902_c0_g2	B3	0.168	0.614	0	0	0.956	0	0	0	0
DN31902_c0_g3	B3	0	0	0	0	0	0.823	0	0	0
DN33201_c0_g1	B3	2.85	0	0	1.357	0	0	0	0	0
DN41628_c0_g1	B3	2.767	0.224	2.14	1.289	0.186	1.81	2.9	1.026	3.234
DN43194_c0_g1	B3	0.075	0.507	0.471	1.127	0.706	0.85	0.449	1.066	1.013
DN44033_c0_g1	B3	0.801	0	0	0	0	0	2.694	0	0
DN46479_c0_g1	B3	1.761	0.702	1.46	0.068	0	0	0	0	0
DN47835_c0_g1	B3	1.043	0.556	0.816	0	0	0.274	0	0	0
DN49521_c0_g1	B3	10.526	0.536	2.257	17.688	0.78	1.051	14.306	4.372	10.152
DN49561_c0_g1	B3	0	0.341	0.272	0.188	0.39	0.192	1.056	4.359	2.18
DN53319_c0_g1	B3	2.878	3.336	1.958	4.789	3.908	4.608	9.343	11.093	8.474
DN58601_c0_g1	B3	11.458	8.066	7.933	12.25	6.192	6.527	5.642	3.401	8.453
DN59001_c0_g2	B3	26.241	30.303	57.569	39.404	41.292	30.461	63.981	42.469	43.178
DN59187_c0_g1	B3	9.315	0.566	5.24	0.12	0.817	1.646	10.01	4.237	4.718
DN59187_c0_g3	B3	6.483	0	1.695	0	0.408	0.366	3.579	1.282	4.953
DN59852_c1_g1	B3	11.868	8.973	6.446	10.389	8.011	8.21	9.756	10.243	13.069
DN61012_c1_g2	B3	9.259	6.817	4.751	8.801	10.388	7.423	15.058	15.087	12.629
DN62352_c0_g1	B3	0.196	0.556	0	0	0	0	0	0	0
DN62352_c0_g2	B3	0	0	0.444	0.213	0	0.091	0	0.108	0
DN62586_c0_g1	B3	66.539	61.328	57.278	58.398	54.01	52.951	59.977	46.477	48.94
DN63064_c1_g1	B3	2.515	1.941	3.282	2.569	3.11	4.726	5.036	3.738	6.591
DN63886_c1_g1	B3	5.766	2.438	4.696	0.598	1.42	2.084	11.648	5.411	6.222
DN64188_c0_g1	B3	6.027	5.667	8.087	6.974	5.013	5.988	4.392	3.252	7.901
DN6727_c0_g1	B3	0	0	0	0	0.186	0.174	0.437	1.242	0.184
DN74566_c0_g1	B3	0.429	0	0.417	0	0	0.366	0	0.432	0.778
DN81335_c0_g1	B3	0	0	1.142	0	0	0	0	0.567	0.532
DN49394_c0_g1	BBR-BPC	9.595	7.656	6.636	6.804	5.83	5.421	4.854	3.333	6.529
DN50331_c0_g1	BBR-BPC	52.939	36.594	44.16	72.483	45.367	63.418	47.261	35.438	49.933
DN53827_c0_g1	BBR-BPC	85.552	84.794	79.2	62.589	60.693	64.342	83.007	65.747	71.701
DN55578_c0_g1	BBR-BPC	38.752	36.457	32.284	28.187	26.234	29.821	27.98	22.577	22.413
DN58837_c0_g1	BBR-BPC	31.542	27.689	29.147	12.31	16.097	17.818	25.991	21.565	12.22
DN60122_c0_g2	BBR-BPC	1.844	4.213	2.14	1.315	3.797	1.737	1.456	3.131	1.648
DN42025_c0_g1	BES1	30.247	29.952	27.044	36.698	22.818	36.97	24.098	18.137	29.72
DN53145_c0_g1	BES1	31.551	21.135	22.211	8.596	8.16	11.409	3.931	3.455	3.562
DN53145_c0_g2	BES1	45.366	34.195	31.858	21.358	23.227	24.556	14.524	14.642	16.518
DN53241_c0_g2	BES1	20.317	9.626	9.039	1.878	0.733	1.618	0.473	0.229	0.235
DN59164_c1_g1	BES1	16.525	21.808	18.558	23.697	18.381	19.162	14.415	9.258	19.21
DN62508_c1_g1	BES1	8.635	8.544	9.311	9.911	9.905	8.356	9.683	11.484	11.309
DN23299_c0_g1	bHLH	0.112	0.098	1.088	0	0	0	0	0	0
DN25928_c0_g1	bHLH	0.838	0.751	0.807	0	0	1.161	0	0	0
DN27106_c0_g1	bHLH	0.81	0.419	0.444	0	0	0.101	0.243	0.229	0
DN27463_c0_g1	bHLH	4.863	1.424	1.315	0.256	0.501	0	0	0	0
DN3176_c0_g1	bHLH	0	0.146	0	0.777	1.355	10.678	0.34	0	0
DN33036_c0_g1	bHLH	0.466	1.083	0.263	0.094	0.603	0	0	0	0
DN35338_c0_g1	bHLH	0.112	0.293	0.363	0.102	0.789	4.141	0.061	0.378	0.287
DN36635_c0_g1	bHLH	0.913	1.365	0.254	0	0	0	0	0	0
DN37422_c0_g1	bHLH	0	0	0	1.024	0	0.512	0.121	0	0
DN37422_c0_g2	bHLH	0.177	0.156	0	0	0.158	0	0	0.351	0.635
DN41172_c0_g1	bHLH	5.161	2.019	1.206	0.196	0.13	0.064	0.146	0.067	0
DN42679_c0_g1	bHLH	0.233	0.176	0	0	0	0.411	0.607	1.296	0.471
DN43679_c0_g1	bHLH	75.473	47.371	23.562	2.868	1.727	1.225	0.497	1.336	0.471
DN43790_c1_g2	bHLH	0.41	0.439	1.405	0	0	0	0	0	0
DN44068_c0_g1	bHLH	0.829	0.79	2.457	0	0	0	0	0	0
DN44224_c0_g1	bHLH	1.984	1.853	0.553	0.444	0.288	0.229	0.218	0.634	0.143
DN45037_c0_g1	bHLH	5.319	8.095	2.928	0.29	0.214	0.329	0	0	0
DN45904_c0_g1	bHLH	20.121	20.969	20.045	12.147	18.316	22.032	9.125	9.986	8.576
DN46207_c0_g2	bHLH	3.782	3.141	1.514	0.828	1.16	0.475	0.582	0.405	0.143
DN46353_c0_g1	bHLH	1.015	4.009	0.49	1.477	1.671	2.999	1.177	1.403	1.74
DN46545_c0_g1	bHLH	3.372	4.496	4.515	0.452	0.065	0.951	0	0	0.061
DN46654_c0_g1	bHLH	0.093	0	0	0.521	0.594	0.96	0.194	0.472	0.327
DN46926_c0_g2	bHLH	29.921	32.068	22.03	27.505	9.552	10.559	7.705	7.193	17.756
DN46926_c0_g3	bHLH	54.541	62.147	55.447	41.419	38.312	45.857	22.945	13.792	29.546
DN47483_c0_g1	bHLH	4.583	6.466	9.528	2.68	2.2	0.667	1.759	0.364	1.637
DN47904_c0_g1	bHLH	3.027	0	0.888	0	0	0	0	0	0
DN48143_c0_g1	bHLH	0.419	2.858	0.48	8.733	6.47	11.263	1.941	1.768	0.931
DN48287_c0_g1	bHLH	30.526	10.758	9.111	0.828	0.204	0.11	0	0	0.072
DN48612_c0_g1	bHLH	0.102	0.185	0.218	1.972	2.776	3.876	2.851	6.032	2.006
DN48718_c0_g1	bHLH	1.416	1.853	1.188	1.366	0.39	0.064	0.133	0	0.072
DN49135_c0_g1	bHLH	5.636	3.219	3.128	0.674	0.761	1.764	1.238	1.417	1.351
DN49517_c0_g1	bHLH	5.384	4.009	5.657	0.248	0	0.558	0	0.135	0.051
DN49583_c1_g1	bHLH	3.232	4.145	2.674	1.673	2.674	6.372	1.165	2.267	1.156
DN49831_c0_g1	bHLH	13.163	17.039	20.036	29.605	36.288	36.23	22.023	16.491	21.645
DN49832_c0_g1	bHLH	0.419	0.683	4.089	2.066	2.079	0.439	0.801	2.038	1.586
DN50617_c0_g2	bHLH	0.075	0.205	0	17.363	7.946	38.004	2.609	15.074	3.408
DN51163_c0_g1	bHLH	5.161	3.433	2.421	1.929	1.866	1.179	1.614	2.024	1.044
DN51408_c0_g2	bHLH	72.892	94.07	81.738	58.082	92.795	136.39	56.422	60.943	39.934
DN51691_c0_g1	bHLH	10.536	17.01	6.355	2.262	4.345	13.119	0.206	0.567	0.215
DN51705_c0_g1	bHLH	0	0	0	0	0	0.384	0	0.904	0
DN51926_c0_g1	bHLH	0	0	0	0.461	0.278	0.485	14.476	7.166	5.342
DN51948_c0_g1	bHLH	47.462	48.961	44.369	53.336	48.245	42.958	38.1	35.964	51.601
DN52160_c0_g1	bHLH	0.941	1.131	1.043	2.194	30.254	1.545	0.328	0.729	1.054
DN52578_c0_g1	bHLH	7.629	32.449	12.185	26.011	30.143	19.619	2.439	6.235	4.022
DN52760_c0_g1	bHLH	7.136	6.788	4.533	7.973	5.319	7.579	0.777	0.661	1.31
DN52760_c1_g1	bHLH	18.379	11.928	9.746	7.077	5.031	16.309	1.638	1.687	1.996
DN52906_c0_g1	bHLH	6.605	7.061	2.529	20.112	23.384	20.259	25.068	20.472	17.234
DN53830_c0_g1	bHLH	1.09	0.332	0.997	1.238	0.529	0.603	2.621	1.714	2.159
DN53983_c0_g1	bHLH	25.617	42.719	22.175	32.447	26.513	24.674	23.855	20.013	36.628
DN54590_c0_g1	bHLH	110.862	184.589	135.272	108.038	107.574	97.025	60.899	37.61	51.581
DN54590_c1_g2	bHLH	29.502	35.082	46.671	23.168	28.193	28.413	14.997	12.321	22.996
DN54691_c0_g1	bHLH	20.876	23.018	20.67	33.881	18.204	15.807	45.562	40.525	65.039
DN55759_c1_g3	bHLH	1.956	14.357	1.768	30.236	33.754	38.141	24.001	13.36	15.73
DN55865_c0_g1	bHLH	5.766	4.73	6.065	6.095	7.399	8.475	9.804	6.977	9.723
DN56050_c3_g2	bHLH	3.773	0.975	2.511	1.75	0.538	1.298	5.12	1.147	3.254
DN56196_c1_g2	bHLH	15.128	28.538	32.574	3.508	4.781	4.644	4.405	11.646	4.749
DN56994_c0_g1	bHLH	0.456	1.209	1.704	18.857	4.187	6.381	4.538	3.549	4.401
DN57875_c0_g1	bHLH	39.739	57.807	47.179	40.753	40.577	48.489	110.842	84.978	76.235
DN58682_c0_g3	bHLH	16.73	21.086	14.342	24.602	22.298	13.658	5.715	5.803	7.287
DN58998_c0_g1	bHLH	33.722	45.216	28.476	13.274	7.129	26.521	0.582	0.823	1.985
DN59113_c0_g1	bHLH	2.813	0.273	0.598	0.051	0.278	1.216	1.019	0.715	0.522
DN59167_c0_g1	bHLH	24.35	107.09	23.354	190.799	113.617	115.939	243.937	300.398	562.188
DN59550_c0_g1	bHLH	2.944	2.897	1.695	15.178	9.209	11.876	2.051	1.957	2.692
DN60057_c0_g2	bHLH	7.005	7.998	7.561	9.236	5.941	6.857	13.274	9.487	7.358
DN60292_c0_g1	bHLH	24.63	21.633	27.171	23.988	13.006	16.264	14.573	6.559	10.111
DN60413_c0_g1	bHLH	64.863	71.754	66.997	66.439	72.632	94.282	63.787	41.187	49.196
DN60762_c0_g1	bHLH	5.925	11.489	7.09	25.652	30.152	36.888	26.282	17.975	28.257
DN61008_c1_g1	bHLH	4.08	4.467	0.725	5.216	6.777	2.231	3.664	2.267	2.753
DN61592_c0_g1	bHLH	4.453	5.676	4.705	5.472	5.821	4.8	4.623	5.411	6.059
DN61638_c0_g1	bHLH	1.993	3.638	2.819	9.945	9.877	10.495	16.732	17.867	18.278
DN61639_c1_g4	bHLH	0.112	0.215	0.562	0.948	0.492	0.155	0.898	0.931	1.955
DN61783_c0_g2	bHLH	15.305	12.318	14.941	11.721	19.281	16.831	55.403	49.486	31.747
DN62035_c0_g6	bHLH	4.183	7.929	1.922	0.683	1.086	1.847	0.922	0.675	0.123
DN62150_c0_g5	bHLH	15.426	24.227	14.542	15.869	12.542	17.818	15.034	10.688	10.081
DN62355_c0_g1	bHLH	1.574	6.993	2.638	23.757	38.219	40.92	97.531	117.42	86.285
DN62359_c2_g5	bHLH	62.525	44.153	39.083	44.74	42.136	49.12	21.986	20.539	26.189
DN62570_c0_g1	bHLH	12.622	11.392	9.283	5.54	10.49	7.14	2.718	1.457	2.651
DN62617_c0_g2	bHLH	67.098	60.538	45.91	27.53	34.376	35.691	27.24	19.473	23.088
DN62701_c0_g2	bHLH	30.815	61.25	11.36	0.239	0.167	0.11	0.073	0.121	0
DN62701_c0_g6	bHLH	25.096	32.429	3.227	0	0	0	0	0	0
DN63283_c1_g6	bHLH	124.173	133.131	64.141	16.049	12.458	4.818	4.15	5.452	12.793
DN63533_c1_g6	bHLH	1.015	0.81	0.743	0.111	0	0	0.061	0	0
DN64142_c1_g14	bHLH	0	0	1.451	3.415	0.771	0	8.251	6.343	1.699
DN64142_c1_g6	bHLH	5.226	5.042	5.285	2.826	1.3	1.956	12.449	10.553	9.303
DN64692_c2_g5	bHLH	13.442	12.65	17.307	25.618	12.885	25.077	11.017	11.228	17.654
DN65344_c0_g1	bHLH	0	0	0	0	3.667	0	0	0	0
DN74316_c0_g1	bHLH	0	0	0	0	0	0	1.408	1.323	0
DN78596_c0_g1	bHLH	0.075	3.082	0.335	0	0	0	0	0	0
DN83289_c0_g1	bHLH	0	0.244	0	0.256	0.418	0.393	0.097	0.189	0.491
DN84989_c0_g1	bHLH	0	0.497	0	0.572	1.123	0	0	0	1.627
DN85539_c0_g1	bHLH	0.559	1.882	0.553	0	0	0	0	0	0.512
DN86272_c0_g1	bHLH	0	0	0	0	5.811	0	0	0	0
DN8672_c0_g1	bHLH	1.574	3.453	1.088	0	0	0	0	0.108	0
DN8692_c0_g1	bHLH	0.997	0.419	0.245	0	0	0	0	0	0
DN88353_c0_g1	bHLH	1.565	0.731	1.115	0	0	0	0	0	0
DN88535_c0_g1	bHLH	0	0	0	0	4.883	0	0	0	0
DN88790_c0_g1	bHLH	0.056	0	0	0.606	0.269	0.256	0.255	0.945	1.003
DN10726_c0_g1	bZIP	0	0	1.523	0	0	0	0	0	0
DN13191_c0_g2	bZIP	0.605	0.683	0.961	0	0	0	0	0	0
DN14283_c0_g1	bZIP	2.17	1.404	0.743	0	0	0	0	0	0
DN17341_c0_g1	bZIP	0	1.707	0	0	0	0	0	0	0
DN23874_c0_g1	bZIP	0	0.127	0	0.137	0.52	0.366	0.595	2.146	0
DN25091_c0_g1	bZIP	0.969	0	0.952	0	0	0	0	0	0
DN25531_c0_g1	bZIP	1.36	0.712	0.499	0	0	0	0	0	0
DN26586_c0_g1	bZIP	0.112	1.073	0.317	0.205	0.102	0	0	0	0
DN29362_c0_g1	bZIP	3.307	2.633	1.469	0	0	0	0	0	0
DN31220_c0_g1	bZIP	1.025	1.57	0.762	0	0	0	0	0	0
DN32246_c0_g1	bZIP	1.602	0	0.526	0	0	0	0	0	0
DN32622_c0_g1	bZIP	0.755	2.36	0.363	0	0	0	0	0	0
DN33664_c0_g1	bZIP	8.887	10.056	18.54	5.976	4.697	7.131	0.582	0.324	0.686
DN35324_c1_g1	bZIP	0	0.351	0.073	0.179	0.436	0.064	0.182	0	0
DN35327_c0_g2	bZIP	0	0.419	1.079	0	0	0	0	0	0
DN36404_c0_g1	bZIP	1.099	1.248	2.112	0	0	0	0.049	0	0
DN38531_c1_g1	bZIP	131.709	134.448	90.16	89.829	95.208	108.69	148.068	99.39	106.467
DN38659_c0_g1	bZIP	2.515	0	0.607	0	0	0	0	0	0
DN39027_c0_g1	bZIP	1.369	1.531	5.285	0	0	0	0	0	0
DN43242_c0_g1	bZIP	0.568	1.853	2.756	0	0	0	0	0	0
DN44396_c0_g2	bZIP	4.891	0	3.318	0.205	0	0.366	0.231	0.324	0.092
DN44399_c0_g1	bZIP	35.501	23.934	27.352	10.15	19.133	16.831	10.277	12.874	7.389
DN44537_c0_g1	bZIP	1.667	1.287	0.553	0	0.046	0	0	0	0
DN44552_c0_g1	bZIP	28.449	55.866	36.998	4.874	6.303	3.748	3.749	4.291	3.449
DN44681_c0_g1	bZIP	6.306	3.56	4.479	0.077	0	0.073	0	0	0
DN44701_c0_g1	bZIP	6.4	2.555	7.733	3.944	5.05	1.655	45.283	20.863	5.619
DN45233_c0_g1	bZIP	1.081	1.19	2.194	0	0	0	0	0	0
DN45903_c0_g1	bZIP	1.686	0.478	1.505	0	0	0	0	0	0
DN46242_c0_g1	bZIP	1.155	2.321	2.792	1.349	2.655	2.112	0	0	0.092
DN46299_c0_g1	bZIP	0.317	0	0.707	18.183	7.798	16.282	0.109	0.216	0
DN46495_c0_g1	bZIP	53.461	32.186	57.677	57.732	74.47	126.8	9.052	12.955	5.373
DN46527_c0_g1	bZIP	0.186	1.122	0.363	0.179	2.339	0	0.097	0	0
DN46906_c0_g1	bZIP	17.541	22.813	20.181	18.336	16.877	17.233	17.121	12.955	16.027
DN47032_c0_g1	bZIP	11.607	11.509	12.248	5.071	5.839	6.555	5.169	7.557	6.13
DN47451_c0_g1	bZIP	2.357	1.892	7.624	2.074	1.29	4.617	0.182	0.351	0.553
DN47706_c0_g1	bZIP	2.366	5.14	2.538	20.872	26.011	30.672	24.061	23.387	17.705
DN47844_c1_g1	bZIP	0	0.088	0.091	0.179	0.084	0.247	0.097	0	0
DN48312_c0_g1	bZIP	1.695	1.531	1.197	7.29	2.841	10.395	6.37	14.844	10.766
DN48418_c0_g1	bZIP	23.065	25.934	23.064	14.017	19.782	18.421	14.269	13.684	12.537
DN48919_c0_g1	bZIP	1.211	1.697	4.27	0	0	0	0	0	0
DN49341_c0_g1	bZIP	1.23	0.897	0.87	1.494	2.172	1.371	1.262	2.618	2.088
DN49614_c0_g1	bZIP	13.871	20.082	10.861	9.117	14.296	9.425	12.922	27.408	12.312
DN50117_c0_g1	bZIP	0	0	0	0	11.483	0	0	0	0
DN51028_c0_g1	bZIP	32.24	67.014	35.946	88.216	67.544	78.201	63.496	85.14	76.092
DN51130_c0_g1	bZIP	2.031	0.371	1.804	0.948	2.358	0.932	0.303	2.267	2.845
DN51463_c0_g1	bZIP	1.9	1.414	1.106	0.862	0.91	2.075	0.085	0.081	0.368
DN52114_c0_g2	bZIP	22.208	25.924	33.054	16.953	31.34	17.498	23.94	16.653	23.764
DN52523_c0_g1	bZIP	3	3.433	3.59	7.29	6.702	2.816	25.627	17.746	12.25
DN53322_c0_g1	bZIP	20.009	20.209	28.694	24.15	25.826	21.018	16.429	16.383	24.992
DN54187_c0_g1	bZIP	39.953	35.872	34.732	43.818	45.97	42.245	45.744	50.579	47.559
DN54973_c0_g1	bZIP	27.899	21.184	25.611	15.622	15.494	21.338	19.681	8.461	9.651
DN55343_c0_g1	bZIP	9.213	9.529	8.395	8.869	10.091	9.005	10.265	6.383	10.889
DN55343_c0_g2	bZIP	2.664	2.214	2.194	2.86	3.472	2.953	2.038	1.619	2.896
DN55488_c0_g1	bZIP	76.628	39.315	86.035	13.727	12.802	10.23	11.806	9.973	13.704
DN55776_c0_g2	bZIP	30.778	36.574	38.938	23.595	26.875	39.265	43.718	52.617	33.466
DN55853_c0_g1	bZIP	0.68	0.956	2.965	0	0	0	0	0	0
DN56553_c0_g1	bZIP	8.85	13.372	6.917	7.7	17.991	11.757	38.707	45.856	21.502
DN56794_c0_g2	bZIP	22.198	13.742	12.855	7.316	5.895	1.582	6.698	3.144	5.199
DN56953_c0_g1	bZIP	6.223	2.76	4.034	0.563	0.473	0.293	0.133	0.256	0.225
DN57144_c0_g1	bZIP	17.271	19.087	22.148	7.316	9.719	10.714	9.513	9.433	10.48
DN57351_c0_g4	bZIP	25.515	25.573	29.655	7.632	14.129	7.378	4.756	6.936	5.844
DN57589_c1_g1	bZIP	18.854	31.113	28.268	23.979	28.109	19.555	10.326	16.855	16.723
DN57603_c0_g2	bZIP	31.141	37.277	29.881	44.142	46.75	36.449	68.434	82.441	56.81
DN57603_c0_g3	bZIP	11.309	15.946	13.789	13.189	14.472	10.459	18.795	22.415	14.093
DN58938_c0_g1	bZIP	31.365	56.198	22.828	172.975	91.978	145.999	82.328	81.685	125.052
DN58953_c1_g1	bZIP	22.664	9.753	12.674	1.366	2.052	1.746	0	0.472	0.256
DN59732_c0_g1	bZIP	19.329	22.032	24.904	17.167	21.825	25.662	16.344	13.954	20.059
DN60047_c0_g1	bZIP	27.173	25.7	33.245	23.492	14.723	32.765	20.931	17.287	29.352
DN60108_c0_g1	bZIP	50.601	46.328	41.404	26.267	23.449	30.077	27.07	23.117	27.909
DN62471_c0_g2	bZIP	24.471	25.69	21.368	34.872	21.992	19.573	31.778	16.747	30.549
DN62584_c0_g1	bZIP	15.836	14.786	13.717	6.437	8.606	13.942	31.451	19.352	15.761
DN62677_c0_g1	bZIP	18.286	18.112	15.775	13.078	10.639	10.459	10.022	9.406	11.37
DN63114_c0_g8	bZIP	0.429	0.351	1.142	0	0	0	0	0	0
DN63373_c2_g1	bZIP	3.968	4.33	5.331	3.56	5.059	4.023	4.72	3.576	4.431
DN69026_c0_g1	bZIP	0	1.6	0	0	0	0	0	0	0
DN70812_c0_g1	bZIP	0	0.751	0	0.179	0.761	0	0	0	0
DN71275_c0_g1	bZIP	0.578	0.78	1.26	0	0	0	0	0	0
DN71647_c0_g1	bZIP	0	3.004	0	0	0	0	0.534	0	0
DN7231_c0_g1	bZIP	0	0	0	0	0	0	0	3.185	0
DN73937_c0_g2	bZIP	0	1.141	0	1.067	1.327	1.298	0.17	0.486	1.013
DN75292_c0_g1	bZIP	0	1.161	0	0.094	0.186	0	0	0	0.092
DN78309_c0_g1	bZIP	0	2.897	0	0	0	0	0	0	0
DN78657_c0_g1	bZIP	0	1.18	0	0	0	0	0.752	0.702	0
DN82659_c0_g1	bZIP	0	0	0	0	3.268	0	0	0	0
DN83071_c0_g1	bZIP	0	4.018	0	0	0	0	0	0	0
DN85523_c0_g1	bZIP	0.484	1.229	1.487	0	0	0	0	0	0
DN85941_c0_g1	bZIP	0	0	0	0	0	0	0.74	1.876	0
DN87262_c0_g1	bZIP	0	1.824	0	0	0	0	0	0	0
DN8858_c1_g1	bZIP	0	0	0	0	2.599	0	0	0	0
DN88860_c0_g1	bZIP	0	0	0	0	0	0	0.971	1.619	0
DN89837_c0_g1	bZIP	0	0	0	3.654	0	0	0	0	0
DN9073_c1_g1	bZIP	1.304	1.024	1.351	0	0	0	0	0	0
DN10220_c0_g1	C2H2	4.313	0	0	0	0	0	0	0	0
DN13208_c0_g1	C2H2	0.605	0.458	0.58	0	0	0	0	0	0
DN13895_c0_g1	C2H2	15.482	11.197	10.462	6.035	6.619	3.209	1.371	1.363	1.423
DN13895_c0_g2	C2H2	0.904	0.8	0.725	0.632	1.142	0	0.133	0	0
DN14465_c0_g2	C2H2	0	0	0.245	0	0	0.21	0	0.756	0.102
DN16801_c0_g1	C2H2	0	0	0	0	0	0.256	0	0.607	0.276
DN17722_c0_g1	C2H2	0.401	0.234	0.517	0	0	0	0	0	0
DN18303_c0_g1	C2H2	0.633	0.283	0.462	0	0	0	0	0	0
DN18730_c0_g1	C2H2	0.205	0.361	0.598	0	0	0	0	0	0
DN20221_c0_g1	C2H2	1.09	1.307	0.335	0	0	0	0	0	0
DN20466_c0_g1	C2H2	0	0	0.326	0.316	0.306	0.283	0	0.337	0
DN21421_c0_g1	C2H2	0	1.629	0	0	0	0	0	0	0
DN26080_c0_g1	C2H2	0.475	0.137	0.308	0	0	0	0	0	0
DN26080_c0_g3	C2H2	0.578	0.254	0.29	0	0	0	0	0	0
DN26188_c0_g1	C2H2	1.174	0.488	1.16	0	0	0	0	0	0
DN27068_c0_g1	C2H2	0.605	0.878	0.372	0.026	0	0	0	0	0
DN27068_c0_g2	C2H2	0.345	0	0.154	0	0	0	0	0	0
DN2822_c0_g1	C2H2	0.242	0.185	0.852	0	0	0	0	0	0
DN2822_c0_g2	C2H2	0	0.888	0.027	0	0	0	0	0	0
DN29372_c0_g1	C2H2	1.164	0.419	2.13	0	0	0	0	0	0
DN29664_c0_g1	C2H2	1.686	0	0.145	0	0	0	0	0	0
DN30206_c0_g2	C2H2	0.093	0.819	0.997	0	0	0	0	0	0
DN32064_c0_g1	C2H2	0	1.951	0	0	0	0	0	1.201	0
DN32549_c0_g1	C2H2	1.695	1.219	1.287	6.735	3.147	3.392	9.307	8.353	10.511
DN32549_c0_g2	C2H2	0.419	0.585	0.952	1.409	1.838	0.549	2.354	3.171	3.787
DN34332_c0_g1	C2H2	2.385	21.106	4.179	6.599	10.128	1.17	0.546	0.31	0.471
DN35376_c0_g1	C2H2	5.654	5.472	7.117	4.337	3.63	4.617	1.007	1.107	1.985
DN35484_c0_g1	C2H2	1.081	0.8	0.58	0	0.028	0	0	0	0
DN35590_c0_g1	C2H2	10.293	7.432	7.724	6.232	3.212	1.271	0.425	0	0
DN35964_c0_g2	C2H2	0.894	0.956	0.907	0	0	0	0	0	0
DN36433_c0_g1	C2H2	0	0	0.109	1.468	0.297	1.956	2.427	1.849	0
DN36433_c0_g2	C2H2	0	1.336	0	1.477	4.456	2.304	0	0.472	1.965
DN36543_c0_g1	C2H2	0.596	1.024	1.568	0	0	0	0	0	0
DN37802_c0_g1	C2H2	0	0.322	0	0.58	0.371	0.932	0	0	1.463
DN37802_c0_g2	C2H2	0	0.322	0	0	0.381	0.475	0	0	0
DN3792_c0_g1	C2H2	0	2.282	0	0	0.965	0	0	0	0
DN3792_c0_g2	C2H2	1.071	0	1.052	0	0.427	0	0	0	0
DN38219_c0_g1	C2H2	17.811	21.535	28.947	17.568	8.058	2.094	0	0	0
DN38370_c0_g1	C2H2	1.006	0.351	0.816	0.589	0.353	0.265	0.17	0.243	0.143
DN39790_c0_g1	C2H2	0.512	0.663	0.698	0	0	0	0	0	0
DN40034_c0_g1	C2H2	8.775	6.73	4.778	4.507	7.64	11.108	10.933	9.959	5.199
DN40851_c0_g1	C2H2	0	0	0	0	1.847	0	0	0	0
DN41928_c0_g2	C2H2	9.464	8.485	8.332	14.034	13.888	18.961	22.727	21.902	16.201
DN41945_c0_g1	C2H2	0.419	0.546	0.97	0.965	0.548	1.499	0.061	0.067	0.051
DN42024_c0_g1	C2H2	1.397	0.595	0.798	0.222	0.13	0.201	0	0	0
DN42521_c0_g1	C2H2	8.766	10.026	9.483	6.24	7.761	4.379	0.218	0.108	0.501
DN42732_c0_g1	C2H2	0.773	0.419	0.154	0	0	0	0	0	0
DN42810_c0_g1	C2H2	8.999	9.334	14.777	8.272	7.473	7.423	10.459	17.058	8.914
DN43981_c0_g1	C2H2	11.085	7.754	8.821	2.134	1.801	5.147	0.801	0.513	2.211
DN44010_c0_g1	C2H2	1.77	0.429	3.518	0.333	0.214	0.101	0.121	2.51	0.849
DN44368_c0_g1	C2H2	1.463	1.317	1.052	3.483	1.355	0.421	3.761	1.363	3.521
DN44690_c0_g1	C2H2	0	0.361	0.29	0.094	1.114	0.265	0.109	0.607	0.276
DN45658_c0_g1	C2H2	0	0	0	0	2.664	0	0	0	0
DN46251_c0_g1	C2H2	4.183	6.71	6.808	11.396	8.002	3.245	69.757	28.609	42.748
DN46830_c0_g1	C2H2	2.273	2.448	1.641	0.743	1.569	3.09	0	0.081	0.061
DN48051_c0_g1	C2H2	43.484	44.299	34.478	26.975	28.137	41.03	13.748	14.075	11.984
DN48356_c0_g1	C2H2	8.095	3.765	8.032	2.894	4.799	6.893	0.57	1.107	1.177
DN48575_c0_g1	C2H2	18.239	18.697	20.38	23.97	23.115	21.996	27.374	31.7	32.177
DN49006_c0_g1	C2H2	2.254	1.873	1.523	0.905	1.114	1.755	1.165	0.648	0.911
DN49491_c0_g1	C2H2	1.779	2.975	0.988	2.561	1.058	6.372	4.089	3.738	4.964
DN49710_c0_g1	C2H2	2.059	2.477	2.094	2.305	2.506	4.9	6.843	8.637	7.645
DN49772_c0_g1	C2H2	23.121	26.87	32.411	6.3	8.216	13.347	0.667	2.011	1.208
DN50152_c0_g1	C2H2	7.424	10.446	7.905	13.172	6.099	10.065	9.731	6.383	8.187
DN50820_c0_g1	C2H2	1.323	0.702	1.061	0	0	0	0	0	0
DN50820_c0_g2	C2H2	1.444	0.39	0.299	0.137	0	0	0	0	0
DN51413_c0_g1	C2H2	5.626	4.467	2.103	4.584	6.851	3.465	20.555	22.833	27.643
DN51445_c0_g1	C2H2	2.748	1.424	1.723	0.649	0.928	1.508	0.315	0.175	0.307
DN52777_c0_g1	C2H2	1.938	1.229	2.085	1.187	1.532	1.179	0.17	0.067	0.317
DN52886_c0_g2	C2H2	0	1.307	0.78	0	0	0	0	0	0
DN52886_c1_g1	C2H2	2.422	3.004	6.337	0.026	0	0	0	0	0
DN52886_c1_g2	C2H2	7.676	4.974	3.373	0	0.019	0	0	0	0
DN53141_c0_g1	C2H2	44.173	58.929	53.761	19.514	26.828	18.988	4.041	1.795	1.781
DN53446_c0_g1	C2H2	7.564	10.017	19.909	23.629	5.264	18.028	20.433	15.56	24.091
DN53868_c1_g1	C2H2	12.203	14.991	12.067	14.743	15.837	12.909	27.823	23.981	23.324
DN54609_c0_g1	C2H2	8.309	8.641	8.431	13.821	9.58	11.373	5.666	3.279	5.854
DN54718_c0_g1	C2H2	0	0.39	0.218	0.273	1.606	0.101	0.315	0.243	0.358
DN55010_c0_g1	C2H2	13.2	13.947	17.252	7.495	13.099	11.309	16.999	15.087	15.699
DN55010_c0_g2	C2H2	7.825	8.193	7.516	4.251	5.356	6.281	9.962	5.938	6.11
DN55498_c0_g1	C2H2	3.931	3.521	4.406	2.979	2.144	1.508	8.688	7.8	6.315
DN55935_c0_g1	C2H2	14.318	10.28	5.902	2.219	8.095	8.53	1.347	4.035	2.712
DN55982_c1_g5	C2H2	10.452	13.528	14.188	3.739	3.611	4.754	1.517	1.053	2.057
DN56146_c0_g1	C2H2	7.396	7.315	5.032	3.193	4.939	3.73	6.613	7.409	4.585
DN58537_c0_g1	C2H2	2.962	3.16	2.23	2.424	2.766	2.395	2.73	3.212	4.022
DN58559_c1_g1	C2H2	8.281	9.539	7.534	7.265	5.756	4.068	2.16	2.024	2.333
DN58945_c0_g1	C2H2	9.39	8.368	9.891	12.907	8.763	10.34	5.557	3.9	10.009
DN59798_c0_g1	C2H2	7.722	6.232	10.589	11.43	9.97	7.826	15.883	9.514	15.034
DN60303_c2_g2	C2H2	91.076	85.799	78.275	192.95	136.955	168.168	124.468	87.488	104.4
DN60667_c0_g1	C2H2	10.517	12.221	9.963	9.757	10.657	16.227	22.763	22.24	13.417
DN60761_c0_g1	C2H2	28.84	28.021	30.461	26.984	33.911	34.868	60.001	103.156	41.203
DN61800_c0_g1	C2H2	7.844	7.208	8.277	6.18	5.106	5.083	2.148	1.97	3.684
DN62152_c1_g2	C2H2	0.075	1.229	0.589	1.716	2.72	2.825	0.959	0.85	1.013
DN62152_c1_g3	C2H2	0	0	0	0.623	1.16	0.786	0	0	0.061
DN62672_c0_g1	C2H2	4.201	3.833	3.69	8.101	6.962	7.122	4.587	3.549	6.601
DN62682_c1_g3	C2H2	146.344	131.795	148.074	135.363	201.714	133.803	158.879	217.552	140.22
DN63500_c0_g1	C2H2	51.719	67.014	60.125	67.25	68.204	56.589	88.977	68.959	72.725
DN65573_c0_g1	C2H2	0	0	0	0	0	0	0.764	0.729	0
DN65904_c0_g1	C2H2	0	0.234	0	1.255	0.241	0	0	0	0
DN66667_c0_g1	C2H2	6.204	3.618	4.125	0.188	0.176	0	0	0.202	0
DN67710_c0_g1	C2H2	0	0	0	0.461	0	0.814	0	0	0
DN68257_c0_g1	C2H2	0.736	0.185	0.607	0	0	0	0	0	0
DN69093_c0_g1	C2H2	0	0.751	0	0.418	3.296	0	0	0	0
DN70061_c0_g1	C2H2	0	0.215	0	0.47	0.678	0	0	0	0
DN71596_c0_g1	C2H2	0	0.059	0.127	0.128	0.446	0.302	0.364	0.283	0.553
DN71774_c0_g1	C2H2	1.276	0	0.635	0	0	0	0	0	0
DN74253_c0_g1	C2H2	0.354	0.507	1.559	0	0	0	0	0	0
DN75370_c0_g1	C2H2	0.727	0.731	0.308	0	0	0	0	0	0
DN7614_c0_g1	C2H2	0	0.439	0	1.622	0.566	0	0	0	0
DN78667_c0_g1	C2H2	28.822	36.145	34.949	28.205	27.738	19.418	28.126	17.584	38.716
DN78667_c0_g2	C2H2	0.782	0	0.68	0	0.492	0.741	1.59	0	0.942
DN78808_c0_g1	C2H2	0	0	0	0	0	0	1.638	0.769	0
DN79466_c0_g1	C2H2	1.015	1.287	0.199	0	0	0	0	0	0
DN80488_c0_g1	C2H2	0	2.77	0	0	0.019	0	0	0	0
DN82112_c0_g1	C2H2	0	0.927	0.544	0	0	0	0	0	0
DN82488_c0_g1	C2H2	0	0	0	0.82	1.634	0	0	0	0
DN83604_c0_g1	C2H2	0.587	1.18	0.145	0	0	0	0	0	0
DN83651_c0_g1	C2H2	0	0.176	0.19	0.188	0.362	0	0	0	0
DN83971_c0_g1	C2H2	0	0	0	0	0	0	2.378	3.32	0
DN85294_c0_g1	C2H2	0	0	0	0	2.544	0	0	0	0
DN87248_c0_g1	C2H2	0.522	0.439	0.517	0	0	0	0	0	0
DN87341_c0_g1	C2H2	0.186	0.653	0.716	0	0.687	0	0	0	0
DN87982_c0_g1	C2H2	0.242	1.112	1.813	0	0	0	0	0	0
DN27777_c0_g1	C3H	0	0.536	0	0.137	0.446	0	0	0	0.338
DN27777_c0_g2	C3H	0	0	0	0.162	0.176	0.421	0	0	0
DN38335_c0_g1	C3H	13.647	10.085	12.067	5.276	5.477	8.173	1.784	1.08	2.548
DN41889_c0_g1	C3H	34.346	23.154	54.55	5.626	5.449	3.949	2.682	0.351	1.33
DN42796_c0_g1	C3H	9.707	3.55	2.121	0.401	1.708	3.392	0	0.108	0
DN43077_c0_g1	C3H	0.475	0.995	0.635	0.734	0.928	1.316	0.849	1.808	0.635
DN45443_c0_g1	C3H	0.149	0.488	0.798	1.255	0.724	1.152	0.728	0.702	1.238
DN46972_c0_g1	C3H	38.593	29.025	30.18	17.457	23.663	23.175	5.048	3.171	4.124
DN47568_c0_g1	C3H	3.158	3.375	3.481	17.397	4.874	3.712	4.077	7.409	5.936
DN50034_c0_g2	C3H	331.02	208.465	302.285	68.078	109.245	24.208	36.244	17.678	47.037
DN50155_c0_g1	C3H	28.263	27.358	30.407	25.533	20.98	24.857	9.428	8.056	12.854
DN50385_c0_g1	C3H	14.057	13.606	12.03	16.108	18.993	19.39	21.999	14.548	21.318
DN51083_c0_g1	C3H	423.782	426.234	553.51	122.149	207.034	95.617	18.807	15.317	20.018
DN51399_c0_g1	C3H	30.592	31.337	30.443	26.634	34.942	39.338	29.74	22.982	30.713
DN52169_c0_g2	C3H	27.331	26.324	20.734	25.183	22.428	28.203	11.503	10.31	16.569
DN52500_c0_g1	C3H	39.711	36.906	33.87	25.763	24.266	24.455	14.196	11.498	21.297
DN52888_c1_g1	C3H	23.642	21.213	21.314	30.322	30.922	31.65	41.109	40.188	36.424
DN54299_c0_g1	C3H	15.268	16.405	13.989	30.305	25.677	29.236	20.603	18.205	28.871
DN55319_c0_g1	C3H	19.292	18.551	20.271	21.469	15.67	21.1	28.563	35.937	29.065
DN56020_c0_g1	C3H	2.189	0.946	1.623	0.401	1.077	1.033	3.871	4.089	1.852
DN56792_c0_g2	C3H	7.564	8.544	5.956	12.497	22.605	14.554	48.766	46.382	28.891
DN58647_c0_g2	C3H	42.189	36.311	52.546	49.085	28.239	38.561	26.597	20.539	31.634
DN60048_c0_g3	C3H	35.529	31.044	28.403	21.666	23.449	30.937	28.514	25.721	27.643
DN60178_c0_g1	C3H	7.154	7.461	17.742	6.53	5.821	5.851	3.179	2.119	5.373
DN61003_c2_g1	C3H	58.621	50.678	59.599	66.158	46.37	52.75	30.201	23.495	37.457
DN61624_c0_g2	C3H	13.926	14.279	14.215	12.48	11.715	10.203	3.288	2.793	6.284
DN62774_c0_g1	C3H	11.253	11.08	10.308	14.375	13.331	12.899	8.081	7.733	10.019
DN63691_c0_g1	C3H	30.154	37.082	33.653	38.175	23.468	34.246	18.419	15.087	24.879
DN63732_c0_g2	C3H	5.375	5.384	5.367	6.087	7.436	4.324	6.358	5.142	7.563
DN63888_c0_g1	C3H	65.366	158.236	130.875	170.721	151.873	163.752	213.591	129.525	238.489
DN63905_c0_g1	C3H	9.045	9.49	10.616	8.135	6.489	6.217	4.113	3.036	5.834
DN64091_c1_g1	C3H	56.758	55.359	62.89	68.258	48.783	72.432	31.985	23.063	42.267
DN64637_c1_g1	C3H	10.955	8.437	7.561	13.214	6.87	6.153	11.078	9.19	8.106
DN64766_c2_g2	C3H	45.207	55.876	41.667	32.456	40.465	42.62	42.893	61.847	33.865
DN68452_c0_g1	C3H	0.829	0	0.408	0	0	0	0	0	0
DN79213_c0_g1	C3H	39.059	39.101	38.566	32.456	34.274	34.21	33.987	27.881	31.092
DN81228_c0_g1	C3H	0	0.341	1.541	0	0	0	0	0	0
DN83019_c0_g1	C3H	0	0.312	1.015	0	0	0	0	0	0
DN85324_c0_g1	C3H	0	0	0	0	1.198	0	0	0	0
DN85324_c0_g2	C3H	0	0	0	0	0.808	0	0	0	0
DN60585_c0_g2	CAMTA	0	0	0	0	0	1.408	0	0	0
DN48751_c0_g2	CO-like	1.463	0	0.798	0	0	0	0	0	0
DN54709_c0_g1	CO-like	8.84	7.227	9.429	6.078	5.18	6.189	5.521	6.532	5.956
DN55642_c0_g1	CO-like	14.811	12.065	13.98	8.246	10.276	15.331	12.498	15.708	10.572
DN57541_c0_g2	CO-like	2.478	2.399	3.091	6.607	5.264	2.925	7.45	3.117	3.029
DN60009_c0_g3	CO-like	2.189	6.32	2.149	11.575	10.128	7.798	32.98	27.503	21.144
DN29742_c0_g1	CPP	16.283	10.475	13.39	2.151	1.42	1.929	0.315	0.337	0.563
DN48221_c1_g1	CPP	1.463	1.297	1.061	0.341	0.065	0.421	0	0.189	0.123
DN53928_c1_g3	CPP	5.077	8.232	7.407	4.558	3.342	4.553	3.167	3.995	7.205
DN58953_c1_g3	CPP	4.499	12.27	2.901	14.128	9.664	1.152	2.366	13.927	3.347
DN61229_c0_g1	CPP	2.236	3.023	3.318	3.346	1.615	2.249	1.262	1.889	1.31
DN61229_c0_g2	CPP	2.599	2.828	2.856	3.039	1.81	2.203	4.951	3.873	4.032
DN43302_c0_g1	DBB	6.204	8.3	4.252	13.505	15.345	15.231	25.881	22.726	31.429
DN47331_c0_g1	DBB	1.574	3.96	1.151	43.937	36.975	33.999	82.619	69.796	97.502
DN51496_c0_g1	DBB	53.731	33.678	33.961	2.988	1.541	4.013	0.485	0	0.266
DN52611_c0_g1	DBB	5.245	12.806	6.147	30.8	29.493	30.379	22.326	22.051	28.983
DN54986_c0_g2	DBB	14.606	14.883	11.441	10.047	7.696	14.188	10.848	9.919	17.797
DN58014_c0_g1	DBB	10.265	12.309	9.429	13.701	12.105	13.96	18.043	17.624	19.404
DN60009_c0_g2	DBB	21.444	91.895	38.902	239.243	269.101	193.117	896.297	884.636	832.239
DN60009_c0_g4	DBB	19.255	27.406	20.643	139.315	156.747	195.201	115.246	98.729	90.931
DN78468_c0_g1	DBB	0	0	0	0	0	0	2.669	4.372	0
DN81732_c0_g1	DBB	0	0	0	0	0	0	1.869	0.877	0
DN39214_c0_g1	Dof	12.883	6.223	4.995	11.268	4.753	12.47	10.872	8.232	10.388
DN40679_c0_g1	Dof	10.033	7.607	9.193	3.91	3.24	2.615	0.898	0.864	2.733
DN43293_c0_g1	Dof	10.582	10.426	11.341	10.969	12.096	17.187	10.593	9.392	12.332
DN43620_c0_g1	Dof	20.764	22.725	25.593	9.356	11.91	12.369	1.699	1.444	4.186
DN44684_c0_g1	Dof	17.774	18.931	13.889	13.172	12.235	17.068	14.039	16.019	13.468
DN44872_c0_g1	Dof	7.35	4.272	4.261	0.768	1.764	0.786	0.861	0.31	0.368
DN45111_c0_g1	Dof	30.992	32.195	32.202	6.454	5.106	6.07	0.534	0.405	0.092
DN48388_c0_g1	Dof	6.306	8.319	6.963	26.403	27.84	24.254	28.26	25.182	24.255
DN48486_c0_g1	Dof	21.574	25.075	31.93	17.781	19.653	24.574	9.683	8.947	13.55
DN48509_c0_g1	Dof	25.813	27.621	22.202	17.363	15.057	15.605	6.504	3.495	7.717
DN49748_c0_g1	Dof	15.361	21.633	14.986	10.474	16.357	12.04	16.381	22.739	13.826
DN50823_c0_g1	Dof	1.621	2.867	0.78	1.007	0.52	0.494	0	0.324	0.297
DN50823_c0_g2	Dof	2.459	1.99	1.877	2.117	2.553	2.02	0.485	1.579	0.532
DN54233_c0_g1	Dof	37.299	64.898	52.002	64.775	71.908	59.698	62.501	36.882	55.93
DN54421_c0_g1	Dof	19.311	14.874	16.582	4.61	4.818	7.615	4.101	4.008	4.186
DN54421_c0_g2	Dof	49.455	46.776	35.203	31.158	44.522	37.272	11.661	8.178	8.924
DN55070_c1_g1	Dof	9.464	16.054	11.414	20.018	21.945	15.852	18.637	14.588	17.726
DN56657_c0_g1	Dof	3.065	4.389	4.714	1.34	0.585	2.706	0.049	0.202	0
DN56657_c0_g2	Dof	18.025	26.548	21.069	7.939	7.427	17.187	1.371	0.823	1.637
DN56657_c0_g3	Dof	5.272	1.736	2.629	0.068	0.065	0.174	0	0	0
DN59238_c0_g4	Dof	26.605	20.755	20.317	5.796	5.477	5.887	0.085	0.229	0.072
DN59238_c0_g6	Dof	38.733	17.39	13.127	4.473	3.518	6.345	0	0.715	0.757
DN60612_c1_g1	Dof	3.195	3.102	2.493	9.04	11.762	8.703	4.271	11.862	9.641
DN61453_c0_g1	Dof	19.385	15.01	14.379	5.404	3.806	5.641	1.468	1.552	2.814
DN63342_c0_g2	Dof	8.17	7.656	9.837	6.846	5.245	4.644	4.599	6.356	5.639
DN64200_c0_g1	Dof	0.438	4.204	1.16	0.666	0.594	0.677	3.203	0.985	1.545
DN43338_c0_g1	E2F/DP	4.956	5.159	4.977	3.372	3.119	3.163	2.475	1.39	2.518
DN50505_c0_g1	E2F/DP	1.453	0.41	1.387	0.188	0.046	0.046	0	0	0
DN54628_c0_g1	E2F/DP	4.397	4.184	3.091	4.319	4.363	3.108	2.5	3.846	3.326
DN55685_c0_g1	E2F/DP	7.927	8.456	6.183	6.556	7.473	7.524	13.869	12.199	11.033
DN59207_c0_g2	E2F/DP	18.556	20.667	13.807	18.242	18.771	16.154	20.045	16.275	17.347
DN62374_c1_g1	E2F/DP	33.712	40.173	23.163	104.999	66.338	84.418	205.206	330.168	217.171
DN16035_c0_g1	EIL	0	0.8	0	0.452	0.891	0.805	0	0	0
DN57665_c0_g2	EIL	0.866	5.793	1.868	0.435	1.959	1.463	0.631	13.508	7.573
DN57665_c0_g4	EIL	180.531	217.847	221.816	155.133	182.48	213.339	81.563	34.952	138.838
DN57665_c0_g6	EIL	1.938	2.107	0.662	0.888	0	0.183	0.376	0.297	0
DN62582_c0_g6	EIL	2.795	1.317	4.025	0	0.121	5.056	4.805	2.132	4.36
DN62741_c0_g1	EIL	30.116	25.661	28.766	31.056	24.043	27.143	25.202	16.545	28.85
DN63139_c0_g1	EIL	133.945	149.224	114.113	178.165	137.855	130.448	103.853	70.916	124.909
DN63139_c0_g3	EIL	90.284	137.169	99.861	149.448	164.489	149.555	95.117	72.846	107.398
DN70591_c0_g1	EIL	0	0	0	0.879	0.854	0.996	0	0	0.42
DN114_c0_g1	ERF	0.354	4.399	2.466	0.504	1.058	1.225	0.752	0.715	0.962
DN13817_c0_g1	ERF	0.522	0.205	0.934	0	0.278	0.841	0	0.081	0
DN14143_c0_g1	ERF	0.456	0	0	0.435	1.29	0.393	0	0	0
DN17651_c0_g2	ERF	0	0	0	3.193	0	0.932	0	1.08	0
DN17927_c0_g1	ERF	0	0.536	0	1.468	0	0	0	0	0
DN18219_c0_g1	ERF	12.538	8.007	8.513	2.032	1.68	4.269	2.014	2.119	2.272
DN18500_c0_g2	ERF	73.722	54.891	31.948	1.212	3.435	4.809	0	0	0.143
DN23403_c0_g1	ERF	0.056	0.488	0	2.501	0.26	0	0	0	0
DN23403_c0_g2	ERF	0	0	0	2.168	0.167	0	0	0	0
DN25571_c0_g1	ERF	0.671	0.751	0.345	0	1.04	0.805	0.825	0.526	0.184
DN26889_c0_g1	ERF	0	0.322	0.345	0	0	0.311	0	0.904	0.164
DN26947_c0_g1	ERF	4.229	1.873	2.23	2.382	3.565	2.158	0	0.58	0.174
DN29234_c0_g1	ERF	0.922	0.829	0.888	0.504	2.079	1.6	0.704	0.931	0.235
DN32988_c0_g1	ERF	1.174	1.707	1.269	0.418	0.139	0.128	0	0	0
DN33330_c0_g1	ERF	0.959	0.283	0.943	0.615	0.297	0.549	0	0	0
DN33357_c0_g1	ERF	34.094	71.296	38.866	157.208	79.77	89.464	48.05	64.992	67.239
DN34939_c0_g1	ERF	3.745	17.37	1.587	6.078	9.153	15.56	1.529	5.034	2.589
DN36073_c0_g1	ERF	3.996	3.404	3.989	1.784	0.288	0.887	0.667	1.43	2.047
DN36175_c0_g1	ERF	3.046	4.467	7.643	14.461	5.069	7.606	8.639	7.368	8.228
DN36610_c0_g1	ERF	1.546	1.863	2.892	0.282	0.204	0.64	0	0	0
DN37010_c0_g1	ERF	0.987	0.761	0.68	0	0	0.247	0	0.283	0
DN37247_c0_g1	ERF	4.537	2.224	2.112	1.118	0.269	1.902	0	0	0
DN37360_c0_g1	ERF	0.568	3.55	0.145	0	0.278	0.073	0	0	0
DN37360_c0_g3	ERF	11.495	29.786	0.644	0	0.13	0	0	0	0
DN37672_c0_g1	ERF	0.186	0	2.738	0.179	0	0.329	0.206	0.378	0
DN37716_c0_g1	ERF	0	1.209	0	0.879	1.049	1.335	0	0	1.023
DN39010_c0_g2	ERF	0	0	0	0	0	0	0.376	1.714	0
DN39642_c0_g1	ERF	1.379	1.17	0	0	0	0.229	1.226	2.173	0.368
DN39642_c0_g2	ERF	2.245	0.273	3.49	0	0	0	0.764	0.54	0.727
DN41145_c1_g1	ERF	0.065	0.722	0.136	0.546	1.355	0	0.4	0.243	0
DN41145_c1_g2	ERF	0.065	1.443	0.136	0.384	0	0.32	0	0.243	0.757
DN41145_c1_g3	ERF	0.065	0	0.136	0.162	0	0.32	1.602	0.243	0
DN41800_c0_g1	ERF	5.179	5.92	0.426	3.099	0.585	0.448	0.546	1.174	2.016
DN41830_c0_g1	ERF	5.524	1.931	1.197	0	0	0	0	0	0.164
DN41830_c0_g2	ERF	4.853	4.477	0.19	1.11	1.077	0.841	0.206	2.739	1.228
DN41888_c0_g2	ERF	0.158	0	0.299	2.365	2.154	1.609	16.963	7.679	14.43
DN42700_c0_g1	ERF	3	1.258	1.967	0.282	0.743	0.631	0.388	0.378	0.061
DN42934_c0_g2	ERF	11.355	29.845	11.958	17.175	16.125	9.032	18.14	17.382	15.986
DN43760_c0_g1	ERF	0.419	0.224	0.399	0.47	0.538	0.219	0.437	2.551	2.088
DN44739_c0_g1	ERF	91.262	62.547	90.877	1.178	0.789	1.49	0	0.094	0.082
DN44933_c0_g1	ERF	1.984	7.013	0.136	1.485	0.789	0	0.449	0.27	0.256
DN45170_c0_g1	ERF	5.515	30.42	3.518	24.901	7.575	82.8	0	0.175	0.205
DN45405_c0_g1	ERF	0.773	0.741	1.568	25.157	7.204	6.793	5.739	23.481	20.469
DN45782_c0_g1	ERF	17.569	15.41	22.248	5.233	5.394	4.114	0.279	2.227	1.341
DN45880_c0_g1	ERF	27.359	25.027	32.782	16.066	20.386	41.212	22.581	30.755	17.47
DN45898_c0_g1	ERF	1.816	0.546	1.514	1.204	0.771	3.419	2.038	6.586	1.719
DN46092_c0_g1	ERF	1.034	0.673	0.354	0.563	0.817	1.664	1.966	1.646	0.798
DN46198_c0_g1	ERF	1.975	1.834	2.421	0.529	0.316	1.271	0.497	0.486	0.113
DN46363_c0_g1	ERF	1.63	2.233	1.188	2.057	0.455	0.96	0.194	0.216	0.573
DN46757_c0_g1	ERF	14.849	23.72	10.924	73.73	56.33	50.638	49.336	51.105	56.759
DN46933_c0_g1	ERF	58.267	56.627	61.168	13.061	16.088	14.307	4.332	8.421	6.918
DN47011_c0_g1	ERF	0.717	1.063	0.499	4.132	0.78	3.776	0.692	1.916	0.522
DN47223_c0_g1	ERF	26.362	17.283	27.207	19.6	20.655	17.525	8.906	14.494	14.011
DN47386_c0_g1	ERF	5.272	5.881	3.563	7.068	6.508	7.762	16.247	8.529	12.332
DN47420_c0_g1	ERF	0.578	0.468	0.553	5.344	0.056	0.329	0.133	0.526	0.747
DN47846_c0_g1	ERF	16.162	23.798	20.435	106.672	60.703	88.221	53.279	56.598	57.343
DN48063_c0_g1	ERF	2.012	1.18	0.317	0.077	0.074	0.073	0.485	0.337	0.154
DN48130_c0_g1	ERF	0.168	0.692	0.326	0.162	0.511	0.777	1.359	1.606	1.341
DN48254_c0_g1	ERF	14.932	17.146	17.941	37.415	27.59	36.952	61.894	62.536	69.04
DN48909_c0_g1	ERF	0	4.272	2.883	0	0.613	0	0	0	0
DN48999_c0_g1	ERF	3.204	2.887	1.704	4.943	4.345	4.937	1.298	1.592	1.484
DN49023_c0_g1	ERF	4.704	5.433	7.108	2.1	1.448	0.932	0.303	1.093	0.389
DN49078_c0_g1	ERF	0.41	0.897	0.199	1.169	1.123	0.357	1.298	2.645	1.29
DN49448_c0_g1	ERF	4.471	3.521	6.917	13.752	10.991	10.44	9.246	4.426	3.981
DN49600_c0_g1	ERF	1.043	0.936	0.816	1.613	1.392	2.212	0.4	4.413	2.477
DN49600_c1_g1	ERF	2.524	2.282	0.907	0.521	0.511	0.823	0.752	0	0.706
DN49668_c0_g1	ERF	2.729	1.141	3.527	0.051	0.149	2.249	1.456	0.837	0.993
DN50416_c0_g1	ERF	0.522	1.931	0.997	15.118	1.671	0.786	4.732	4.764	3.152
DN50500_c0_g1	ERF	0.391	4.067	1.115	4.157	2.172	0.137	0.497	0.472	0
DN50598_c0_g1	ERF	7.918	14.405	4.596	3.21	5.514	0.85	0.631	0.405	0
DN50598_c1_g1	ERF	15.575	21.467	29.183	64.596	31.006	36.586	35.127	74.222	67.444
DN50598_c1_g2	ERF	0.689	1.005	2.185	12.079	2.163	3.063	2.136	9.136	7.471
DN50598_c1_g3	ERF	0.503	0	0.97	0	0	0	0.267	0	0.225
DN50800_c0_g1	ERF	11.924	32.098	13.68	17.372	23.746	25.424	26.913	15.803	38.45
DN50964_c0_g2	ERF	22.711	22.842	32.674	11.285	8.541	8.886	14.888	17.071	13.929
DN51262_c0_g1	ERF	23.782	29.63	30.072	53.097	38.859	38.525	16.526	14.264	24.654
DN51429_c0_g1	ERF	1.835	3.833	1.995	3.338	3.314	5.887	0.085	0.405	0.215
DN51706_c0_g1	ERF	0.782	2.516	0.97	19.181	19.281	24.428	38.051	44.264	35.912
DN52424_c0_g1	ERF	1.23	3.97	0	3.107	0.696	0	0	0	0
DN52424_c0_g2	ERF	22.739	22.54	17.688	16.919	17.248	20.085	38.27	48.96	19.844
DN53064_c0_g2	ERF	9.772	7.978	7.452	11.746	1.912	2.377	2.997	4.737	4.933
DN53239_c0_g1	ERF	8.253	12.747	10.127	13.821	7.018	10.376	29.048	36.639	28.799
DN53239_c0_g2	ERF	18.547	32.068	17.978	28.008	34.58	28.459	35.588	42.739	19.322
DN53494_c0_g1	ERF	5.012	6.652	6.156	9.125	6.591	9.16	14.694	15.114	12.332
DN53531_c2_g1	ERF	148.524	296.243	232.468	186.864	206.829	284.921	183.705	154.355	248.999
DN5362_c0_g1	ERF	2.226	1.882	0.907	0	1.16	0.677	0	0	0
DN54077_c1_g1	ERF	9.986	8.651	8.984	13.821	9.042	8.539	15.264	16.977	10.357
DN54685_c0_g1	ERF	3.288	1.931	3.354	0.051	0	0	0	0	0.194
DN55294_c0_g2	ERF	60.624	23.281	36.708	5.446	6.619	7.752	3.458	4.183	5.844
DN55940_c0_g1	ERF	3.027	8.827	4.198	14.085	5.765	4.653	17.606	12.159	13.489
DN56981_c0_g1	ERF	1.761	4.496	2.847	2.305	2.785	1.408	2.293	1.255	1.576
DN57118_c0_g2	ERF	56.153	55.671	81.883	115.191	91.031	68.986	136.59	79.958	102.036
DN59112_c1_g2	ERF	6.726	3.784	8.014	0.768	1.94	0.046	2.233	0.04	2.098
DN59823_c1_g1	ERF	137.019	162.742	117.304	171.455	191.939	381.086	348.979	244.138	177.268
DN60425_c0_g2	ERF	23.726	16.815	34.605	20.095	32.788	8.575	3.495	5.263	5.782
DN60572_c0_g1	ERF	22.077	29.659	27.325	34.291	26.838	33.25	21.186	17.044	31.747
DN62093_c0_g4	ERF	279.479	216.54	269.675	132.555	143.453	201.217	141.759	118.607	111.369
DN62116_c0_g1	ERF	59.916	65.181	53.099	51.21	71.156	93.487	59.965	57.313	63.657
DN65525_c0_g1	ERF	0	1.063	0	0.307	0.891	0.832	0	0	0.87
DN68373_c0_g1	ERF	1.835	0.956	1.777	0.145	0	0.658	0	0.148	0
DN69786_c0_g1	ERF	0.587	0.263	0.916	0.068	0.139	0.256	0.546	1.039	0.532
DN70265_c0_g1	ERF	0	0	0	0	0	0	0.861	0.54	0
DN70994_c0_g1	ERF	0	1.141	0	0	0	0	1.978	3.158	0
DN72168_c0_g1	ERF	0	0.683	0	1.451	1.884	1.545	0	0	1.494
DN75132_c0_g1	ERF	0	0	0	1.605	0	0	0	0	0
DN76351_c0_g1	ERF	0	0	0	0.973	3.036	0.53	0	0	0
DN78522_c0_g1	ERF	3.121	3.979	2.593	1.127	0.501	2.331	0.801	0	1.167
DN78985_c0_g1	ERF	0.671	13.333	0.789	5.318	3.166	50.921	0	0	0
DN83069_c0_g1	ERF	0	1.307	0.508	0	0.492	0	0	0	0
DN89368_c0_g1	ERF	0	0.722	0	2.552	0	0	0	0	0
DN44640_c0_g1	FAR1	0.224	0.361	0.544	0.709	0.984	0.923	2.172	3.468	0.962
DN44640_c0_g2	FAR1	11.924	13.625	12.266	16.612	15.531	15.075	36.256	56.301	26.65
DN46060_c1_g1	FAR1	2.012	1.102	0	0	0	0	0.17	0	0
DN47074_c0_g1	FAR1	7.443	6.925	7.235	6.693	5.904	5.887	10.265	9.689	9.19
DN47335_c0_g1	FAR1	16.926	11.879	12.076	13.966	14.445	16.492	21.113	12.712	12.117
DN48395_c0_g1	FAR1	12.035	10.885	11.758	11.208	10.007	10.705	5.424	3.941	7.215
DN50418_c0_g1	FAR1	4.816	4.906	5.14	4.729	3.806	4.406	2.742	2.928	3.92
DN50700_c0_g1	FAR1	5.636	4.048	4.615	2.937	3.992	3.913	2.099	2.82	2.067
DN51538_c0_g1	FAR1	13.74	15.303	15.113	16.544	13.739	13.795	10.908	8.704	18.77
DN52022_c0_g1	FAR1	8.048	6.886	8.15	8.605	6.842	8.018	7.147	6.64	5.537
DN52592_c0_g1	FAR1	9.8	8.905	9.963	7.521	6.879	6.747	4.732	2.901	5.035
DN54343_c0_g2	FAR1	8.626	8.105	8.894	6.616	7.956	7.762	6.492	5.088	7.778
DN54436_c0_g1	FAR1	7.648	9.568	9.973	6.889	6.443	6.847	5.351	3.495	6.806
DN55855_c0_g1	FAR1	9.408	10.494	10.516	12.864	10.787	9.937	9.743	8.583	9.62
DN56344_c0_g1	FAR1	4.35	4.516	4.615	4.977	5.031	5.604	4.21	2.955	4.237
DN57115_c0_g1	FAR1	5.449	6.642	7.924	7.563	9.163	8.146	9.731	8.151	11.933
DN60002_c0_g1	FAR1	13.74	11.538	8.114	11.661	14.992	7.515	24.838	17.085	15.433
DN60395_c0_g1	FAR1	17.177	19.341	20.172	22.792	16.756	18.43	8.603	6.828	13.601
DN60928_c0_g1	FAR1	12.343	12.191	11.632	9.732	9.432	8.95	10.059	7.557	9.354
DN61339_c0_g4	FAR1	0	0.741	0	0	0	0	0	1.188	0
DN62285_c0_g1	FAR1	7.713	8.563	8.477	8.306	7.185	7.954	5.679	4.926	6.55
DN62285_c0_g2	FAR1	2.329	1.2	2.194	1.46	2.274	1.902	1.638	1.012	2.006
DN62928_c0_g9	FAR1	9.055	2.487	4.406	49.998	43.529	1.335	15.107	168.201	21.85
DN62947_c0_g1	FAR1	6.931	16.083	13.254	6.957	8.606	14.956	21.598	13.657	17.368
DN63171_c0_g2	FAR1	9.287	15.059	9.909	12.489	9.859	9.389	19.851	7.125	8.832
DN63248_c0_g1	FAR1	6.623	8.914	8.323	8.408	8.16	12.333	5.448	5.506	4.687
DN63606_c1_g2	FAR1	1.043	1.551	0.789	0.666	0.9	1.929	1.699	0.634	0.675
DN63779_c0_g1	FAR1	13.321	12.289	9.601	9.697	11.845	8.164	9.707	8.137	10.357
DN64237_c0_g1	FAR1	1.351	2.058	6.301	2.911	2.961	5.165	0.34	2.793	1.545
DN64361_c2_g1	FAR1	6.018	8.085	10.136	8.545	6.285	6.537	8.372	6.99	8.065
DN64415_c0_g1	FAR1	4.974	5.793	7.407	1.741	2.052	6.125	5.557	2.82	3.214
DN64575_c1_g1	FAR1	56.535	69.355	62.564	37.339	62.894	73.118	57.599	83.426	44.396
DN64580_c0_g1	FAR1	0	0	0.1	0.188	1.3	0	0	0.202	0.542
DN64703_c0_g5	FAR1	5.664	5.696	10.39	1.545	2.998	4.69	3.713	0.904	3.388
DN64846_c0_g1	FAR1	21.807	20.901	11.758	17.56	18.845	29.876	7.268	23.279	9.549
DN64846_c0_g4	FAR1	10.47	8.866	8.921	11.063	11.725	14.143	22.447	17.395	9.6
DN41480_c0_g1	G2-like	0.196	0.78	0.644	0.068	0	0.229	0.716	0.067	0.42
DN43886_c0_g1	G2-like	2.282	0.361	1.723	1.255	0.065	0.923	0.74	0.472	1.556
DN45135_c1_g1	G2-like	10.359	9.909	11.668	3.406	3.834	3.629	0.437	0.472	0.819
DN45750_c0_g1	G2-like	0.54	0.068	0.073	0	0	0	2.791	0	0
DN47146_c0_g1	G2-like	15.212	13.83	11.904	9.544	13.414	8.868	3.992	2.712	4.186
DN47233_c1_g1	G2-like	0.391	0	0.218	0	0	0	0	0	0
DN47233_c1_g2	G2-like	0	0	0	0	0	0	0.983	0.783	0
DN47969_c0_g1	G2-like	2.347	2.546	1.65	0.521	2.228	0.75	2.33	0.958	1.484
DN47980_c0_g1	G2-like	0.093	1.122	0.399	14.495	12.31	12.031	35.431	36.868	25.34
DN48046_c0_g1	G2-like	0.261	1.375	0.807	0.162	0.529	0.21	0.51	0.486	0.072
DN48635_c0_g1	G2-like	20.941	22.198	19.564	22.818	22.92	50.802	22.872	29.797	28.349
DN49829_c0_g1	G2-like	2.683	4.418	2.276	14.751	18.409	12.378	18.273	23.994	15.935
DN50684_c0_g1	G2-like	6.949	4.584	8.676	5.455	4.01	3.803	7.013	4.089	6.591
DN50810_c0_g1	G2-like	2.105	2.546	2.13	0.051	0	0.046	0.546	0.162	0.184
DN51297_c0_g2	G2-like	7.173	7.734	8.25	2.646	3.156	6.93	1.966	2.699	2.344
DN51735_c0_g1	G2-like	1.267	0.927	0.508	5.19	7.111	9.608	3.264	2.969	2.507
DN52095_c0_g1	G2-like	11.123	13.206	13.127	4.644	4.252	8.539	1.723	2.672	3.95
DN52519_c0_g1	G2-like	1.733	1.756	1.188	13.582	15.122	13.932	11.199	6.896	6.857
DN52792_c0_g1	G2-like	2.469	1.795	1.577	2.74	2.07	2.039	0.777	1.012	1.33
DN54361_c0_g1	G2-like	17.895	17.702	25.611	6.829	7.083	4.086	5.436	5.196	5.404
DN54460_c0_g1	G2-like	5.049	4.711	4.732	2.348	3.75	2.971	6.479	5.83	5.005
DN54591_c0_g1	G2-like	37.15	38.418	43.607	19.096	13.916	26.503	21.113	18.583	28.922
DN54686_c0_g1	G2-like	22.813	23.096	12.783	20.086	38.479	50.373	41.364	65.977	43.598
DN55259_c0_g1	G2-like	25.515	38.291	22.139	36.246	31.386	20.615	114.239	147.095	118.093
DN55259_c0_g2	G2-like	6.828	11.655	8.839	7.495	8.225	14.984	7.608	2.901	3.377
DN56151_c0_g1	G2-like	22.059	34.712	31.005	32.37	34.246	30.717	47.504	41.524	42.943
DN56285_c0_g1	G2-like	20.149	20.852	16.128	23.62	29.688	21.347	33.768	27.152	38.082
DN57334_c0_g1	G2-like	18.864	9.909	20.571	8.639	7.334	15.084	6.419	5.816	6.816
DN57336_c0_g1	G2-like	0.261	0.761	0.245	0	0	0	11.927	7.827	6.294
DN57564_c0_g1	G2-like	29.502	40.212	44.205	30.689	33.085	27.938	52.915	34.169	41.93
DN58838_c0_g1	G2-like	60.345	61.504	50.497	4.951	8.875	5.44	5.145	9.946	7.962
DN59934_c0_g1	G2-like	0.95	0.497	1.097	0.111	0.111	0.037	7.669	5.317	4.206
DN59976_c0_g3	G2-like	32.082	45.694	38.322	41.402	37.114	35.398	52.794	71.145	73.021
DN62195_c0_g1	G2-like	9.93	9.168	9.193	7.384	10.759	17.032	7.438	6.316	9.538
DN62548_c0_g1	G2-like	0.997	2.243	2.412	0.956	5.31	0.43	2.257	0.634	0.338
DN63197_c0_g2	G2-like	18.593	26.022	27.714	17.969	14.76	11.885	21.125	16.221	29.516
DN64211_c1_g1	G2-like	22.888	13.674	23.245	16.194	10.778	17.397	27.313	12.132	18.063
DN7815_c0_g1	G2-like	2.832	0	1.587	0	0	0	0	0	0
DN87119_c0_g1	G2-like	0	0	0	0	0	0	1.541	1.754	0
DN23855_c0_g1	GATA	0.065	0.429	0.834	0	0	0	0	0	0
DN32262_c0_g1	GATA	7.415	5.286	4.596	3.218	5.718	10.02	0.934	1.255	0.87
DN32262_c0_g2	GATA	1.211	1.014	1.804	0.777	2.33	1.49	0.376	0.769	0.501
DN38958_c0_g1	GATA	0.401	0.195	0.408	0	0	0.137	0	0.216	0
DN38958_c0_g2	GATA	0.559	0.098	0.209	0.102	0.297	0.421	0	0.108	0.194
DN42557_c0_g2	GATA	2.934	3.979	6.11	0.589	2.98	2.487	5.023	18.839	2.712
DN43838_c0_g1	GATA	22.403	32.283	24.279	81.686	52.933	54.368	73.652	79.512	92.937
DN45627_c0_g1	GATA	0	0.254	0.163	3.005	2.358	1.6	26.597	17.746	16.794
DN49430_c0_g1	GATA	41.751	43.616	42.927	30.876	47.827	39.823	56.58	45.559	50.393
DN50086_c0_g1	GATA	0	0.81	0	6.701	8.243	4.653	52.381	60.066	34.551
DN51699_c1_g1	GATA	41.854	101.306	31.676	48.888	46.518	105.774	5.715	4.98	8.157
DN52841_c0_g1	GATA	34.448	26.792	35.72	1.613	5.245	5.833	0.886	1.255	0.532
DN53225_c0_g3	GATA	37.606	25.836	24.188	10.355	20.989	21.548	17.254	22.118	12.138
DN53851_c0_g1	GATA	18.454	20.443	20.951	18.874	14.083	22.197	21.537	29.54	23.979
DN56168_c0_g1	GATA	15.696	13.391	14.632	17.705	14.083	13.942	12.558	10.607	13.509
DN58831_c1_g4	GATA	28.039	24.012	31.141	5.532	7.278	14.07	1.153	0.513	1.054
DN61681_c0_g1	GATA	2.99	2.955	3.11	2.766	6.183	3.73	5.545	5.6	4.677
DN79939_c0_g1	GATA	0	0.293	0.626	0	0	0	0	0	0
DN7996_c0_g1	GATA	1.155	0.936	0.335	0	0	0	0	0	0
DN51711_c0_g1	GeBP	16.497	21.935	14.07	26.839	21.388	19.134	15.276	11.295	11.36
DN51711_c0_g2	GeBP	107.769	99.161	105.101	137.011	106.237	119.03	95.723	71.307	119.331
DN52331_c0_g1	GeBP	7.294	7.344	7.597	14.188	13.618	17.251	16.053	13.266	17.47
DN56395_c0_g1	GeBP	1.453	1.687	1.614	1.912	1.671	2.011	1.177	0.85	1.156
DN56741_c0_g1	GeBP	28.868	34.292	33.562	23.185	21.992	21.392	10.302	9.15	17.255
DN63322_c0_g2	GeBP	87.955	101.999	81.158	86.936	54.613	72.067	38.962	30.742	43.281
DN20141_c0_g1	GRAS	0.596	1.063	0.716	0	0	0	0	0	0
DN29848_c0_g1	GRAS	1.323	0	0	0	1.077	0	1.687	0.459	0
DN29848_c0_g2	GRAS	16.339	12.923	14.786	9.091	5.041	14.307	0.049	0.081	0.215
DN30483_c0_g1	GRAS	0.466	1.395	0.607	0	0.149	0	0	0	0
DN34393_c0_g1	GRAS	18.174	18.785	19.746	22.664	11.455	16.227	3.701	1.646	3.377
DN39577_c0_g1	GRAS	0.773	1.824	1.115	0.461	0.093	0.503	0	0	0
DN41801_c0_g1	GRAS	18.882	20.95	14.85	8.323	10.295	25.589	6.564	10.013	19.599
DN42430_c0_g2	GRAS	0.755	1.083	0.743	0.401	0.52	1.764	0.146	0.189	0.113
DN43425_c0_g1	GRAS	0	0	0.245	0	0	0.293	0.182	0.688	0
DN43425_c1_g1	GRAS	0.279	0	0.671	0	0	0.119	0.886	0.418	0
DN44606_c0_g2	GRAS	1.304	0.566	0.834	0.068	0.223	0.128	0.158	0.081	0.102
DN45690_c0_g1	GRAS	6.81	6.32	6.328	5.113	4.725	4.553	1.844	1.323	2.917
DN45922_c0_g2	GRAS	7.611	8.212	7.978	7.888	8.039	5.769	10.374	7.787	11.667
DN46231_c0_g1	GRAS	0.512	0.458	0.49	0.751	1.142	2.286	0.679	0.283	0.614
DN48974_c0_g1	GRAS	13.563	8.817	12.447	50.869	52.821	80.551	11.624	8.947	15.034
DN50229_c0_g1	GRAS	6.549	6.359	6.473	2.365	2.804	3.904	0.413	0.445	0.901
DN50842_c0_g2	GRAS	12.408	15.166	13.635	5.532	7.816	3.584	5.897	6.397	15.341
DN50996_c0_g1	GRAS	18.249	12.894	14.515	4.712	3.11	9.581	0.679	0.27	1.177
DN51219_c0_g1	GRAS	15.789	22.53	18.041	33.54	20.859	26.119	24.983	15.614	29.935
DN51525_c0_g1	GRAS	6.744	2.975	3.835	1.938	2.479	5.522	0.146	0.067	0.143
DN51784_c0_g1	GRAS	8.039	8.758	5.53	2.834	4.391	4.589	1.917	1.552	3.909
DN5187_c0_g1	GRAS	1.509	1.902	0	0	0	0	0	0	0
DN5187_c0_g2	GRAS	1.071	2.048	0.607	0	0	0	0	0	0
DN52042_c0_g1	GRAS	1.612	2.565	1.269	5.463	4.734	7.661	0.133	0.081	0.041
DN52122_c1_g1	GRAS	18.593	14.874	18.549	14.691	11.344	21.328	5.594	5.776	9.897
DN52929_c1_g1	GRAS	43.4	56.042	46.499	47.668	41.607	47.795	50.319	35.384	43.035
DN52952_c0_g1	GRAS	35.883	32.839	29.337	57.297	78.963	72.506	9.501	6.127	8.955
DN54573_c0_g2	GRAS	1.043	1.053	0.589	0	0.037	0.302	0.036	0.04	0.276
DN54797_c0_g1	GRAS	21.267	38.954	20.607	56.076	50.389	69.726	29.655	16.315	23.805
DN55286_c0_g3	GRAS	27.49	32.605	41.132	28.273	27.051	35.7	11.612	10.621	23.416
DN55801_c0_g1	GRAS	4.658	4.955	4.732	2.706	3.648	4.653	3.228	3.387	4.227
DN56379_c0_g1	GRAS	8.319	8.319	9.782	9.68	9.552	7.186	9.452	6.855	12.629
DN58429_c0_g1	GRAS	10.275	9.597	14.397	10.867	10.852	9.06	8.324	8.043	10.275
DN59295_c0_g1	GRAS	4.993	3.131	3.209	0.734	0.715	0.265	0.024	0.054	0.266
DN59461_c0_g1	GRAS	15.184	25.924	22.411	11.311	11.131	14.143	3.774	3.617	3.695
DN59524_c0_g1	GRAS	2.003	3.384	1.641	3.372	4.874	3.931	6.71	5.573	6.079
DN59896_c0_g1	GRAS	16.637	28.167	24.36	16.894	18.901	20.131	4.623	1.39	2.784
DN59926_c1_g3	GRAS	1.053	1.853	0.562	3.457	1.123	0.439	0.036	0.918	0.184
DN60464_c0_g2	GRAS	7.918	7.881	8.223	6.718	6.888	7.725	6.674	6.289	8.29
DN60781_c0_g1	GRAS	8.701	7.783	7.08	6.744	3.583	8.52	3.313	2.928	4.554
DN60783_c0_g1	GRAS	39.227	63.269	97.749	189.168	62.921	120.136	42.492	38.339	70.524
DN61776_c1_g1	GRAS	18.547	45.469	32.873	41.385	44.16	41.514	15.98	9.055	16.743
DN61788_c2_g2	GRAS	13.759	13.908	17.615	17.107	15.874	17.498	10.945	8.205	13.386
DN61815_c0_g4	GRAS	18.631	29.825	21.477	38.474	39.769	33.277	15.07	13.427	19.814
DN62059_c0_g1	GRAS	10.135	12.494	16.745	23.33	15.837	19.061	9.489	8.164	11.411
DN62628_c0_g1	GRAS	3.68	4.564	2.312	1.904	4.837	0.594	1.068	1.228	0.829
DN62821_c1_g1	GRAS	7.173	15.586	9.701	10.91	9.385	9.105	10.666	10.121	10.091
DN70789_c0_g1	GRAS	0	0.039	0	0.35	0	0.201	0.74	1.174	2.947
DN76240_c0_g1	GRAS	0	0	0	3.013	0	0	0	0	0
DN7920_c0_g1	GRAS	0.531	0.273	0.988	0.726	0.65	0.795	0	0	0.133
DN79974_c0_g1	GRAS	0.624	0.556	1.342	0.299	0.288	0.942	0	0	0
DN83126_c0_g1	GRAS	1.835	0	0.716	0	0	0	0	0	0
DN83474_c0_g1	GRAS	0.298	0.156	0.227	0.555	0.269	0.302	0	0	0.102
DN87972_c0_g1	GRAS	0.466	0.41	1.641	0	0	0	0.17	0	0
DN42342_c0_g2	GRF	1.91	4.077	1.985	0	0.056	1.161	0.716	0.337	0
DN48484_c0_g1	GRF	3.689	5.481	3.699	3.44	2.933	7.058	4.186	2.105	2.415
DN50021_c0_g1	GRF	2.85	3.287	5.802	0.137	0.743	3.703	0	0.054	0.338
DN57868_c0_g1	GRF	3.493	2.897	4.007	2.484	3.639	3.191	4.307	3.131	3.92
DN63768_c0_g2	GRF	13.004	12.562	13.408	7.162	9.107	10.212	6.516	9.258	6.171
DN18090_c0_g1	HB-other	1.258	0.302	0.87	0	0	0	0	0	0
DN40862_c0_g2	HB-other	0.55	0.224	1.496	0	0	0	0	0	0
DN43043_c0_g1	HB-other	8.784	13.791	10.807	15.195	14.25	13.859	18.152	14.102	20.458
DN46477_c0_g1	HB-other	1.313	1.092	0.58	0.094	0.557	0.265	0.716	0.108	0.215
DN59753_c0_g1	HB-other	14.02	24.383	14.496	16.527	12.467	9.526	5.982	9.608	10.541
DN61741_c0_g2	HB-other	27.564	30.215	27.968	22.417	18.539	22.965	10.981	8.272	12.435
DN63522_c0_g1	HB-other	25.561	29.406	30.888	25.831	26.253	29.273	40.26	41.349	38.563
DN65203_c0_g1	HB-other	0	0.244	0	0.265	0.13	0.238	0	0	0.379
DN70840_c0_g1	HB-other	0	0.215	0	0.367	0.427	0.402	0	0.081	0.276
DN72986_c0_g2	HB-other	1.183	0	0.39	0	0	0	0	0	0
DN8166_c0_g1	HB-other	0	0	0	0	2.219	0	0	0	0
DN83491_c0_g1	HB-other	0.615	0.741	2.076	0	0	0	0	0	0
DN85922_c0_g1	HB-other	0	0	0	0	0	4.964	0	0	0
DN31823_c0_g1	HD-ZIP	0	0	0	0.862	0.65	1.042	0.315	1.12	0.358
DN32108_c0_g1	HD-ZIP	0.186	0	0	0.179	0.084	1.28	0	0.094	0
DN40036_c0_g1	HD-ZIP	158.472	276.854	230.319	117.863	105.782	84.39	147.183	304.177	102.199
DN4025_c1_g1	HD-ZIP	0	0.458	0	0	2.553	0.457	0	0	1.975
DN40599_c0_g1	HD-ZIP	9.101	35.745	17.96	32.575	72.994	44.951	42.893	33.387	12.957
DN40743_c0_g1	HD-ZIP	76.069	65.103	91.013	18.336	28.889	23.906	2.949	6.127	4.933
DN41564_c0_g1	HD-ZIP	1.49	0.195	1.432	0.102	0.594	0	0.91	1.188	0.287
DN43578_c0_g1	HD-ZIP	102.832	115.751	121.547	93.517	107.221	112.402	48.62	89.944	104.287
DN43853_c0_g1	HD-ZIP	11.784	8.505	8.957	0	0.288	0	0	0	0.092
DN45979_c0_g1	HD-ZIP	2.711	3.599	1.015	10.585	0.288	9.48	0	0	0
DN46032_c0_g1	HD-ZIP	0	0.039	0	1.298	0.724	1.618	1.226	0.945	1.463
DN46370_c0_g1	HD-ZIP	0.699	0.634	0.172	0.913	1.773	5.321	0.752	0.985	0
DN48302_c0_g1	HD-ZIP	0.27	0.254	0.209	0.632	0.761	0.603	2.415	3.657	3.49
DN48598_c0_g1	HD-ZIP	52.427	63.552	48.956	59.32	97.975	81.209	63.86	67.623	68.692
DN48600_c0_g1	HD-ZIP	0	0.059	0	0.632	0.241	1.618	2.123	2.578	1.719
DN48683_c0_g1	HD-ZIP	17.969	24.051	15.929	56.614	56.674	37.729	101.814	110.888	111.502
DN49145_c0_g1	HD-ZIP	107.918	96.313	107.223	78.041	106.32	123.043	84.912	100.659	96.11
DN49738_c0_g1	HD-ZIP	2.823	3.209	1.106	34.735	14.677	13.238	26.282	66.611	68.375
DN50040_c0_g1	HD-ZIP	29.958	45.099	33.172	16.774	35.007	14.179	23.649	36.895	25.412
DN50337_c0_g1	HD-ZIP	0	0	0	0	0	0	1.432	0.688	0
DN50337_c0_g2	HD-ZIP	4.248	0	2.348	0	0	0	0	0	0
DN51818_c0_g1	HD-ZIP	4.742	9.851	4.188	13.966	4.298	8.831	5.703	2.497	2.825
DN54656_c0_g1	HD-ZIP	9.744	8.71	8.486	4.516	10.611	3.904	1.408	2.321	1.668
DN54707_c1_g2	HD-ZIP	61.556	59.348	59.744	30.313	57.082	31.44	7.05	10.108	10.726
DN55815_c1_g2	HD-ZIP	1.183	1.161	0.626	0.333	0	0	0	0.364	0
DN55815_c1_g5	HD-ZIP	6.726	10.933	5.258	3.116	4.112	1.764	0.146	0.189	0
DN55815_c1_g6	HD-ZIP	4.369	0	4.143	0	0	2.103	0.146	0	0
DN56313_c0_g1	HD-ZIP	63.875	88.618	56.336	46.148	50.027	42.812	4.271	2.078	6.376
DN56427_c0_g1	HD-ZIP	1.109	2.019	0.644	5.583	3.574	4.242	6.564	6.086	8.863
DN57912_c0_g1	HD-ZIP	226.595	197.58	128.337	83.547	72.084	36.358	147.729	68.393	109.967
DN58352_c0_g1	HD-ZIP	130.983	154.647	115.228	139.332	146.702	156.274	22.848	21.902	32.33
DN59178_c0_g1	HD-ZIP	0.019	0.127	0.018	1.989	1.263	1.124	3.531	2.497	5.721
DN59257_c0_g1	HD-ZIP	0.037	0.098	0.018	3.244	1.374	2.276	3.264	3.131	3.889
DN59735_c1_g1	HD-ZIP	0.279	0.546	0.299	6.274	5.635	7.643	12.207	7.355	11.954
DN59735_c1_g2	HD-ZIP	0.307	0.566	0.345	7.341	6.118	8.402	10.957	9.568	12.271
DN59973_c1_g2	HD-ZIP	99.115	120.949	115.4	129.848	193.629	135.138	86.963	97.42	104.922
DN62514_c1_g1	HD-ZIP	16.246	21.506	15.548	13.308	11.233	16.895	3.106	2.942	6.929
DN63409_c1_g1	HD-ZIP	3.344	2.604	1.995	2.032	1.69	1.088	15.264	8.718	8.003
DN64424_c1_g3	HD-ZIP	41.528	26.022	58.992	16.714	14.575	14.252	6.394	6.005	5.588
DN64458_c1_g5	HD-ZIP	21.006	13.586	48.213	2.86	3.797	3.008	3.276	2.888	3.285
DN9236_c0_g1	HD-ZIP	0.624	0	0.299	0	0	0	0	0	0
DN56481_c0_g1	HRT-like	2.729	3.882	2.865	2.971	7.065	3.858	4.55	6.653	6.478
DN35092_c0_g1	HSF	2.916	1.492	2.81	0.128	0.26	0.357	0.595	0.418	0.379
DN41686_c0_g1	HSF	27.527	12.357	40.289	3.039	3.973	4.15	6.018	5.29	5.997
DN46405_c0_g1	HSF	4.36	5.823	4.977	23.757	11.353	4.781	27.265	12.888	20.438
DN47985_c0_g1	HSF	0.289	1.658	0.934	4.046	1.959	0.466	4.769	2.321	4.912
DN49586_c0_g2	HSF	22.245	27.231	20.852	18.311	15.651	19.07	28.66	24.858	34.141
DN50282_c0_g1	HSF	11.905	10.475	10.589	15.058	11.91	10.239	31.511	21.039	29.557
DN50443_c0_g2	HSF	0.932	1.687	1.795	0.393	0.093	0	0	0	0
DN51082_c0_g1	HSF	3.055	3.345	3.318	12.19	8.049	10.267	14.342	11.282	14.195
DN53117_c1_g1	HSF	5.776	7.13	10.317	34.633	13.999	12.835	27.811	30.863	31.726
DN53117_c1_g2	HSF	8.468	6.105	5.032	0.794	0.557	0.942	0	0	0.041
DN54238_c0_g1	HSF	0.27	0	0	0.282	0.26	0.238	0.619	2.119	0.778
DN54855_c0_g1	HSF	4.117	4.126	4.533	6.966	4.382	5.138	9.61	11.754	11.636
DN56075_c0_g1	HSF	21.463	21.964	25.158	23.578	24.777	30.516	14.9	50.417	24.757
DN56231_c0_g2	HSF	19.301	9.178	42.51	0.367	0.835	0.603	0.255	0.121	0.266
DN62969_c0_g1	HSF	0	0	0	0.7	0	0.622	0	0	0
DN17666_c0_g1	LBD	0	0	0	1.69	0.074	0	0	0	0
DN26763_c0_g1	LBD	0.214	0.956	0	0	0	0.375	0	0	0
DN27160_c0_g1	LBD	0	0.273	0	1.468	0.427	1.335	0	0	0.696
DN27737_c0_g2	LBD	1.062	0.38	0	0	0	0	0	0	0
DN34858_c0_g1	LBD	0.54	0.488	0.263	0.854	2.163	1.097	0	0.094	0
DN35431_c0_g1	LBD	0.68	0.683	0.725	0.068	0.696	0.768	0	0	0
DN38391_c0_g1	LBD	11.039	7.373	3.581	0.734	11.975	31.878	0	0.783	0
DN38536_c0_g1	LBD	1.816	1.765	2.384	0.828	0.186	0.119	21.404	4.035	10.592
DN39595_c0_g1	LBD	0.401	0.605	1.804	0.512	0.371	0	0	0	0
DN42973_c0_g1	LBD	12.045	4.877	6.836	0.913	4.558	2.706	1.662	0.972	0.87
DN44307_c0_g1	LBD	2.031	0.614	2.792	0.128	0	0	0	0	0
DN44337_c0_g1	LBD	12.343	5.881	9.356	25.857	20.497	13.384	5.363	2.389	7.246
DN45104_c0_g1	LBD	0.484	0.527	0.934	0.094	0	1.865	0	0	0.092
DN46415_c0_g1	LBD	4.015	7.461	4.932	0	0	0.229	0	0	0
DN46535_c0_g1	LBD	12.343	14.386	9.873	27.035	22.233	9.416	7.329	5.843	4.964
DN47277_c0_g2	LBD	14.867	8.905	7.144	0.401	0	0.731	0	0	0
DN48158_c0_g1	LBD	1.332	0.849	1.278	0.299	0	0	0	0	0
DN49329_c0_g1	LBD	3.586	4.935	5.249	4.738	7.816	12.077	0.146	0	0
DN49981_c0_g1	LBD	38.789	29.211	23.1	0.845	4.614	0.814	0.206	0.27	0.061
DN51724_c0_g6	LBD	11.085	14.981	14.533	10.893	12.857	32.692	263.97	115.8	104.031
DN51799_c0_g1	LBD	1.9	1.882	3.563	0.427	3.5	0.238	0.582	0.094	0.246
DN54069_c0_g1	LBD	3.465	7.812	2.022	8.554	5.923	3.255	3.786	3.347	4.728
DN58492_c2_g8	LBD	5.654	3.472	1.387	3.269	8.968	10.358	5.12	7.746	5.107
DN64105_c0_g1	LBD	0.456	1.219	0.58	0.512	1.448	0.969	0.315	0	0.553
DN74606_c0_g1	LBD	0	0	0	1.195	0.39	0.357	0	0	1.515
DN81622_c0_g1	LBD	0.643	1.6	1.278	0	0	0	0	0	0
DN84790_c0_g1	LBD	0	0.068	0	3.713	0.297	0	0	0	0
DN9325_c0_g1	LBD	0.177	0	0.372	0.188	0.362	0	0.109	0	0
DN9325_c0_g2	LBD	0.689	0.302	0	0	0	0	0	0	0
DN60278_c0_g3	LFY	0	0	0.136	0.248	0.241	0.987	2.572	0.81	0.727
DN40131_c0_g1	LSD	34.178	25.865	24.832	12.685	15.596	17.864	13.092	13.063	13.908
DN47247_c0_g2	LSD	58.659	48.522	43.525	48.513	60.666	53.134	76.782	78.419	52.85
DN63208_c0_g1	LSD	12.538	8.095	11.849	9.108	9.32	5.595	8.008	7.611	9.641
DN7106_c0_g2	LSD	0	0	0	0	1.346	1.198	0	0.688	0.645
DN32821_c0_g1	MIKC_MADS	0	0.614	0	0.495	1.244	0.914	0	0	1.351
DN36696_c0_g1	MIKC_MADS	0.345	0.536	0.571	0.077	1.485	4.571	0	0	0
DN36743_c0_g1	MIKC_MADS	0.54	0.244	0.345	0.598	0.167	1.636	0	0.189	0.409
DN4648_c0_g1	MIKC_MADS	0	0.4	0	1.263	1.884	0.457	0	0	1.044
DN47038_c0_g4	MIKC_MADS	1.882	5.481	2.112	16.971	20.794	26.85	0.946	1.579	1.003
DN47900_c0_g1	MIKC_MADS	0.596	0.546	0.19	0.376	0.538	0.229	4.344	10.351	4.667
DN48036_c0_g1	MIKC_MADS	2.441	0.79	0.762	0.521	0	0.128	1.432	4.696	2.231
DN48850_c0_g1	MIKC_MADS	17.932	10.963	7.815	3.449	8.559	7.853	1.954	2.982	2.006
DN51960_c0_g1	MIKC_MADS	0.531	0.722	0.254	6.419	9.023	44.412	11.442	25.667	6.632
DN51960_c0_g2	MIKC_MADS	0.317	0	0	0	0	0.411	0	1.43	0.143
DN52061_c0_g1	MIKC_MADS	0	0.449	0.272	18.439	19.383	30.717	0	0	0.061
DN52708_c0_g1	MIKC_MADS	6.111	8.554	8.241	13.104	13.479	9.124	19.814	13.198	11.288
DN53554_c2_g4	MIKC_MADS	1.351	0.127	0.898	2.843	1.504	2.797	28.211	0.526	2.866
DN53971_c1_g1	MIKC_MADS	11.942	7.13	6.564	9.262	4.818	9.243	31.669	56.112	11.595
DN55657_c0_g1	MIKC_MADS	7.965	12.113	5.811	27.641	39.064	43.443	100.734	103.466	61.876
DN56450_c0_g4	MIKC_MADS	0.242	0.293	0.245	0.555	0.826	1.508	0.631	2.078	0.44
DN57440_c0_g1	MIKC_MADS	25.105	25.183	23.299	14.632	22.994	26.868	23.867	23.886	15.515
DN57671_c1_g1	MIKC_MADS	78.919	254.48	94.122	758.125	1144.19	1300.3	1057.86	1291.24	646.959
DN57860_c1_g5	MIKC_MADS	6.4	6.798	10.634	0.785	1.021	0.457	3.033	0.688	1.678
DN60032_c1_g2	MIKC_MADS	57.708	42.105	62.627	9.458	38.535	22.297	2.123	13.846	3.009
DN64135_c0_g4	MIKC_MADS	39.739	47.908	70.315	3.107	4.79	2.45	0.619	0.391	0.113
DN64665_c1_g1	MIKC_MADS	0	0	2.919	0	0	0	0	0	0
DN64665_c1_g3	MIKC_MADS	0.745	1.678	0	0	0.761	0	1.808	1.444	3.562
DN79096_c0_g1	MIKC_MADS	0	0	0	0.649	0	0.192	0.971	0.918	0.409
DN79708_c0_g1	MIKC_MADS	0	0	0	0	0	0	1.614	2.051	0
DN86412_c0_g1	MIKC_MADS	0	0	0	0	0	0	0.801	1.822	0
DN29075_c0_g1	M-type_MADS	0.13	0.361	0.852	0.256	0.121	0.073	0	0	0.082
DN33842_c0_g2	M-type_MADS	1.91	0.419	1.16	0	0	0	0	0.243	0.215
DN35644_c0_g1	M-type_MADS	1.77	1.326	0.444	0	0	0	0	0	0
DN43229_c0_g2	M-type_MADS	0.624	0.068	0.698	4.226	7.157	5.933	4.914	6.68	8.065
DN43229_c0_g3	M-type_MADS	0.27	0.527	0	2.416	0	2.386	0.595	1.12	2.692
DN45445_c0_g1	M-type_MADS	1.323	0	2.158	0.128	0.362	0.795	0.704	1.066	0.358
DN47038_c0_g1	M-type_MADS	0	0	0.1	0	1.3	0	0.752	0	0
DN47139_c0_g1	M-type_MADS	0.689	0.712	0.943	1.776	1.578	2.039	9.707	10.904	6.274
DN48917_c0_g1	M-type_MADS	0.27	0.127	0.299	0.623	0.492	0.567	0.049	0.135	0.276
DN58592_c0_g1	M-type_MADS	3.214	9.821	3.98	50.416	156.45	113.169	1.978	4.089	0.778
DN63605_c0_g3	M-type_MADS	10.769	8.749	5.639	4.84	3.788	17.306	33.368	33.872	22.403
DN63995_c0_g4	M-type_MADS	8.114	10.543	9.664	10.995	9.497	7.926	16.732	16.599	17.061
DN64665_c1_g2	M-type_MADS	0	0	0	0	0.269	0	5.072	6.1	4.401
DN69114_c0_g1	M-type_MADS	0	0	0	1.818	0.91	0	0	0	0
DN71322_c0_g1	M-type_MADS	0	0	0	0	0	0	0.777	0.972	0
DN7972_c0_g1	M-type_MADS	0.624	0.302	0.399	0.043	0.195	0.293	0.049	0.04	0.154
DN26228_c0_g2	MYB	0	0	0	0	0.501	0.238	0.716	0.904	0.368
DN28111_c0_g1	MYB	0.317	0	0.626	0	0	0	0	0	0
DN32196_c0_g2	MYB	0.233	0.332	0.499	0.111	0	0	0	0	0
DN34518_c0_g1	MYB	0.782	0.322	0.689	0.137	0	0	0	0	0
DN39182_c0_g1	MYB	0	0.263	0	0.854	0	0	0	0	0
DN39218_c0_g1	MYB	0.773	0.458	0	0.12	0.121	2.002	0.279	0.135	1.167
DN39600_c0_g1	MYB	2.021	0.897	0.743	0.905	2.776	1.838	0	0	0.092
DN39697_c0_g1	MYB	1.705	0.975	3.11	0	0.251	0	0	0	0.082
DN40821_c0_g1	MYB	63.074	61.114	60.85	83.487	94.002	96.549	73.385	117.771	83.225
DN41725_c1_g1	MYB	6.586	10.29	5.222	4.738	5.115	5.805	0	0.216	0
DN41851_c0_g1	MYB	0.969	0.761	1.605	0.06	0.418	0.165	0	0	0
DN42501_c0_g1	MYB	2.329	1.892	1.668	4.738	3.472	5.165	5.885	5.128	6.212
DN42884_c0_g1	MYB	2.59	16.142	2.756	3.082	3.24	0.805	0	0.945	0.665
DN43997_c1_g1	MYB	39.069	37.443	28.458	18.268	30.087	48.224	0	0	0.092
DN44119_c0_g1	MYB	3.624	5.637	8.649	0.717	0.13	0.366	0.74	0.243	0.604
DN45423_c0_g1	MYB	38.035	29.533	37.469	10.457	16.617	13.814	5.691	4.723	6.407
DN46083_c0_g1	MYB	3.447	2.136	3.599	0.051	0.529	0.594	0.061	0	0.051
DN46310_c0_g1	MYB	111.682	70.886	51.413	10.56	21.379	10.897	0	0.054	0.205
DN46509_c0_g1	MYB	11.43	26.529	8.803	6.351	3.425	14.353	0.631	0.553	0.737
DN46510_c0_g2	MYB	7.266	5.647	8.232	1.835	1.94	1.362	1.408	1.066	1.423
DN46673_c0_g1	MYB	2.385	3.219	1.587	1.656	1.095	2.185	0.133	1.039	1.034
DN46724_c0_g1	MYB	0.764	0.224	0.462	0	0.232	0	0.133	0.256	0
DN46801_c0_g2	MYB	2.981	2.438	3.128	2.638	3.407	3.94	10.702	10.094	4.124
DN46951_c0_g1	MYB	5.17	4.838	3.164	0.239	1.29	3.757	0.17	0.081	0.164
DN48480_c0_g1	MYB	2.99	0.985	0.517	0.06	0.371	0.768	0	0	0
DN48480_c0_g2	MYB	11.104	8.661	5.249	1.212	3.528	4.425	0	0	0.051
DN48826_c0_g1	MYB	2.003	1.044	1.034	0.077	0.288	0.201	0	0.391	0
DN49310_c0_g1	MYB	1.435	2.107	0.771	0.854	0.576	0.155	0.376	1.633	0.972
DN494_c0_g1	MYB	0	0	0	0.862	0.362	0.549	0.34	0.864	0.583
DN49950_c0_g1	MYB	120.885	173.412	86.507	47.548	38.544	99.018	19.183	34.358	39.054
DN50367_c0_g1	MYB	0	0.059	0	3.474	5.301	4.507	18.613	14.507	7.133
DN50628_c0_g2	MYB	1.202	1.434	5.929	9.954	6.795	5.101	10.835	22.226	15.689
DN50870_c0_g1	MYB	237.131	252.179	111.057	48.965	47.521	8.685	11.588	25.748	28.328
DN51062_c2_g1	MYB	16.572	14.727	13.046	9.919	7.863	6.153	3.07	0.391	3.838
DN51062_c3_g1	MYB	38.584	22.52	27.506	2.894	2.089	1.673	0.946	1.012	1.075
DN51646_c0_g1	MYB	10.116	19.623	22.075	13.257	11.567	8.063	21.064	5.384	5.404
DN51739_c0_g1	MYB	42.049	37.618	37.877	10.525	8.336	2.569	25.505	11.376	16.416
DN51739_c0_g4	MYB	14.225	9.802	20.806	8.058	5.338	3.52	2.597	2.092	4.104
DN51947_c0_g1	MYB	6.94	7.217	7.352	7.76	8.327	18.769	0	0	0
DN52019_c0_g1	MYB	18.538	18.98	22.837	24.269	17.341	14.646	7.171	4.602	12.527
DN52476_c0_g2	MYB	6.288	6.457	5.657	12.258	18.659	13.101	28.927	19.122	20.796
DN52529_c0_g1	MYB	3.912	2.906	1.913	0	0	0.046	0	0	0
DN53169_c0_g1	MYB	16.954	12.708	14.705	20.829	27.729	33.076	8.651	11.133	13.407
DN53821_c1_g1	MYB	2.292	3.219	3.871	0	0.26	0.119	0	0	0
DN53821_c2_g1	MYB	10.405	6.798	10.118	8.127	7.872	3.529	0.061	0.054	0.583
DN53821_c2_g2	MYB	17.131	9.89	13.381	0.341	0.733	0.75	0.073	0	0.256
DN53949_c0_g1	MYB	0.838	0.829	0	0.598	0.26	0.667	5.691	7.908	4.524
DN53949_c0_g2	MYB	0.168	0.254	0.598	8.955	4.642	5.284	23.964	16.599	10.265
DN55525_c0_g3	MYB	54.085	86.657	42.719	40.745	37.244	41.907	14.403	25.114	26.005
DN55601_c0_g2	MYB	6.521	3.297	4.315	0.487	1.3	2.377	2.099	2.685	1.29
DN55601_c0_g3	MYB	5.254	3.901	3.989	4.174	4.261	4.489	3.252	3.266	3.889
DN56438_c0_g1	MYB	22.31	20.053	23.272	29.929	23.997	23.349	13.177	8.043	15.965
DN58139_c0_g1	MYB	1.267	0.673	1.088	0.546	0.956	0.558	0.328	0.243	0.645
DN58139_c0_g2	MYB	1.351	2.146	2.674	1.571	1.847	1.7	0.655	1.026	0.982
DN58567_c0_g1	MYB	34.765	24.9	32.456	6.411	7.445	14.39	3.701	3.333	3.295
DN58656_c0_g1	MYB	3.922	5.647	4.098	3.918	2.822	3.565	4.429	5.182	4.749
DN58716_c1_g2	MYB	7.741	12.172	8.44	7.23	5.932	5.906	7.365	9.028	6.519
DN58716_c1_g3	MYB	6.511	5.198	6.428	4.354	4.753	3.703	3.919	4.44	4.268
DN58736_c0_g1	MYB	2.469	3.384	1.904	0.265	1.615	8.493	0	0	0
DN59439_c0_g1	MYB	7.927	7.754	7.933	7.563	7.51	6.445	6.601	5.695	8.607
DN61029_c0_g1	MYB	6.213	3.277	3.762	1.998	1.764	1.554	0.898	0.513	1.044
DN61237_c0_g1	MYB	24.835	31.483	42.075	31.235	28.119	28.587	10.957	9.352	22.26
DN62980_c0_g2	MYB	8.887	8.729	9.447	8.776	8.522	8.146	11.915	10.796	6.744
DN63412_c1_g3	MYB	10.321	10.065	10.263	1.383	3.788	5.001	0	0.067	0
DN63412_c1_g4	MYB	8.216	5.647	10.634	5.267	3.992	4.571	6.977	5.573	5.731
DN14295_c0_g1	MYB_related	0	0	0	0	0.316	0	0	59.877	21.134
DN14295_c0_g2	MYB_related	0	12.016	0	31.209	46.295	33.122	52.187	237.107	52.358
DN16163_c0_g1	MYB_related	0	0	0	0.563	0	0.283	0	0	0
DN16163_c0_g2	MYB_related	0	0.614	0	0	0.641	0.411	0	0	0.624
DN16306_c0_g1	MYB_related	2.655	0.332	0	0	0.706	0	0	1.525	0
DN16306_c0_g2	MYB_related	0.382	2.36	0.245	0	0	0	0	0	0.696
DN28134_c0_g1	MYB_related	0	1.268	1.55	0.743	0	0	0	0	0
DN28924_c0_g1	MYB_related	0	0.088	0.798	0.35	0.26	0.082	1.08	0.945	0.082
DN35596_c0_g1	MYB_related	0.661	0.858	0.68	6.095	11.873	21.164	34.423	52.617	19.21
DN37642_c0_g1	MYB_related	0.913	0.4	0.444	0	0.214	0.201	1.941	1.39	0.205
DN39401_c0_g1	MYB_related	57.224	50.346	42.882	70.597	66.932	41.532	65.316	143.789	106.713
DN39495_c0_g1	MYB_related	0	0	0	0.068	0.195	0.064	0.158	2.861	0.194
DN40722_c0_g1	MYB_related	1.323	0.614	1.568	1.11	1.383	2.222	1.056	1.066	1.392
DN41533_c0_g1	MYB_related	0	0.176	0.19	0	0	0.347	43.548	124.316	39.361
DN41746_c0_g1	MYB_related	75.473	99.658	96.289	59.653	158.074	100.883	44.434	106.826	61.385
DN42113_c0_g1	MYB_related	0	0	0	0.871	3.24	1.966	13.845	20.526	3.265
DN42316_c0_g1	MYB_related	58.919	53.877	53.933	44.398	45.256	67.02	39.92	35.951	31.174
DN42533_c0_g1	MYB_related	61.295	53.945	13.463	11.558	18.826	89.044	4.684	16.761	18.759
DN42797_c0_g1	MYB_related	2.338	3.111	1.84	0.401	0.418	1.115	0.279	0.54	0
DN42797_c0_g2	MYB_related	20.773	9.763	20.027	1.724	3.853	6.006	2.366	2.078	1.627
DN43407_c0_g1	MYB_related	5.291	9.675	16.137	59.568	20.59	6.271	14.136	27.179	20.202
DN43935_c0_g1	MYB_related	0.289	1.629	0.544	1.519	3.992	2.404	0.461	1.039	0.501
DN43941_c0_g1	MYB_related	18.416	22.783	13.798	0.222	0	0.85	1.31	3.266	0.553
DN43941_c0_g2	MYB_related	1.593	1.941	1.868	0.307	0	0	0	0	0
DN44119_c0_g2	MYB_related	0.419	3.57	2.765	0	0.576	0	0	0	0
DN44426_c0_g1	MYB_related	3.13	2.214	2.638	3.637	3.778	3.849	0.849	0.756	1.433
DN45582_c0_g2	MYB_related	4.704	8.417	5.086	1.076	4.326	28.962	0.473	5.02	3.377
DN45582_c0_g3	MYB_related	21.518	4.643	7.289	2.313	14.723	26.091	1.59	7.166	5.956
DN46230_c0_g1	MYB_related	15.203	17.741	14.623	14.247	12.467	14.691	20.203	17.098	13.673
DN46698_c0_g1	MYB_related	7.089	6.993	9.347	9.663	3.008	7.113	12.425	14.561	16.252
DN46851_c0_g3	MYB_related	1.099	1.746	0	0	0	0	1.141	0	0
DN46992_c0_g1	MYB_related	3.363	3.804	2.928	1.878	0	0	0	0	0.174
DN47643_c0_g1	MYB_related	16.796	45.06	2.484	10.03	7.659	32.326	1.626	15.614	12.209
DN49287_c0_g1	MYB_related	12.175	10.124	9.628	0.854	1.235	1.673	0	0.337	0.174
DN49417_c1_g1	MYB_related	7.275	4.584	5.24	5.737	6.229	6.253	15.191	7.76	8.996
DN49514_c0_g1	MYB_related	19.618	27.016	25.013	13.727	17.165	10.34	44.13	28.326	25.084
DN49759_c0_g1	MYB_related	11.644	19.175	9.374	34.231	57.054	53.911	47.443	42.981	42.053
DN50428_c0_g1	MYB_related	43.903	20.94	34.822	2.544	6.034	3.437	0.946	0.85	0.757
DN50614_c0_g2	MYB_related	24.471	22.647	21.305	33.6	41.552	40.006	32.045	26.531	27.735
DN51109_c0_g1	MYB_related	5.636	5.91	7.071	7.922	4.428	1.618	5.036	11.214	9.16
DN51245_c0_g1	MYB_related	12.138	6.798	9.066	2.091	2.172	3.575	0.218	0.364	0.327
DN51363_c0_g1	MYB_related	14.783	14.532	15.548	12.088	9.979	11.4	8.36	5.533	11.145
DN51439_c1_g1	MYB_related	8.691	6.184	3.173	0.376	0.743	2.048	0.291	0.769	0.133
DN51596_c0_g1	MYB_related	2.45	2.906	1.777	5.387	4.41	6.747	5.339	6.586	4.585
DN51739_c0_g2	MYB_related	3.791	29.113	32.664	8.289	1.717	0	2.075	1.741	7.43
DN52397_c0_g1	MYB_related	194.346	151.292	202.242	214.027	207.368	279.518	109.908	84.006	92.272
DN54068_c0_g1	MYB_related	35.147	63.698	41.667	19.258	15.299	31.741	5.788	8.974	4.953
DN54450_c0_g1	MYB_related	30.191	31.766	30.298	32.379	32.305	35.041	19.232	20.566	26.599
DN54687_c0_g2	MYB_related	2.049	0	3.472	0	0	0.951	5.036	0	1.31
DN54687_c0_g3	MYB_related	3.158	3.501	5.059	1.349	2.441	5.887	51.18	17.044	27.684
DN55567_c1_g1	MYB_related	17.038	16.775	16.554	16.006	19.912	17.297	25.809	18.906	17.572
DN56292_c0_g1	MYB_related	4.527	8.28	0	4.652	13.414	0	10.653	4.305	0.778
DN56292_c0_g2	MYB_related	9.222	18.287	10.145	3.73	12.866	7.314	6.637	12.186	3.408
DN59125_c0_g1	MYB_related	2.087	3.755	3.382	2.919	2.441	1.746	5.497	7.206	6.519
DN61633_c1_g1	MYB_related	15.594	15.371	17.198	10.534	13.21	12.89	14.597	14.372	16.129
DN61820_c1_g3	MYB_related	18.649	17.712	19.301	20.547	19.328	24.162	26.537	22.86	28.881
DN62381_c0_g3	MYB_related	20.615	30.947	26.037	43.63	58.865	45.71	136.444	185.529	133.322
DN63231_c0_g2	MYB_related	2.571	2.692	0.762	1.605	0	0	0	0	2.835
DN64773_c0_g1	MYB_related	9.735	9.987	0.997	9.365	16.441	0	10.047	8.65	14.553
DN67541_c0_g1	MYB_related	0	0.517	0.571	0	1.086	0	0	0.202	0
DN74326_c0_g1	MYB_related	0	0	0	0.282	0	0	1.262	10.526	1.075
DN74578_c0_g1	MYB_related	0.885	0.38	1.305	0	0	1.892	0	0	0
DN78661_c0_g1	MYB_related	0.661	0.302	1.958	0	0	0	0	0	0
DN80814_c0_g1	MYB_related	0	0.712	0	0	0	0	0.437	1.228	0
DN83502_c0_g1	MYB_related	0.363	0.312	0.354	0	0.343	0	0.388	0.364	0
DN83697_c0_g1	MYB_related	1.304	0.566	0.635	0.623	0	0.283	0	0	0
DN85283_c0_g1	MYB_related	0	0	0	0	0	0	0.704	1.444	0.696
DN86604_c0_g1	MYB_related	0	0	0	0	0	0	0.364	2.078	0
DN88893_c0_g1	MYB_related	0	0	0	0	0	0	0.473	0.904	0
DN17656_c0_g1	NAC	2.441	1.385	1.976	0.248	0.121	1.444	0	0	0
DN27467_c0_g2	NAC	9.511	22.715	14.959	34.248	32.473	4.589	165.869	44.344	89.857
DN34007_c0_g1	NAC	0.596	0.605	0.925	2.757	3.221	2.194	0.4	0.229	0.266
DN34210_c0_g1	NAC	5.589	8.544	3.898	1.024	2.692	3.611	0	0.054	0
DN34783_c0_g1	NAC	0	0	0	2.117	0.074	0.219	2.742	1.538	0.696
DN35814_c0_g1	NAC	92.771	143.957	92.382	162.091	240.435	148.823	298.575	380.113	283.131
DN37546_c0_g1	NAC	7.89	8.261	6.156	1.554	4.252	26.539	0.4	0.135	0
DN37738_c0_g1	NAC	0	0	0	0	0	0	1.359	1.808	0
DN37912_c0_g1	NAC	0	0	0.354	0.239	0	0	0.995	1.296	0.399
DN37912_c0_g2	NAC	0.075	0.497	3.055	0.649	0.362	0.475	2.366	7.206	2.753
DN38465_c0_g1	NAC	0	0	0	0	0	0	1.65	1.579	0
DN40712_c0_g3	NAC	2.813	0	0	1.34	0	0	0.837	0	0
DN41312_c0_g1	NAC	0	0	0	0	0	0	1.432	1.714	0
DN41320_c0_g1	NAC	60.68	49.098	22.746	5.455	11.613	2.916	73.264	127.838	137.774
DN42330_c0_g1	NAC	2.264	1.931	2.04	0	0	0	0	0	0
DN42528_c0_g1	NAC	0	0	0	0	0	0	2.281	1.835	0
DN43560_c0_g1	NAC	0.866	2.419	0.68	16.441	62.234	7.716	0.619	1.471	0.389
DN43560_c0_g2	NAC	0	0	1.813	3.577	3.342	4.242	0	0	0.092
DN44203_c0_g1	NAC	1.844	2.029	1.596	0.606	1.03	1.545	0	0.567	0.113
DN44362_c0_g1	NAC	0.876	1.863	1.124	3.671	1.402	4.525	0.497	1.188	0.686
DN44373_c0_g1	NAC	13.107	3.258	11.758	0.606	1.43	1.956	0.231	0.067	0
DN45585_c0_g1	NAC	9.353	7.978	5.757	10.483	7.919	13.475	6.528	7.49	7.246
DN46076_c0_g1	NAC	0.261	0.224	0.508	0.495	0.975	0	0.279	0	0
DN46740_c0_g1	NAC	13.684	12.143	13.78	7.282	6.693	7.789	3.579	2.429	2.712
DN47323_c0_g1	NAC	0.876	0.254	0.616	1.409	0.167	0.366	0.194	0.229	0.041
DN47415_c0_g1	NAC	2.003	25.31	3.672	24.781	23.839	31.156	38.974	43.332	35.799
DN47869_c0_g1	NAC	2.823	3.648	2.928	4.055	10.462	5.695	13.444	14.939	22.853
DN48681_c0_g1	NAC	1.164	1.824	1.396	0.256	0.52	2.048	0.146	0.067	0.266
DN49073_c0_g1	NAC	0.764	2.984	1.523	6.718	6.21	16.785	21.004	11.916	12.066
DN49851_c0_g1	NAC	5.664	15.283	13.517	14	13.823	10.952	49.299	55.397	48.746
DN50119_c0_g1	NAC	34.15	42.319	47.288	39.447	39.082	25.79	183.948	180.387	191.729
DN50312_c0_g1	NAC	2.506	4.174	14.297	13.684	10.202	23.038	12.825	24.223	15.771
DN50344_c1_g1	NAC	20.121	16.805	9.855	32.507	26.411	40.892	0.231	0.121	0.205
DN51534_c0_g1	NAC	2.245	4.896	3.708	3.005	9.979	6.463	11.212	12.618	11.749
DN51648_c0_g1	NAC	27.713	29.494	33.707	37.151	23.978	27.307	40.357	40.202	30.918
DN52126_c0_g2	NAC	6.931	10.358	7.253	8.946	9.784	15.615	1.917	1.525	2.866
DN52177_c0_g1	NAC	10.228	25.085	8.821	22.57	25.055	8.319	1.517	1.943	2.405
DN52266_c0_g1	NAC	0.829	1.297	0.526	0.99	1.968	2.395	0.91	1.727	1.085
DN52766_c1_g1	NAC	2.636	3.267	5.113	0.367	0.845	5.275	0.146	0.067	0.061
DN54422_c0_g1	NAC	0.27	1.385	0.435	103.317	95.858	91.119	18.528	23.832	23.877
DN56113_c0_g1	NAC	2.45	2.009	2.203	4.755	2.451	2.414	15.483	12.051	20.663
DN56596_c0_g1	NAC	98.854	120.12	87.967	119.212	123.847	115.93	85.689	74.344	96.888
DN56697_c0_g2	NAC	33.144	36.662	41.975	54.744	44.494	48.727	53.91	44.844	49.411
DN56730_c0_g1	NAC	0.699	4.272	0.907	3.287	3.815	1.81	0.546	0.094	0.583
DN56966_c0_g1	NAC	7.937	16.561	10.507	11.575	40.373	63.638	1.735	6.815	1.504
DN56982_c0_g1	NAC	5.03	5.813	8.631	0.521	1.355	1.993	0.061	0	0
DN57206_c0_g1	NAC	0.494	0.634	0.725	0.367	0.687	0.421	0.413	1.174	1.187
DN57384_c0_g1	NAC	78.947	87.194	78.348	87.986	55.458	80.112	125.111	80.821	125.042
DN57773_c0_g1	NAC	6.204	14.288	5.748	10.38	21.444	66.673	55.233	178.012	24.306
DN57838_c0_g1	NAC	8.468	16.98	8.187	12.993	12.226	14.792	15.289	8.016	9.323
DN59618_c0_g2	NAC	26.959	27.133	25.439	19.719	26.531	19.473	36.268	29.352	30.652
DN59746_c0_g1	NAC	2.021	19.555	9.211	20.095	32.733	55.584	51.896	40.876	28.318
DN59817_c0_g1	NAC	5.561	19.721	16.944	177.772	41.57	79.353	161.367	185.124	205.78
DN60505_c0_g1	NAC	29.045	27.524	33.326	15.63	11.827	15.88	9.598	7.773	10.47
DN60981_c0_g1	NAC	37.392	40.115	49.228	43.306	31.266	52.951	31.305	21.943	51.714
DN62002_c0_g1	NAC	19.767	21.164	18.259	26.062	27.2	22.179	15.143	12.267	19.988
DN63008_c2_g1	NAC	8.514	44.533	25.031	47.335	48.922	41.048	148.359	108.945	45.092
DN66344_c0_g1	NAC	0	0.956	0	0.785	1.021	0.238	0	0	1.985
DN69085_c0_g1	NAC	0	0	0	0.487	0	0	0.534	0.999	2.303
DN72347_c0_g1	NAC	0.13	0.117	0.879	0.128	0.121	0.448	0	0.27	0.819
DN77793_c0_g1	NAC	0	0	0	0	0	0	0.595	1.12	0
DN60035_c0_g2	NF-X1	8.915	25.173	5.594	12.83	8.587	3.172	9.476	7.125	6.898
DN61368_c0_g1	NF-X1	11.43	8.437	12.212	28.367	8.633	11.565	8.093	4.575	9.149
DN46855_c0_g2	NF-YA	369.744	262.029	327.76	13.104	59.013	8.594	6.431	6.032	7.123
DN47457_c0_g1	NF-YA	23.922	31.005	25.104	22.477	26.262	29.757	79.173	106.624	44.918
DN54815_c0_g1	NF-YA	11.001	10.163	10.625	6.411	7.083	5.257	8.457	5.938	7.174
DN56570_c0_g1	NF-YA	209.101	230.39	148.781	10.654	18.232	19.911	2.621	1.66	4.892
DN59848_c0_g3	NF-YA	167.76	140.222	143.813	114.175	92.08	85.798	180.732	100.106	114.726
DN61739_c0_g1	NF-YA	191.831	195.961	257.2	16.723	19.42	14.207	18.468	11.565	19.199
DN62883_c0_g1	NF-YA	24.211	31.844	24.696	6.146	8.281	5.01	5.072	4.75	6.233
DN74385_c0_g1	NF-YA	1.658	1.268	0.335	0	0	0	0	0	0
DN78807_c0_g1	NF-YA	0.307	0.566	1.342	0	0	0	0	0	0
DN87825_c0_g1	NF-YA	2.552	0	0	0	0	0	0	0	0
DN35479_c0_g1	NF-YB	0.54	1.209	1.94	0	0	0	0	0	0
DN37826_c0_g1	NF-YB	1.584	1.687	0.662	0	0	0	0	0	0
DN38356_c0_g1	NF-YB	4.863	2.663	2.248	0.666	0.427	0	0	0.931	0
DN42248_c0_g1	NF-YB	16.758	15.556	20.625	0.171	0.167	0	0	0.175	0
DN46688_c0_g1	NF-YB	13.638	7.481	6.255	5.429	3.444	3.044	5.448	4.818	2.896
DN48078_c0_g1	NF-YB	21.9	17.878	19.338	15.229	21.37	21.447	19.56	20.418	11.554
DN50438_c0_g1	NF-YB	40.317	30.264	48.883	29.186	42.025	39.567	35.843	42.32	29.434
DN53340_c0_g2	NF-YB	55.221	52.306	46.508	35.426	37.69	55.757	70.242	78.851	43.24
DN63921_c1_g3	NF-YB	9.176	8.183	10.19	4.26	5.18	5.001	17.376	26.828	10.296
DN66887_c0_g1	NF-YB	0	0	0	0	0	0	0	4.183	0
DN6703_c0_g1	NF-YB	0.186	0.419	0.181	0	0.084	0	1.371	1.781	0.338
DN71744_c0_g1	NF-YB	31.905	21.467	35.62	0	0.696	0.32	0	0	0
DN89514_c0_g1	NF-YB	0	1.443	0.825	0	0	0	0	0	0
DN25746_c0_g1	NF-YC	0.456	1.161	0.172	0	0	0	0	0	0
DN42244_c0_g1	NF-YC	7.424	3.336	5.358	0.828	0.576	0.859	0.4	0.499	0.113
DN52805_c0_g1	NF-YC	5.114	2.975	5.702	4.285	2.516	4.15	7.656	7.382	5.475
DN57422_c0_g1	NF-YC	75.799	61.016	48.466	97.743	110.145	120.081	156.914	173.248	151.805
DN62654_c0_g3	NF-YC	60.27	68.682	61.766	59.294	63.646	69.224	86.453	68.163	71.548
DN63214_c0_g1	NF-YC	12.958	13.167	14.197	14.572	11.465	19.381	13.566	12.847	14.553
DN65455_c0_g1	NF-YC	0.447	0.585	0.916	0	0	0	0	0	0
DN65455_c0_g2	NF-YC	0	0	0.308	0	0	0	0	0	0
DN86930_c0_g1	NF-YC	0	2.107	0	0	0.826	0	0	0	0
DN91123_c0_g1	NF-YC	0	0	0	0.427	0.418	0.384	0	1.336	0
DN55308_c1_g2	Nin-like	14.504	8.612	18.975	19.847	17.053	20.624	21.283	16.585	24.603
DN55308_c1_g4	Nin-like	10.796	19.282	35.185	8.067	6.665	2.551	4.405	17.827	22.106
DN57534_c0_g1	Nin-like	27.154	36.321	31.132	26.002	24.248	22.8	17.545	15.02	20.786
DN62967_c0_g1	Nin-like	7.927	20.999	9.855	13.846	9.051	12.543	17.327	16.828	15.055
DN63282_c0_g1	Nin-like	35.417	37.501	42.592	11.772	15.921	35.371	35.637	4.993	19.476
DN63483_c0_g1	Nin-like	9.045	11.099	6.5	5.011	3.899	6.281	9.913	10.944	17.347
DN63893_c0_g1	Nin-like	4.453	2.916	3.608	0.341	0.334	0.411	0.206	0	0.491
DN64297_c1_g1	Nin-like	11.747	13.411	12.774	17.141	13.126	10.294	7.559	7.409	9.835
DN64935_c6_g4	Nin-like	0	5.384	0.725	3.654	0.761	0	0.51	0.945	3.51
DN91652_c0_g1	Nin-like	0	0	0	1.366	0	0	0	0	0.44
DN53846_c2_g1	RAV	4.62	4.018	6.591	2.109	1.179	1.554	0.874	0.486	0.727
DN63886_c0_g1	RAV	19.45	43.499	35.294	70.247	54.251	50.391	104.921	87.016	118.032
DN31906_c0_g1	S1Fa-like	0	0.556	0	0.802	0.78	0.183	0	0	0.952
DN45246_c0_g2	S1Fa-like	76.507	68.389	57.079	60.199	76.651	65.914	90.542	134.491	74.147
DN5315_c0_g1	S1Fa-like	0	0.712	0	0.256	0.501	0.466	0	0	0.737
DN54345_c0_g1	S1Fa-like	19.944	19.233	15.548	13.633	25.501	22.791	89.147	155.017	50.997
DN40632_c0_g1	SBP	9.893	16.766	8.948	38.926	55.207	64.067	19.96	28.528	16.293
DN46456_c0_g1	SBP	2.217	3.716	1.26	1.588	1.755	2.989	0.073	0.432	0.389
DN55088_c0_g2	SBP	18.37	14.961	18.232	4.465	6.572	6.939	1.432	1.08	2.241
DN55199_c0_g1	SBP	15.64	17.312	19.8	6.667	7.937	10.541	2.208	2.173	2.651
DN57616_c0_g1	SBP	23.223	26.148	26.037	51.33	32.983	38.378	33.635	18.623	66.267
DN57616_c2_g1	SBP	59.525	63.776	56.662	52.081	45.868	50.217	19.802	13.401	21.993
DN61398_c0_g1	SBP	11.43	10.173	9.682	10.022	9.46	12.314	6.589	3.887	7.88
DN61629_c0_g4	SBP	6.39	17.244	7.126	5.387	9.682	7.14	0.558	1.336	1.433
DN63231_c0_g1	SBP	38.845	38.408	37.614	38.243	30.746	35.398	9.646	9.055	17.531
DN63426_c0_g8	SBP	9.045	40.915	7.153	15.494	20.896	30.736	2.354	5.762	1.914
DN64841_c1_g1	SBP	38.184	47.508	47.496	38.739	27.803	36.87	35.431	21.12	44.488
DN26559_c0_g1	SRS	0.959	0.371	1.577	0	0	0	0	0	0
DN32640_c0_g1	SRS	0.429	0.156	0.245	0.495	0.084	0.448	0	0.175	0.082
DN43978_c0_g1	SRS	2.841	5.91	4.587	1.118	0.696	0.064	0	0.472	0
DN44463_c0_g1	SRS	14.159	14.474	10.834	3.423	2.432	1.975	1.371	1.188	0.757
DN46343_c0_g1	SRS	9.045	8.163	5.857	5.054	3.685	3.072	1.82	1.093	1.494
DN50486_c0_g3	SRS	0.158	0.283	0.453	0.154	0	0	0	0.472	0.287
DN54591_c0_g2	SRS	1.183	1.053	0.997	3.585	0.13	1.179	3.822	3.698	4.104
DN64323_c0_g1	STAT	23.791	25.3	21.024	19.711	22.864	24.976	19.717	17.759	22.679
DN30595_c0_g1	TALE	0	0	0	0	0.26	0.549	0	0	0.379
DN30595_c0_g2	TALE	0	0.195	0	0.205	0.529	0	0	0	0
DN46691_c0_g1	TALE	1.192	0	0.045	0.06	0.056	0.795	0.522	0.216	0.266
DN48218_c0_g1	TALE	1.369	1.6	1.034	10.175	8.689	7.295	1.359	1.552	0.501
DN48693_c0_g1	TALE	2.105	2.672	2.13	0.444	1.439	1.463	0.085	0.202	0.42
DN52761_c0_g1	TALE	0.699	0.156	0.063	11.336	15.002	14.371	0	0	0
DN56611_c0_g1	TALE	13.815	39.637	16.264	2.33	4.094	4.105	0.133	7.652	5.219
DN56611_c0_g2	TALE	0.727	0.566	0.589	9.885	8.791	15.331	0	0.108	0.102
DN59138_c0_g2	TALE	31.756	24.334	26.2	1.28	1.522	0.722	17.885	11.201	18.278
DN59400_c2_g1	TALE	0.866	0.527	1.605	0.572	0.464	0.677	17.703	8.853	13.919
DN59400_c3_g3	TALE	7.722	14.591	6.101	18.447	15.289	30.288	13.347	16.963	28.789
DN61993_c0_g1	TALE	116.591	138.681	159.914	229.452	193.87	172.346	121.313	111.387	215.503
DN64104_c1_g2	TALE	44.313	54.267	30.371	41.24	49.284	63.108	79.185	70.201	64.629
DN30721_c0_g2	TCP	31.169	20.54	16.817	30.757	37.801	47.804	17.048	19.109	10.94
DN36104_c0_g1	TCP	3.251	1.746	1.596	0.316	1.16	0.868	0.073	0	0.358
DN38699_c0_g1	TCP	31.998	26.324	25.43	33.856	42.86	37.016	0.837	4.534	1.382
DN39243_c0_g1	TCP	0.335	0.605	0.109	0	0.102	0.677	0	0.459	0
DN39855_c0_g1	TCP	0	0.049	0	0	0.102	0.146	1.784	1.309	1.105
DN43708_c0_g1	TCP	0.177	4.574	1.75	0.137	0.538	0	0.158	0	0.327
DN43776_c1_g1	TCP	58.09	69.54	54.758	65.287	43.371	55.09	12.643	19.392	30.519
DN44215_c0_g1	TCP	2.701	3.023	4.052	0.623	0.186	0.073	52.175	42.644	46.003
DN46512_c0_g1	TCP	2.152	1.19	0.743	0.854	0.603	1.755	0.57	0.499	0.102
DN48069_c0_g1	TCP	0.885	1.151	0.771	2.202	4.15	1.06	15.034	7.53	13.274
DN49484_c0_g1	TCP	0.13	0.458	0	0.401	0.362	0.219	6.843	7.017	9.866
DN50424_c0_g1	TCP	47.294	43.499	35.62	26.711	43.167	35.736	37.044	40.053	26.988
DN51559_c0_g1	TCP	3.242	6.827	2.529	3.107	1.699	8.109	6.71	5.6	10.214
DN54302_c1_g1	TCP	29.744	34.273	31.232	33.89	47.985	52.165	35.212	35.505	49.032
DN54556_c0_g1	TCP	9.958	8.319	8.404	4.669	6.016	5.476	5.436	4.912	4.37
DN55552_c1_g2	TCP	15.24	12.309	13.073	10.363	7.686	12.963	0.959	1.296	0.809
DN59385_c0_g4	TCP	0.587	1.073	0.49	0.743	1.086	0.786	0.667	1.201	0.675
DN59385_c0_g5	TCP	2.413	2.155	1.577	3.602	5.115	7.89	5.205	4.926	4.135
DN61468_c1_g6	TCP	5.217	6.193	4.914	6.428	6.164	6.911	33.635	20.85	41.684
DN63114_c0_g3	TCP	33.265	14.991	19.084	6.88	7.445	8.557	2.087	3.036	1.822
DN63648_c0_g1	TCP	18.556	13.03	7.488	11.908	5.644	7.88	2.766	1.43	2.702
DN63648_c0_g3	TCP	4.853	7.013	7.652	3.423	3.63	6.93	0.352	1.255	0.563
DN65728_c0_g1	TCP	0	0	0	0.094	0.269	0.082	0.619	0.486	0.43
DN15514_c0_g1	Trihelix	0	0	0.553	0	0	0	0.206	0	0
DN15514_c0_g2	Trihelix	0.298	0.263	0	0	0	0	0	0	0
DN28787_c0_g1	Trihelix	0	0.332	0	0.691	0.724	0.576	0	0	0.604
DN32088_c0_g1	Trihelix	1.081	5.657	4.089	6.496	12.904	4.589	5.484	5.034	7.809
DN34910_c0_g1	Trihelix	36.33	45.274	40.044	39.439	28.258	34.301	32.276	34.952	32.913
DN36208_c0_g1	Trihelix	8.673	16.493	23.417	2.177	0.408	1.033	0.158	0	0.031
DN40500_c0_g1	Trihelix	23.857	35.911	13.871	15.989	22.252	33.734	0.364	0.661	0.225
DN46508_c0_g2	Trihelix	17.466	13.245	21.64	12.856	9.896	18.266	20.737	11.903	15.167
DN46974_c0_g1	Trihelix	0.093	0.761	0.181	0.359	1.467	0.567	0.194	0	0.082
DN47851_c0_g4	Trihelix	3.605	4.74	4.179	4.883	3.788	4.324	3.3	3.239	4.247
DN48226_c0_g1	Trihelix	20.484	41.285	20.988	11.524	8.68	15.039	0	0	0.133
DN48457_c0_g1	Trihelix	13.964	11.996	14.388	8.929	7.436	8.731	7.802	7.517	8.433
DN49094_c0_g2	Trihelix	18.836	17.995	18.966	15.093	12.365	11.748	14.354	9.312	14.502
DN49349_c0_g1	Trihelix	26.539	23.213	19.256	27.009	28.778	29.949	6.783	5.911	6.284
DN49663_c0_g1	Trihelix	11.858	11.46	13.263	19.642	21.713	17.48	16.15	13.252	10.552
DN51678_c0_g1	Trihelix	10.564	15.498	5.267	26.753	40.698	25.259	32.882	27.476	31.255
DN51848_c0_g1	Trihelix	3.26	4.067	2.239	23.1	24.006	33.003	53.231	31.025	45.246
DN52573_c0_g1	Trihelix	5.552	5.003	4.143	3.346	5.31	4.324	2.318	4.305	3.152
DN52573_c0_g2	Trihelix	82.571	96.586	61.703	71.211	117.674	97.409	31.621	36.841	26.087
DN53302_c0_g1	Trihelix	47.499	51.809	35.022	48.137	44.346	46.579	47.674	36.936	45.583
DN53501_c0_g1	Trihelix	19.19	19.789	21.296	15.195	17.787	15.395	16.308	9.595	16.446
DN54708_c0_g1	Trihelix	28.635	32.507	29.02	24.875	31.117	29.986	34.654	20.701	32.934
DN54924_c0_g1	Trihelix	18.836	19.36	17.479	23.731	11.985	14.7	12.728	13.643	18.299
DN55214_c0_g1	Trihelix	28.449	29.894	29.292	18.089	31.498	27.783	22.071	17.827	16.467
DN55225_c0_g7	Trihelix	17.01	18.833	19.891	22.331	18.798	20.615	15.98	9.325	18.023
DN56214_c0_g1	Trihelix	5.077	4.126	3.59	7.247	8.216	11.757	9.44	6.747	11.043
DN57297_c0_g1	Trihelix	9.958	9.002	10.081	3.645	3.166	4.352	8.591	6.936	7.911
DN57355_c0_g2	Trihelix	6.269	4.701	4.542	3.5	4.029	4.187	4.854	2.928	4.268
DN58740_c0_g2	Trihelix	14.094	16.005	14.515	17.321	12.161	19.418	17.485	20.175	14.594
DN59086_c0_g3	Trihelix	1.891	2.702	0.752	3.082	1.077	1.984	0.158	1.889	2.057
DN61853_c0_g1	Trihelix	17.14	20.472	16.201	33.506	19.532	24.784	15.871	13.481	25.115
DN51526_c0_g1	VOZ	40.075	39.51	40.67	25.661	29.79	75.504	19.099	22.28	28.287
DN61635_c0_g1	VOZ	42.543	28.284	45.058	31.67	37.736	50.446	53.486	28.204	42.38
DN54080_c0_g1	Whirly	12.501	13.83	11.867	20.701	19.402	16.136	43.718	46.855	32.402
DN43850_c0_g1	WOX	0.568	0.127	0.408	0.41	0.26	0.43	0.679	0	0.573
DN45712_c0_g1	WOX	59.497	40.378	31.141	3.91	2.906	7.688	0.497	0.27	0.174
DN46226_c0_g1	WOX	85.813	46.65	61.848	23.748	23.849	46.222	8.093	9.123	9.323
DN46872_c0_g1	WOX	10.536	5.169	2.684	1.46	0.817	1.143	0	0	0
DN26678_c0_g1	WRKY	3.68	0	3.708	0	0	0	0	0	0
DN26678_c0_g2	WRKY	0.717	1.678	1.324	0.64	0.492	1.618	0	0	0
DN34111_c0_g1	WRKY	0.419	0.117	0.236	0.785	0.149	0.037	0.315	0.081	0.225
DN35224_c0_g2	WRKY	10.955	13.43	9.066	6.897	5.96	3.922	29.145	26.329	31.01
DN35866_c0_g1	WRKY	6.549	8.163	10.634	0	6.238	10.395	14.621	13.684	19.68
DN36006_c0_g1	WRKY	0.885	2.799	1.831	10.551	3.388	1.344	10.18	6.586	9.416
DN36956_c0_g2	WRKY	1.109	6.935	3.146	2.228	0.78	2.432	0	0	0.256
DN38112_c0_g1	WRKY	0.102	0	0	0.589	0.668	0.265	1.092	0.526	0.276
DN38440_c0_g1	WRKY	0.065	0.4	0.063	3.15	1.29	0.11	1.565	1.039	1.208
DN38710_c0_g1	WRKY	14.783	37.667	31.803	18.9	31.275	4.754	7.584	4.723	7.86
DN38788_c0_g1	WRKY	0.205	0.059	0.063	0.068	0.102	0.174	1.456	1.606	0.491
DN41948_c0_g1	WRKY	4.285	9.47	10.471	7.367	5.366	1.774	14.342	4.615	12.916
DN41978_c0_g1	WRKY	2.934	9.402	7.842	68.266	12.644	5.842	51.035	37.408	31.603
DN45837_c0_g1	WRKY	5.189	2.75	5.331	0.965	0.752	0.96	12.534	6.221	7.829
DN46506_c0_g1	WRKY	3.493	11.041	9.229	18.942	10.954	13.978	22.035	33.171	22.587
DN47363_c0_g1	WRKY	5.291	8.241	6.546	5.557	4.419	6.719	3.41	3.941	3.51
DN47480_c0_g1	WRKY	31.598	38.115	31.368	5.566	11.558	16.931	0.971	0.162	0.727
DN47492_c0_g1	WRKY	1.993	4.955	4.243	11.396	11.65	8.456	29.582	39.594	29.516
DN47655_c0_g1	WRKY	18.416	14.337	11.287	56.383	19.096	12.589	91.27	77.043	59.522
DN48275_c0_g1	WRKY	0.978	1.287	1.024	1.306	0.566	0.558	0.194	0.067	0.133
DN48864_c0_g1	WRKY	22.087	39.881	34.006	40.301	22.53	15.066	59.043	51.213	65.919
DN49381_c0_g1	WRKY	22.45	19.058	18.096	18.516	11.428	25.835	7.863	2.793	4.728
DN49602_c0_g1	WRKY	2.692	5.394	5.576	25.277	7.863	9.215	26.003	16.153	22.331
DN49644_c0_g1	WRKY	1.789	1.97	2.874	0.35	0.965	0	0	0.108	0.051
DN50468_c0_g1	WRKY	5.673	4.282	3.101	0.504	0.576	0.128	1.602	2.537	1.249
DN50571_c0_g1	WRKY	15.296	12.377	13.699	7.862	12.495	7.56	9.925	6.572	4.575
DN50571_c0_g3	WRKY	0	0	0	0	0	0	0.376	0	0.184
DN51938_c0_g1	WRKY	15.184	36.438	19.619	59.969	39.027	32.409	151.539	265.082	87.677
DN52334_c1_g1	WRKY	18.128	15.186	15.793	5.207	10.091	8.658	5.933	4.062	10.337
DN52702_c0_g1	WRKY	61.733	76.211	75.954	47.642	57.751	64.506	115.38	110.173	98.73
DN53104_c0_g1	WRKY	2.58	0.751	1.17	0.521	0.678	0.155	2.136	1.498	0
DN53110_c1_g1	WRKY	32.101	28.908	32.565	19.455	17.137	22.032	8.93	9.919	7.584
DN54305_c0_g1	WRKY	10.452	24.1	6.065	6.078	8.912	5.741	10.848	17.665	8.617
DN54403_c0_g2	WRKY	2.18	3.931	5.911	18.977	7.501	15.779	31.002	17.746	21.134
DN54795_c0_g1	WRKY	12.818	7.52	13.753	4.695	3.76	4.818	3.325	3.549	4.483
DN54969_c0_g1	WRKY	7.517	7.071	6.382	7.008	5.913	3.62	11.017	8.488	8.883
DN55410_c0_g1	WRKY	35.296	24.344	40.76	27.624	14.045	21.895	28.939	27.773	24.552
DN55914_c0_g1	WRKY	14.29	19.643	18.005	50.664	28.1	29.465	58.254	72.333	61.989
DN55914_c0_g3	WRKY	26.223	50.804	36.88	100.713	49.034	46.78	151.077	106.327	145.971
DN56412_c0_g1	WRKY	9.343	12.952	11.668	38.926	35.397	18.951	30.104	19.811	26.722
DN56536_c0_g2	WRKY	4.183	6.242	3.889	11.456	8.16	6.564	11.685	10.917	12.056
DN57071_c0_g1	WRKY	34.308	39.413	27.651	62.675	38.683	37.83	33.683	32.239	63.401
DN57099_c0_g4	WRKY	45.748	40.446	38.847	39.14	30.588	32.628	23.709	15.02	23.662
DN57612_c0_g1	WRKY	0	0.127	0	2.339	0.585	0.064	2.354	1.323	3.214
DN57612_c0_g2	WRKY	0.568	2.097	1.868	6.761	6.071	1.536	14.112	5.088	15.198
DN58221_c0_g1	WRKY	0.475	3.931	7.253	83.308	59.264	28.615	37.954	30.269	31.163
DN58221_c0_g2	WRKY	0.065	0.059	0.054	1.306	0.808	0.165	0.267	0.067	0.225
DN58541_c0_g1	WRKY	2.152	2.321	1.831	6.855	3.212	2.797	7.025	5.938	8.372
DN58708_c0_g1	WRKY	17	20.404	19.637	17.278	11.743	15.852	15.737	11.565	14.134
DN58745_c1_g1	WRKY	0.354	0.917	6.818	17.244	3.063	2.084	12.146	5.101	5.997
DN59253_c0_g1	WRKY	23.102	26.597	21.976	21.435	21.314	23.331	14.051	8.637	18.8
DN59377_c1_g1	WRKY	17.429	19.594	13.001	16.219	7.176	7.624	6.237	4.548	6.714
DN59627_c1_g6	WRKY	4.443	2.175	0.19	2.279	1.81	0.174	3.616	2.766	0.522
DN60103_c0_g1	WRKY	28.179	39.003	26.998	72.347	21.221	24.812	66.833	48.501	87.431
DN60399_c1_g6	WRKY	21.286	15.829	22.329	17.833	10.88	19.363	20.979	10.202	20.151
DN60469_c0_g1	WRKY	5.813	15.985	7.76	13.325	16.895	27.234	1.226	0.783	1.064
DN60760_c0_g1	WRKY	1.062	1.463	3.617	5.976	1.625	1.627	12.728	4.656	5.956
DN60917_c1_g1	WRKY	3.531	5.442	0.952	2.091	0.928	0.192	1.577	1.08	2.292
DN60917_c1_g3	WRKY	0.885	0.771	2.366	11.704	5.496	1.307	21.198	10.189	14.502
DN60944_c0_g1	WRKY	15.203	19.828	20.045	60.011	27.599	12.451	54.917	63.049	31.511
DN61014_c0_g2	WRKY	70.545	77.275	85.084	36.195	65.623	55.2	31.888	24.331	25.698
DN64036_c2_g2	WRKY	8.766	3.482	3.363	4.2	9.515	3.684	12.486	28.636	5.066
DN64036_c2_g7	WRKY	6.577	5.189	10.018	15.699	6.972	3.191	16.842	15.06	7.43
DN64297_c0_g1	WRKY	8.887	9.724	25.194	36.929	15.614	21.84	66.384	46.814	50.721
DN85835_c0_g1	WRKY	0	0	0	0	0	0	1.42	0	0
DN87998_c0_g1	WRKY	0	0.517	0	0.418	0.576	0.603	0	0	0.563
DN14183_c0_g1	YABBY	0	0	1.387	0	0	0	0	0	0
DN39135_c0_g1	YABBY	0	0.059	0	0	0	0.192	2.281	2.618	1.975
DN46152_c0_g1	YABBY	0	0.546	0	0.068	0.622	1.051	24.34	26.396	17.818
DN49226_c0_g1	YABBY	0	0.312	0	0.085	0	0.165	12.291	46.328	15.29
DN55862_c0_g1	YABBY	0.382	0.761	0.372	0.854	0.353	1.335	22.593	26.099	13.335
DN61428_c2_g2	YABBY	0	0.166	0	0.58	0	0.11	13.226	15.992	10.152
DN83516_c0_g1	YABBY	0	0	0.326	1.596	0.158	0	0	0	0
DN28780_c0_g2	ZF-HD	1.313	0	2.656	0	0	0	0	0	0
DN31067_c0_g1	ZF-HD	0.14	1.014	0.762	3.005	2.525	3.684	8.142	7.652	6.918
DN37082_c0_g1	ZF-HD	0.168	0	0	0.324	0.631	1.865	0	0	0.154
DN40174_c0_g1	ZF-HD	2.767	2.984	3.826	234.053	181.858	422.82	0	0.202	0.901
DN43764_c0_g1	ZF-HD	0	0.888	0.471	0.077	0.752	1.71	0	0.081	0
DN47171_c0_g1	ZF-HD	0.121	0	0.227	0.222	0	4.882	0	0	0.215
DN53992_c0_g1	ZF-HD	1.658	2.906	0.78	8.033	8.689	5.074	0.728	0.378	0.921
DN56219_c1_g1	ZF-HD	0	1.453	0.354	0.521	1.68	2.35	1.735	1.471	0.164
DN56219_c1_g3	ZF-HD	0	0	1.496	0	0	0	0.4	0	0
DN5671_c0_g1	ZF-HD	0	0	0	0.905	1.123	1.051	0.146	0.135	0.246
DN59594_c0_g1	ZF-HD	5.384	7.529	3.509	13.496	14.5	23.413	14.16	18.421	20.264
DN66547_c0_g1	ZF-HD	0	1.434	0	0.854	1.699	0.75	0	0	0
DN81866_c0_g1	ZF-HD	0.401	0.176	0	0	0	1.399	0	0.202	0
DN83381_c0_g1	ZF-HD	1.043	2.468	0.834	70.503	52.821	70.933	0	1.228	0
