# Supplementary material for: Comparative transcriptome analysis of roots, stems and leaves of Isodon amethystoides reveals candidate genes involved in Wangzaozins biosynthesis
Source: BMC Plant Biol. 2018 Nov 8;18:272. doi: 10.1186/s12870-018-1505-0 (PMC6225716; doi:10.1186/s12870-018-1505-0)
Supplement: Supplementary file 11 — Table S7. Unigenes for KEGG analysis. (XLSX 667 kb) [file 12870_2018_1505_MOESM11_ESM.xlsx]

## Sheet: Sheet1
		Supplementary Table S7 Unigenes for KEGG analysis
#Gene_id	KO|e_value|Database_Genes|Anno
DN10008_c0_g1	K05755|1e-72|osa:4334780|Os03g0848300
DN10008_c0_g2	K05755|3e-72|zma:100286207|cl8986_1
DN10019_c0_g2	K14306|5e-11|rcu:RCOM_1609340|structural constituent of nuclear pore, putative
DN10030_c0_g2	K00031|2e-33|pop:POPTR_648243|isocitrate dehydrogenase (NADP+)
DN10042_c0_g2	K02966|2e-47|ppp:PHYPADRAFT_206524|hypothetical protein
DN10059_c0_g1	K04079|0.0|pop:POPTR_550613|hypothetical protein
DN10084_c0_g1	K10999|4e-66|ath:AT5G64740|CESA6
DN10115_c1_g1	K02265|7e-43|zma:100382668|hypothetical protein LOC100382668
DN10130_c0_g1	K10249|5e-06|ota:Ot09g02550|polyunsaturated fatty acid elongase 2 (ISS)
DN10204_c0_g1	K14497|5e-67|ath:AT3G11410|PP2CA
DN10204_c0_g2	K14497|1e-66|ath:AT3G11410|PP2CA
DN12354_c0_g1	K06666|1e-19|zma:100382982|hypothetical protein LOC100382982
DN1236_c0_g1	K01698|3e-75|vvi:100264314|hypothetical protein LOC100264314
DN12378_c0_g2	K02262|3e-72|ppp:PhpafMp26|cox3
DN12378_c0_g3	K02262|5e-52|cme:CMW011C|cytochrome c oxidase polypeptide III
DN12386_c0_g1	K02727|3e-44|pop:POPTR_814110|hypothetical protein
DN12389_c0_g1	K05279|3e-66|ath:AT5G54160|ATOMT1
DN12389_c0_g2	K05279|3e-66|ath:AT5G54160|ATOMT1
DN123_c0_g1	K12666|2e-70|ath:AT1G76400|ribophorin I family protein
DN123_c1_g1	K12666|9e-39|osa:4338348|Os05g0301500
DN12422_c0_g1	K14496|1e-117|pop:POPTR_830866|hypothetical protein
DN12487_c0_g1	K00430|4e-22|rcu:RCOM_0904610|Peroxidase 63 precursor, putative (EC:1.11.1.7)
DN1250_c0_g1	K02974|4e-13|ppp:PHYPADRAFT_161917|hypothetical protein
DN12556_c0_g1	K01792|2e-53|ppp:PHYPADRAFT_105048|hypothetical protein
DN12559_c0_g1	K03868|1e-68|sbi:SORBI_03g008660|hypothetical protein
DN12560_c0_g1	K02875|6e-26|ppp:PHYPADRAFT_214411|hypothetical protein
DN1259_c0_g1	K00844|4e-57|zma:100382676|hypothetical protein LOC100382676
DN1259_c1_g1	K00844|1e-21|osa:4339361|Os05g0522500
DN12601_c0_g1	K08150|7e-11|vvi:100268023|hypothetical protein LOC100268023
DN12601_c0_g2	K08150|3e-16|vvi:100268023|hypothetical protein LOC100268023
DN1260_c0_g1	K09500|1e-138|sbi:SORBI_05g022470|hypothetical protein
DN12614_c0_g1	K01366|8e-29|pop:POPTR_675847|hypothetical protein
DN27425_c0_g1	K03032|1e-18|vvi:100264792|hypothetical protein LOC100264792
DN27429_c0_g1	K09872|7e-63|ath:AT3G53420|PIP2A
DN27451_c0_g1	K09568|1e-27|vcn:VOLCADRAFT_80367|hypothetical protein
DN27455_c0_g1	K12622|2e-26|ath:AT1G76860|small nuclear ribonucleoprotein, putative / snRNP, putative / Sm protein, putative
DN27466_c0_g1	K02429|2e-32|ppp:PHYPADRAFT_173818|hypothetical protein
DN2746_c0_g1	K00971|1e-71|ath:AT2G39770|CYT1
DN27476_c0_g2	K03942|1e-78|zma:100273571|hypothetical protein LOC100273571
DN27476_c0_g3	K03942|1e-112|zma:100273571|hypothetical protein LOC100273571
DN27477_c0_g1	K14504|3e-75|ath:AT5G57560|TCH4
DN27515_c0_g1	K01507|1e-108|ath:AT1G15690|AVP1
DN27515_c0_g2	K01507|1e-105|ath:AT1G15690|AVP1
DN27517_c0_g1	K04564|2e-36|rcu:RCOM_0689650|superoxide dismutase [mn], putative (EC:1.15.1.1)
DN27523_c0_g1	K03106|5e-86|pop:POPTR_172222|hypothetical protein
DN27528_c0_g1	K01581|7e-18|osa:4347746|Os09g0543400
DN27530_c0_g1	K14563|1e-120|ppp:PHYPADRAFT_115973|hypothetical protein
DN27530_c0_g2	K14563|1e-120|ppp:PHYPADRAFT_115973|hypothetical protein
DN27532_c0_g1	K01876|3e-33|cme:CMJ218C|aspartate--tRNA ligase, cytoplasmic
DN27532_c1_g1	K01876|1e-18|zma:100283444|gpm518
DN27538_c0_g1	K02940|1e-34|vvi:100252127|hypothetical protein LOC100252127
DN27542_c0_g1	K07213|2e-13|cre:CHLREDRAFT_163414|ATX1
DN27542_c0_g2	K07213|2e-13|cre:CHLREDRAFT_163414|ATX1
DN27547_c0_g1	K02154|3e-24|cme:CMD095C|V-type ATPase V0 subunit a
DN27547_c1_g1	K02154|4e-20|vcn:VOLCADRAFT_79461|hypothetical protein
DN27550_c0_g1	K00417|6e-85|vvi:100257612|hypothetical protein LOC100257612
DN27550_c0_g2	K00417|7e-85|vvi:100257612|hypothetical protein LOC100257612
DN27554_c0_g1	K10775|1e-110|vvi:100241377|hypothetical protein LOC100241377
DN2755_c0_g1	K01262|2e-65|vvi:100242807|hypothetical protein LOC100242807
DN2756_c0_g1	K01648|2e-61|rcu:RCOM_1000580|ATP-citrate synthase, putative (EC:2.3.3.8)
DN27573_c0_g1	K12858|1e-05|osa:4333866|Os03g0708600
DN27575_c0_g1	K01803|2e-46|osa:4325211|Os01g0147900
DN27575_c1_g1	K01803|1e-52|rcu:RCOM_0000900|triosephosphate isomerase, putative (EC:5.3.1.1)
DN27580_c0_g1	K03841|3e-66|ath:AT1G43670|fructose-1,6-bisphosphatase, putative / D-fructose-1,6-bisphosphate 1-phosphohydrolase, putative / FBPase, putative (EC:3.1.3.11)
DN27585_c0_g1	K02639|9e-70|zma:100280635|ferredoxin
DN27586_c0_g1	K00234|4e-74|ppp:PHYPADRAFT_181904|hypothetical protein
DN2758_c0_g1	K03946|5e-18|olu:OSTLU_27581|hypothetical protein
DN27592_c0_g1	K10088|1e-13|pop:POPTR_583649|hypothetical protein
DN27594_c0_g1	K08341|2e-72|pop:POPTR_711668|hypothetical protein
DN27594_c0_g2	K08341|2e-72|pop:POPTR_711668|hypothetical protein
DN27597_c0_g1	K02951|2e-45|ppp:PHYPADRAFT_109134|hypothetical protein
DN27598_c0_g1	K03062|2e-64|olu:OSTLU_30617|hypothetical protein
DN275_c0_g1	K06890|9e-35|cre:CHLREDRAFT_136653|hypothetical protein
DN27605_c0_g1	K02921|7e-43|cme:CMN315C|60S ribosomal protein L37A
DN27608_c1_g1	K03235|2e-38|ota:Ot15g00640|Peptide exporter, ABC superfamily (ISS)
DN27612_c0_g1	K01988|2e-65|pop:POPTR_257659|hypothetical protein
DN27631_c0_g1	K03232|9e-29|vvi:100252524|hypothetical protein LOC100252524
DN27634_c0_g1	K14006|6e-56|ppp:PHYPADRAFT_212135|hypothetical protein
DN27639_c0_g1	K14496|1e-34|rcu:RCOM_1580370|hypothetical protein
DN27640_c0_g1	K07151|6e-55|ath:AT1G34130|STT3B
DN27641_c0_g1	K01649|2e-27|osa:4351460|Os12g0138900
DN27643_c0_g1	K03881|3e-90|ota:OstapMp35|nad4, ndhD
DN27643_c1_g1	K03881|7e-40|cme:CMW023C|NADH-ubiquinone oxidoreductase chain 4
DN27648_c0_g1	K03782|1e-116|zma:100382662|hypothetical protein LOC100382662
DN27648_c0_g2	K03782|2e-86|zma:100382662|hypothetical protein LOC100382662
DN27669_c0_g1	K03065|4e-55|zma:100274559|hypothetical protein LOC100274559
DN27669_c1_g1	K03065|1e-151|vvi:100259757|hypothetical protein LOC100259757
DN27675_c0_g1	K01090|1e-38|olu:OSTLU_12475|hypothetical protein
DN27678_c0_g1	K02265|3e-57|vvi:100251589|similar to cytochrome c oxidase family protein-like
DN2767_c0_g1	K04565|1e-55|osa:4346329|Os08g0561700
DN27685_c0_g1	K13289|7e-55|zma:100273121|cl28462_1
DN27685_c0_g2	K13289|7e-55|zma:100273121|cl28462_1
DN27697_c0_g1	K11353|2e-11|ppp:PHYPADRAFT_162309|hypothetical protein
DN27706_c0_g1	K01251|2e-16|zma:100274418|hypothetical protein LOC100274418
DN27725_c0_g1	K03265|9e-61|cre:CHLREDRAFT_182764|ERF1
DN27730_c0_g1	K10257|1e-141|ath:AT2G29980|FAD3
DN27737_c0_g2	K13945|8e-82|rcu:RCOM_0245570|LOB domain-containing protein, putative
DN27745_c0_g1	K01507|0.0|ath:AT5G09650|AtPPa6
DN27757_c0_g1	K02866|2e-76|vvi:100262228|hypothetical protein LOC100262228
DN27761_c0_g1	K02979|1e-28|cme:CMO024C|40S ribosomal protein S28
DN27766_c0_g1	K01835|1e-73|pop:POPTR_570540|phosphoglucomutase (EC:5.4.2.2)
DN27766_c0_g2	K01835|8e-74|pop:POPTR_570540|phosphoglucomutase (EC:5.4.2.2)
DN27790_c0_g1	K02964|5e-66|osa:4334407|Os03g0794700
DN27798_c0_g1	K11838|1e-10|pop:POPTR_561195|hypothetical protein
DN27805_c0_g1	K02928|2e-09|cre:CHLREDRAFT_195610|RPL41
DN2780_c0_g1	K01759|1e-60|ath:AT1G08110|lactoylglutathione lyase, putative / glyoxalase I, putative
DN27814_c0_g1	K02937|2e-55|ppp:PHYPADRAFT_160914|hypothetical protein
DN27818_c0_g1	K11251|3e-61|ath:AT1G51060|HTA10
DN27823_c0_g1	K02984|1e-44|ath:AT3G04840|40S ribosomal protein S3A (RPS3aA)
DN27845_c0_g1	K14380|2e-12|pop:POPTR_946533|hypothetical protein
DN27846_c0_g2	K02266|1e-61|ath:AT4G37830|cytochrome c oxidase-related (EC:1.9.3.1)
DN27850_c0_g1	K02927|3e-73|vvi:100253716|hypothetical protein LOC100253716
DN27854_c0_g1	K14638|3e-14|rcu:RCOM_0730410|peptide transporter, putative
DN27854_c0_g2	K14638|2e-14|rcu:RCOM_0730410|peptide transporter, putative
DN27857_c0_g2	K00236|7e-07|ota:Ot06g03360|hypothetical protein
DN27861_c0_g1	K01115|3e-15|vcn:VOLCADRAFT_99471|hypothetical protein
DN27879_c0_g2	K02985|1e-114|pop:POPTR_835145|hypothetical protein
DN27905_c0_g1	K12896|9e-08|cre:CHLREDRAFT_195844|SCL26
DN27908_c0_g1	K02908|1e-48|vvi:100256025|hypothetical protein LOC100256025
DN2790_c0_g1	K03942|6e-80|zma:100273571|hypothetical protein LOC100273571
DN27959_c0_g1	K04040|1e-102|ath:AT3G51820|G4
DN27961_c2_g1	K09874|2e-08|ath:AT3G06100|NIP7
DN27963_c0_g1	K06130|2e-51|vcn:VOLCADRAFT_81547|hypothetical protein
DN27964_c0_g1	K12343|3e-17|cme:CMO284C|probable 3-oxo-5-alpha-steroid 4-dehydrogenase
DN27969_c0_g1	K02951|1e-25|olu:OSTLU_12596|RPS12
DN27977_c0_g1	K01687|8e-53|ota:Ot03g03790|P0562A06.23 gene product (ISS)
DN27993_c0_g1	K00939|1e-78|vcn:VOLCADRAFT_89730|adk4
DN27994_c0_g1	K00855|6e-10|osa:4330413|Os02g0698000
DN28002_c1_g2	K10255|1e-162|ath:AT4G30950|FAD6
DN2800_c0_g1	K00128|8e-74|zma:100382968|hypothetical protein LOC100382968
DN28019_c0_g1	K02134|2e-27|ppp:PHYPADRAFT_113064|hypothetical protein
DN28027_c0_g1	K02901|2e-55|ppp:PHYPADRAFT_165124|hypothetical protein
DN28030_c0_g2	K02991|1e-127|ath:AT5G10360|EMB3010 (embryo defective 3010)
DN28031_c0_g1	K05863|7e-83|rcu:RCOM_1173510|ADP,ATP carrier protein, putative
DN28033_c0_g1	K11816|3e-20|ath:AT1G04610|flavin-containing monooxygenase / FMO (YUCCA3)
DN28033_c0_g2	K11816|2e-20|ath:AT1G04610|flavin-containing monooxygenase / FMO (YUCCA3)
DN28051_c0_g1	K02262|9e-69|cme:CMW011C|cytochrome c oxidase polypeptide III
DN28092_c0_g1	K02974|4e-95|vvi:100259698|hypothetical protein LOC100259698
DN28096_c0_g1	K01803|8e-21|vvi:100248352|hypothetical protein LOC100248352
DN28111_c0_g1	K09422|1e-89|ath:AT1G74430|MYB95
DN28112_c0_g1	K02880|4e-60|zma:100382652|hypothetical protein LOC100382652
DN28134_c0_g1	K09422|4e-53|vvi:100245492|hypothetical protein LOC100245492
DN28159_c0_g1	K14006|3e-24|pop:POPTR_824415|protein transport protein sec23
DN28175_c0_g1	K09568|2e-31|cre:CHLREDRAFT_77543|FKB12
DN2819_c0_g1	K03541|4e-73|vvi:100243967|hypothetical protein LOC100243967
DN28217_c0_g1	K05863|1e-13|cme:CMN084C|ADP/ATP translocase
DN28248_c0_g1	K00697|2e-18|zma:100170239|trehalose-6-phosphate synthase
DN28275_c0_g2	K02905|9e-37|vvi:100251756|similar to 60S ribosomal protein L29
DN28280_c0_g2	K00161|3e-40|olu:OSTLU_29179|hypothetical protein
DN28295_c0_g1	K00033|1e-165|zma:100274495|hypothetical protein LOC100274495
DN2829_c0_g1	K01762|2e-52|vvi:100261151|hypothetical protein LOC100261151
DN28321_c0_g1	K08775|2e-28|vvi:100241398|hypothetical protein LOC100241398
DN28321_c0_g2	K08775|4e-32|ath:AT5G01630|BRCA2B
DN28332_c0_g1	K13963|1e-16|ppp:PHYPADRAFT_106599|hypothetical protein
DN28338_c0_g1	K02901|2e-79|ath:AT4G15000|60S ribosomal protein L27 (RPL27C)
DN28338_c1_g1	K02901|6e-43|ath:AT3G22230|60S ribosomal protein L27 (RPL27B)
DN28339_c0_g1	K01702|4e-26|olu:OSTLU_28677|hypothetical protein
DN28343_c0_g1	K03257|6e-33|vvi:100249159|hypothetical protein LOC100249159
DN28358_c0_g1	K01698|1e-140|ath:AT1G69740|HEMB1
DN28366_c0_g2	K02993|4e-68|cre:CHLREDRAFT_179706|RPS7
DN28369_c0_g1	K02995|8e-38|ppp:PHYPADRAFT_208398|hypothetical protein
DN28373_c0_g1	K02966|5e-48|ppp:PHYPADRAFT_206524|hypothetical protein
DN28374_c0_g1	K02738|1e-59|cme:CMH154C|20S core proteasome subunit beta 1
DN28381_c0_g1	K00122|1e-61|zma:100501669|hypothetical protein LOC100501669
DN28398_c0_g1	K00128|5e-29|zma:100382968|hypothetical protein LOC100382968
DN28401_c0_g1	K02983|3e-25|cme:CMT030C|40S ribosomal protein S30
DN28409_c0_g2	K01527|1e-48|zma:100286203|transcription factor BTF3
DN2842_c0_g1	K01637|5e-37|pop:POPTR_562291|isocitrate lyase (EC:4.1.3.1)
DN28433_c0_g1	K00001|0.0|vvi:100232853|ADH1, GV-ADH1
DN28444_c0_g1	K04079|1e-95|ath:AT5G56030|HSP81-2 (HEAT SHOCK PROTEIN 81-2)
DN28444_c0_g2	K04079|4e-95|ath:AT5G56030|HSP81-2 (HEAT SHOCK PROTEIN 81-2)
DN2845_c0_g1	K02868|1e-110|ppp:PHYPADRAFT_179879|hypothetical protein
DN28465_c0_g1	K12812|3e-64|rcu:RCOM_2033650|dead box ATP-dependent RNA helicase, putative
DN28480_c0_g1	K02155|3e-61|osa:4349890|Os11g0169900
DN28480_c0_g2	K02155|1e-61|cre:CHLREDRAFT_134189|ATPvL1
DN28481_c0_g1	K01649|5e-08|zma:100280189|TIDP9194
DN28484_c0_g1	K00789|2e-88|vvi:100244176|METK2
DN28488_c0_g2	K00135|3e-44|ath:AT1G79440|ALDH5F1
DN28500_c0_g1	K02983|3e-22|vcn:VOLCADRAFT_78308|rps30
DN28500_c0_g2	K02983|1e-21|vcn:VOLCADRAFT_78308|rps30
DN28505_c0_g2	K07300|4e-19|zma:100272806|hypothetical protein LOC100272806
DN28509_c0_g1	K09613|9e-78|ppp:PHYPADRAFT_174024|hypothetical protein
DN28509_c1_g1	K09613|1e-58|ppp:PHYPADRAFT_174024|hypothetical protein
DN28518_c0_g1	K02995|1e-90|pop:POPTR_815751|hypothetical protein
DN28524_c0_g1	K07213|4e-14|cre:CHLREDRAFT_163414|ATX1
DN28547_c0_g1	K01915|0.0|vvi:100266191|GS, 1, GS1, GS1-1
DN28547_c0_g2	K01915|0.0|vvi:100266191|GS, 1, GS1, GS1-1
DN28548_c0_g2	K00413|9e-14|zma:100273373|hypothetical protein LOC100273373
DN28558_c0_g1	K02867|1e-153|ath:AT1G32990|PRPL11
DN28563_c0_g1	K07034|9e-17|ppp:PHYPADRAFT_123327|hypothetical protein
DN28572_c0_g1	K03963|7e-28|zma:100283425|umc1106
DN28588_c0_g1	K02942|9e-24|osa:4344516|Os08g0116500
DN28623_c0_g1	K00799|3e-78|ath:AT2G47730|ATGSTF8 (ARABIDOPSIS THALIANA GLUTATHIONE S-TRANSFERASE PHI 8)
DN28631_c0_g1	K11254|2e-39|olu:OSTLU_44220|HFO3502
DN28642_c0_g1	K01785|4e-42|osa:4348138|Os10g0155500
DN28646_c0_g1	K00799|5e-32|vvi:100265481|hypothetical protein LOC100265481
DN28646_c0_g2	K00799|3e-32|vvi:100265481|hypothetical protein LOC100265481
DN28662_c0_g1	K12670|2e-16|vcn:VOLCADRAFT_72245|hypothetical protein
DN28666_c0_g1	K10704|4e-99|vvi:100264453|hypothetical protein
DN28667_c0_g1	K00135|5e-28|cme:CMR066C|succinate-semialdehyde dehydrogenase (NADP+) (SSDH)
DN2866_c0_g1	K02873|3e-20|pop:POPTR_917214|hypothetical protein
DN28701_c0_g2	K02991|1e-178|ath:AT5G10360|EMB3010 (embryo defective 3010)
DN28709_c0_g1	K01110|1e-108|pop:POPTR_259295|hypothetical protein
DN28717_c0_g1	K02984|2e-47|vcn:VOLCADRAFT_109707|rps3A
DN28724_c0_g1	K00059|4e-19|rcu:RCOM_1081890|Ketoacyl-ACP Reductase (KAR) (EC:1.1.1.100)
DN28740_c0_g1	K02958|8e-54|rcu:RCOM_0908990|40S ribosomal protein S15, putative
DN28752_c0_g2	K02877|1e-109|rcu:RCOM_1500860|ribosomal protein L15, putative
DN28755_c0_g2	K05581|1e-101|ath:ArthCp025|ndhJ
DN28768_c0_g1	K00522|1e-133|zma:100382986|hypothetical protein LOC100382986
DN28772_c0_g1	K01183|1e-21|cre:CHLREDRAFT_113089|hypothetical protein
DN28776_c0_g1	K01728|1e-13|vvi:100255011|hypothetical protein LOC100255011
DN28776_c0_g2	K01728|5e-14|vvi:100255011|hypothetical protein LOC100255011
DN28777_c0_g1	K02898|2e-43|ppp:PHYPADRAFT_119898|hypothetical protein
DN28781_c0_g1	K02134|1e-20|olu:OSTLU_35127|F-ATPase family transporter: protons (mitochondrial)
DN28781_c0_g2	K02134|2e-20|olu:OSTLU_35127|F-ATPase family transporter: protons (mitochondrial)
DN28797_c0_g1	K02900|5e-15|ath:AT1G23290|RPL27AB
DN28798_c0_g1	K13495|6e-59|vvi:100262460|hypothetical protein LOC100262460
DN12640_c0_g1	K02943|2e-73|vvi:100254522|hypothetical protein LOC100254522
DN12648_c0_g1	K02145|8e-50|vvi:100261512|hypothetical protein LOC100261512
DN12649_c0_g1	K09872|1e-67|ath:AT2G37170|PIP2B
DN12652_c0_g1	K00102|3e-11|ath:AT5G06580|FAD linked oxidase family protein (EC:1.1.2.4)
DN12660_c0_g1	K02738|8e-66|cme:CMH154C|20S core proteasome subunit beta 1
DN12664_c0_g1	K01969|7e-32|ath:AT4G34030|MCCB
DN12669_c0_g1	K00059|2e-18|vcn:VOLCADRAFT_60269|hypothetical protein
DN1266_c0_g1	K01649|5e-86|ath:AT5G23010|MAM1
DN12675_c0_g1	K02714|4e-15|osa:3131419|psbM, OrsajCp013
DN12680_c0_g1	K01697|3e-43|cme:CMS037C|cystathionine beta-synthase
DN12682_c0_g1	K02978|5e-31|ppp:PHYPADRAFT_160009|hypothetical protein
DN12700_c0_g1	K03955|2e-28|sbi:SORBI_01g035260|hypothetical protein
DN12732_c0_g1	K13993|2e-47|pop:POPTR_653054|hypothetical protein
DN12735_c0_g1	K03505|2e-14|cre:CHLREDRAFT_185774|hypothetical protein
DN12746_c0_g1	K00020|1e-13|ppp:PHYPADRAFT_205200|hypothetical protein
DN12750_c0_g1	K02900|1e-74|vcn:VOLCADRAFT_77145|rpl27A
DN12752_c0_g1	K08245|4e-25|ath:AT1G62290|aspartyl protease family protein
DN12756_c0_g1	K00797|7e-78|pop:POPTR_833545|spermidine synthase
DN12758_c0_g1	K11498|5e-07|cme:CMQ429C|centromere protein E, CENP-E protein
DN28827_c0_g1	K00140|1e-144|ppp:PHYPADRAFT_205382|ALDH6A
DN28829_c0_g1	K01728|2e-15|ath:AT3G09540|pectate lyase family protein
DN28836_c0_g1	K07407|7e-46|vvi:100263458|hypothetical protein LOC100263458
DN28836_c0_g2	K07407|7e-23|cre:CHLREDRAFT_116873|AGA1
DN28840_c0_g1	K11128|1e-49|rcu:RCOM_1121660|H/ACA ribonucleoprotein complex subunit, putative
DN28841_c0_g1	K10409|3e-12|vcn:VOLCADRAFT_81277|hypothetical protein
DN28845_c0_g2	K02727|1e-108|pop:POPTR_548687|hypothetical protein
DN28852_c0_g1	K01580|1e-84|vvi:100256481|hypothetical protein LOC100256481
DN28854_c0_g1	K01792|1e-51|ppp:PHYPADRAFT_110541|hypothetical protein
DN28861_c0_g1	K04564|3e-52|ppp:PHYPADRAFT_141133|hypothetical protein
DN28868_c0_g1	K03676|9e-30|rcu:RCOM_1095750|glutaredoxin-1, grx1, putative
DN28875_c0_g1	K13082|8e-14|pop:POPTR_710083|DFR1
DN28885_c0_g1	K14498|1e-104|ath:AT1G60940|SNRK2.10 (SNF1-RELATED PROTEIN KINASE 2.10)
DN28897_c0_g1	K12347|2e-51|rcu:RCOM_1154780|natural resistance-associated macrophage protein, putative
DN28910_c0_g1	K00284|1e-144|ath:AT5G04140|GLU1
DN28911_c0_g1	K14488|3e-58|pop:POPTR_549894|SAUR27
DN28915_c0_g1	K09955|8e-47|sbi:SORBI_04g006520|hypothetical protein
DN28924_c0_g1	K09422|4e-97|pop:POPTR_556366|MYB155
DN28925_c0_g1	K00019|3e-18|zma:100382931|hypothetical protein LOC100382931
DN28927_c0_g1	K08901|1e-79|vvi:100243071|hypothetical protein LOC100243071
DN28929_c0_g1	K10956|1e-121|osa:4346809|Os09g0347500
DN28938_c0_g1	K02930|0.0|ath:AT5G02870|60S ribosomal protein L4/L1 (RPL4D)
DN28942_c0_g1	K08695|1e-16|vvi:100232981|ANR, ban
DN28947_c0_g1	K03120|1e-100|ppp:PHYPADRAFT_115252|GTF1502.2
DN28947_c0_g2	K03120|1e-102|ppp:PHYPADRAFT_115252|GTF1502.2
DN28951_c0_g1	K01784|2e-83|ath:AT4G10960|UGE5
DN28957_c0_g1	K00323|6e-52|cre:CHLREDRAFT_139758|NAD(P) transhydrogenase
DN2896_c0_g1	K00688|3e-55|osa:4334171|Os03g0758100
DN28984_c0_g1	K01520|1e-44|pop:POPTR_816992|dUTP pyrophosphatase (EC:3.6.1.23)
DN28986_c0_g1	K02981|1e-50|ath:AT1G58380|XW6
DN29001_c0_g1	K14431|1e-113|vvi:100262335|hypothetical protein LOC100262335
DN29003_c0_g1	K02951|8e-44|ppp:PHYPADRAFT_109134|hypothetical protein
DN29015_c0_g1	K08233|4e-71|ath:AT4G37150|MES9
DN29017_c0_g1	K02920|7e-31|sbi:SORBI_03g039390|hypothetical protein
DN29029_c0_g1	K10527|1e-106|ath:AT4G29010|AIM1
DN29047_c0_g1	K01051|1e-06|rcu:RCOM_0537800|Pectinesterase precursor, putative (EC:3.1.1.11)
DN29047_c0_g3	K01051|1e-06|rcu:RCOM_0537800|Pectinesterase precursor, putative (EC:3.1.1.11)
DN29048_c0_g1	K00763|4e-27|vvi:100249147|hypothetical protein LOC100249147
DN29055_c0_g1	K00131|1e-174|ath:AT2G24270|ALDH11A3
DN29058_c0_g1	K03098|2e-26|sbi:SORBI_04g025860|hypothetical protein
DN29063_c0_g1	K02912|7e-38|vvi:100241158|hypothetical protein LOC100241158
DN29068_c0_g1	K12876|9e-36|olu:OSTLU_9485|hypothetical protein
DN29090_c0_g1	K01187|2e-21|ath:AT5G11720|alpha-glucosidase 1 (AGLU1)
DN29103_c0_g1	K01714|2e-14|cme:CME179C|dihydrodipicolinate synthase
DN29105_c0_g1	K02955|8e-73|ppp:PHYPADRAFT_223910|hypothetical protein
DN29114_c0_g1	K03254|4e-40|ppp:PHYPADRAFT_113179|hypothetical protein
DN29132_c0_g1	K01762|1e-50|vvi:100258512|hypothetical protein LOC100258512
DN29145_c0_g1	K08776|7e-06|osa:4345501|Os08g0398700
DN29145_c0_g2	K08776|7e-06|osa:4345501|Os08g0398700
DN29148_c0_g1	K13034|0.0|vvi:100255091|hypothetical protein LOC100255091
DN29149_c0_g1	K01535|1e-118|pop:POPTR_757063|autoinhibited H+ ATPase
DN29151_c0_g1	K03937|9e-18|cme:CMO080C|NADH dehydrogenase I (Complex I) iron-sulfur protein 18kDa subunit
DN29168_c0_g1	K11268|1e-74|pop:POPTR_256309|hypothetical protein
DN29172_c0_g1	K09873|1e-47|osa:4331608|Os03g0146100
DN29174_c0_g1	K12313|6e-78|zma:100274491|hypothetical protein LOC100274491
DN29185_c0_g1	K11097|5e-38|rcu:RCOM_0729670|Small nuclear ribonucleoprotein E, putative
DN29194_c0_g1	K03428|1e-172|ath:AT4G25080|CHLM
DN29194_c0_g2	K03428|1e-173|ath:AT4G25080|CHLM
DN29194_c0_g3	K03428|1e-173|ath:AT4G25080|CHLM
DN29205_c0_g2	K01759|2e-29|ath:AT1G08110|lactoylglutathione lyase, putative / glyoxalase I, putative
DN29214_c0_g2	K03245|2e-12|ath:AT1G66070|translation initiation factor-related
DN29215_c0_g1	K08776|3e-54|ath:AT4G33090|APM1
DN29217_c0_g1	K02976|1e-67|ath:AT2G40590|40S ribosomal protein S26 (RPS26B)
DN29222_c0_g1	K11838|1e-76|ath:AT3G11910|UBP13
DN29233_c0_g1	K13963|1e-37|ppp:PHYPADRAFT_200267|hypothetical protein
DN29245_c0_g2	K02995|8e-70|ath:AT5G59240|40S ribosomal protein S8 (RPS8B)
DN29258_c0_g1	K11251|6e-45|vvi:100241700|hypothetical protein LOC100241700
DN29264_c0_g1	K12471|7e-39|vvi:100267012|hypothetical protein LOC100267012
DN29265_c0_g1	K00279|0.0|vvi:100260570|hypothetical protein LOC100260570
DN29267_c0_g1	K10736|1e-45|pop:POPTR_649220|hypothetical protein
DN29270_c0_g1	K02128|5e-30|pop:POPTR_794906|hypothetical protein
DN29272_c1_g1	K00963|6e-51|sbi:SORBI_02g032250|hypothetical protein
DN29279_c0_g2	K09755|2e-65|vvi:100267863|hypothetical protein LOC100267863
DN29282_c0_g1	K00232|2e-75|ath:AT3G51840|ACX4
DN29289_c0_g1	K02135|9e-07|sbi:SORBI_03g027470|hypothetical protein
DN2928_c0_g1	K09550|1e-74|vvi:100243376|hypothetical protein LOC100243376
DN29291_c0_g1	K00831|2e-75|cre:CHLREDRAFT_188476|PST1
DN29293_c0_g1	K14290|3e-55|cme:CMS276C|exportin 1 (Xpo1)
DN29294_c0_g1	K02991|4e-88|ppp:PHYPADRAFT_223223|hypothetical protein
DN292_c0_g1	K06689|4e-94|cme:CMD152C|probable ubiquitin-conjugating enzyme E2
DN29302_c0_g1	K02949|8e-68|vcn:VOLCADRAFT_108961|rps11
DN29302_c0_g2	K02949|8e-68|vcn:VOLCADRAFT_108961|rps11
DN29311_c0_g1	K00029|5e-73|pop:POPTR_561733|hypothetical protein
DN29311_c1_g1	K00029|0.0|vvi:100233075|VVME2
DN29311_c1_g2	K00029|4e-86|vvi:100233140|NADP-ME
DN29321_c0_g1	K02256|1e-164|pop:POPTR_788744|hypothetical protein
DN29321_c0_g2	K02256|2e-36|pop:POPTR_788744|hypothetical protein
DN29322_c0_g1	K11818|1e-111|ath:AT4G31500|CYP83B1 (CYTOCHROME P450 MONOOXYGENASE 83B1)
DN29324_c0_g1	K13953|1e-59|zma:100274539|hypothetical protein LOC100274539
DN29325_c0_g1	K05759|3e-27|rcu:RCOM_1488110|profilin, putative
DN29330_c0_g1	K02875|1e-23|ppp:PHYPADRAFT_214411|hypothetical protein
DN29332_c0_g2	K00799|8e-14|olu:OSTLU_26895|hypothetical protein
DN29335_c0_g1	K14488|2e-60|vvi:100257133|hypothetical protein LOC100257133
DN29339_c0_g1	K04079|7e-86|rcu:RCOM_1582180|heat shock protein, putative
DN29343_c0_g1	K01640|6e-55|sbi:SORBI_05g002170|hypothetical protein
DN29343_c1_g1	K01640|2e-21|vvi:100243192|hypothetical protein LOC100243192
DN29371_c0_g1	K02256|5e-61|cme:CMW019C|cytochrome c oxidase polypeptide I
DN29373_c0_g1	K06185|2e-42|ath:AT5G60790|ATGCN1
DN29373_c1_g1	K06185|5e-60|cre:CHLREDRAFT_132213|FAP151
DN29388_c0_g1	K07936|5e-92|olu:OSTLU_41856|hypothetical protein
DN29396_c0_g1	K12811|3e-06|vvi:100262258|hypothetical protein LOC100262258
DN29408_c0_g1	K13525|8e-26|olu:OSTLU_29008|hypothetical protein
DN29410_c0_g1	K03251|1e-110|rcu:RCOM_1674280|eukaryotic translation initiation factor 3 subunit, putative
DN29410_c2_g1	K03251|1e-63|vvi:100260733|similar to eukaryotic translation initiation factor 3 (eIF-3), putative
DN29416_c0_g1	K10899|1e-13|ppp:PHYPADRAFT_132154|hypothetical protein
DN29421_c0_g1	K02880|7e-39|ath:AT1G67430|60S ribosomal protein L17 (RPL17B)
DN29421_c0_g2	K02880|1e-115|ath:AT1G67430|60S ribosomal protein L17 (RPL17B)
DN29436_c0_g2	K11517|1e-132|rcu:RCOM_0631490|(S)-2-hydroxy-acid oxidase, putative (EC:1.1.3.15)
DN29437_c0_g1	K01623|1e-122|vvi:100267988|hypothetical protein LOC100267988
DN29448_c0_g1	K06666|1e-39|zma:100382982|hypothetical protein LOC100382982
DN29449_c0_g1	K01810|3e-50|ppp:PHYPADRAFT_180360|hypothetical protein
DN29449_c0_g2	K01810|4e-29|ppp:PHYPADRAFT_198839|hypothetical protein
DN29466_c0_g2	K09873|5e-99|ath:AT1G73190|TIP3
DN29466_c1_g1	K09873|6e-25|ath:AT1G73190|TIP3
DN29481_c0_g2	K00009|1e-149|zma:100382636|hypothetical protein LOC100382636
DN29484_c1_g1	K09499|1e-22|vvi:100245611|hypothetical protein LOC100245611
DN29497_c0_g1	K12462|1e-38|zma:100501505|hypothetical protein LOC100501505
DN29497_c0_g2	K12462|2e-33|zma:100501505|hypothetical protein LOC100501505
DN29497_c0_g3	K12462|2e-38|zma:100501505|hypothetical protein LOC100501505
DN2949_c0_g1	K05765|5e-21|pop:POPTR_650298|ADF6
DN2949_c0_g2	K05765|4e-21|pop:POPTR_650298|ADF6
DN294_c0_g1	K00616|2e-06|zma:100273141|hypothetical protein LOC100273141
DN29510_c0_g1	K09272|6e-31|rcu:RCOM_0855030|structure-specific recognition protein, putative (EC:1.3.1.74)
DN29534_c0_g1	K02912|1e-91|ath:AT4G18100|60S ribosomal protein L32 (RPL32A)
DN29535_c0_g1	K02148|5e-09|zma:100274416|pco086632
DN29537_c0_g1	K05863|0.0|vvi:100260298|similar to ADP,ATP carrier protein, mitochondrial
DN29537_c0_g2	K05863|0.0|vvi:100260298|similar to ADP,ATP carrier protein, mitochondrial
DN29545_c0_g1	K09503|8e-94|ppp:PHYPADRAFT_133065|hypothetical protein
DN29572_c0_g1	K01580|2e-08|pop:POPTR_858606|hypothetical protein
DN2957_c0_g1	K06630|1e-128|ppp:PHYPADRAFT_211050|hypothetical protein
DN29585_c0_g1	K05933|5e-74|ath:AT1G62380|ACO2
DN29585_c0_g2	K05933|1e-110|ath:AT1G62380|ACO2
DN29585_c1_g1	K05933|1e-135|ath:AT1G62380|ACO2
DN29589_c0_g1	K00417|1e-15|ota:Ot09g02450|ubiquinol-cytochrome c reductase complex 14 kDa protein, putative (ISS)
DN29601_c0_g1	K02912|5e-40|vcn:VOLCADRAFT_72833|rpl32
DN29603_c0_g1	K01537|4e-61|ppp:PHYPADRAFT_202276|hypothetical protein
DN29603_c0_g2	K01537|8e-49|ppp:PHYPADRAFT_202276|hypothetical protein
DN29604_c0_g1	K00939|5e-46|olu:OSTLU_12518|hypothetical protein
DN29611_c0_g1	K01376|8e-09|osa:4337223|Os04g0650000
DN2961_c0_g1	K02145|4e-70|ppp:PHYPADRAFT_202293|hypothetical protein
DN29620_c0_g1	K12261|2e-37|rcu:RCOM_0466960|2-hydroxyphytanoyl-CoA lyase, putative (EC:4.1.1.8)
DN29625_c0_g1	K08914|1e-173|pop:POPTR_814251|Lhcb3-2
DN29631_c0_g1	K08232|9e-31|ath:AT3G52880|ATMDAR1
DN29633_c0_g1	K00053|1e-130|zma:100191801|hypothetical protein LOC100191801
DN29638_c0_g1	K03243|4e-51|vcn:VOLCADRAFT_121350|eif5B
DN29643_c1_g1	K08232|1e-111|ath:AT3G52880|ATMDAR1
DN29646_c0_g1	K02940|1e-134|vvi:100253227|hypothetical protein LOC100253227
DN29650_c0_g1	K07407|2e-83|vvi:100263458|hypothetical protein LOC100263458
DN29663_c0_g1	K06890|2e-41|zma:100273456|hypothetical protein LOC100273456
DN29665_c0_g1	K01427|1e-67|ota:Ot15g01750|UreABC, Ni-dependant urease apoenzyme (IC)
DN29686_c0_g1	K01251|1e-165|ath:AT4G13940|MEE58
DN29698_c0_g2	K03454|2e-30|pop:POPTR_740022|hypothetical protein
DN29703_c0_g1	K01580|1e-54|olu:OSTLU_36228|hypothetical protein
DN29703_c1_g1	K01580|5e-47|olu:OSTLU_36228|hypothetical protein
DN29709_c0_g1	K07513|1e-108|ath:AT2G33150|PKT3
DN29713_c0_g1	K01057|1e-06|zma:100285593|6-phosphogluconolactonase (EC:3.1.1.31)
DN29726_c0_g1	K13199|3e-19|vcn:VOLCADRAFT_105597|hypothetical protein
DN29732_c0_g1	K02891|3e-52|ppp:PHYPADRAFT_122343|hypothetical protein
DN29744_c0_g1	K02731|1e-164|vvi:100257349|hypothetical protein LOC100257349
DN29745_c0_g2	K00232|2e-35|ath:AT3G51840|ACX4
DN29750_c0_g1	K01689|0.0|cre:CHLREDRAFT_83064|PGH1
DN29751_c0_g3	K02137|1e-95|ath:AT5G13450|ATP synthase delta chain, mitochondrial, putative / H(+)-transporting two-sector ATPase, delta (OSCP) subunit, putative
DN29756_c0_g1	K02975|3e-39|vcn:VOLCADRAFT_82071|rps25
DN29756_c0_g2	K02975|2e-38|vcn:VOLCADRAFT_82071|rps25
DN29757_c0_g1	K01285|2e-32|ppp:PHYPADRAFT_193584|hypothetical protein
DN29765_c0_g3	K02144|0.0|ath:AT3G42050|vacuolar ATP synthase subunit H family protein
DN29771_c0_g1	K10355|5e-68|osa:4352927|Os12g0641000
DN29784_c0_g1	K14488|9e-36|vvi:100241753|hypothetical protein LOC100241753
DN29788_c0_g1	K12881|1e-42|ppp:PHYPADRAFT_112481|hypothetical protein
DN29799_c0_g1	K01810|1e-19|zma:542313|phi1, gpi
DN29806_c0_g1	K07513|1e-129|zma:100192501|hypothetical protein LOC100192501
DN29825_c0_g1	K08770|6e-62|cre:CHLREDRAFT_140045|UBQ1a, UBQ1b
DN29825_c0_g2	K08770|6e-62|cre:CHLREDRAFT_140045|UBQ1a, UBQ1b
DN29826_c0_g1	K00128|1e-55|zma:100382968|hypothetical protein LOC100382968
DN29837_c0_g2	K08472|7e-18|ath:AT1G42560|MLO9
DN29843_c0_g1	K02922|8e-67|ath:AT1G52300|60S ribosomal protein L37 (RPL37B)
DN29845_c0_g1	K00895|8e-64|ath:AT4G04040|MEE51
DN29846_c0_g1	K01648|1e-155|ppp:PHYPADRAFT_179458|hypothetical protein
DN29850_c0_g1	K09422|2e-07|vvi:100246221|hypothetical protein LOC100246221
DN29854_c0_g1	K10881|2e-09|olu:OSTLU_32033|hypothetical protein
DN29865_c0_g1	K02261|2e-57|cme:CMW010C|cytochrome c oxidase polypeptide II
DN29866_c0_g1	K04354|1e-06|zma:100191991|hypothetical protein LOC100191991
DN29872_c0_g1	K10704|1e-51|vcn:VOLCADRAFT_73030|hypothetical protein
DN29874_c0_g1	K10802|2e-25|cre:CHLREDRAFT_142283|high mobility group protein
DN29878_c0_g1	K00021|2e-49|vvi:100265082|hypothetical protein LOC100265082
DN29878_c0_g2	K00021|3e-48|vvi:100265082|hypothetical protein LOC100265082
DN29882_c0_g1	K02267|5e-49|rcu:RCOM_0781580|cytochrome C oxidase polypeptide vib, putative (EC:1.9.3.1)
DN29887_c0_g1	K13447|8e-58|sbi:SORBI_05g020380|hypothetical protein
DN29898_c0_g1	K02358|2e-78|vvi:100264890|hypothetical protein LOC100264890
DN29907_c0_g1	K01868|1e-43|ath:AT2G04842|EMB2761 (EMBRYO DEFECTIVE 2761)
DN2990_c0_g1	K01870|9e-33|ath:AT4G10320|isoleucyl-tRNA synthetase, putative / isoleucine--tRNA ligase, putative (EC:6.1.1.5)
DN29911_c0_g1	K00626|7e-68|ath:AT5G48230|ACAT2
DN29912_c0_g1	K02219|2e-17|sbi:SORBI_01g047130|hypothetical protein
DN29931_c0_g1	K00844|4e-47|rcu:RCOM_1597800|hexokinase, putative (EC:2.7.1.1)
DN29932_c0_g1	K02957|7e-71|pop:POPTR_656057|ribosomal protein S15A (Rps15a)
DN29935_c0_g1	K03955|1e-32|ota:Ot18g01530|acyl carrier protein 1 (ISS)
DN12776_c0_g1	K03781|3e-52|ppp:PHYPADRAFT_197372|hypothetical protein
DN12776_c0_g2	K03781|2e-51|ppp:PHYPADRAFT_197372|hypothetical protein
DN12777_c0_g1	K03237|2e-68|ppp:PHYPADRAFT_75924|hypothetical protein
DN12777_c1_g1	K03237|1e-39|ppp:PHYPADRAFT_75924|hypothetical protein
DN12789_c0_g1	K02880|1e-125|ath:AT1G27400|60S ribosomal protein L17 (RPL17A)
DN12824_c0_g1	K06215|1e-124|vcn:VOLCADRAFT_109832|hypothetical protein
DN12844_c0_g1	K01583|0.0|vvi:100233080|ADC
DN12845_c0_g1	K12313|1e-88|zma:100274491|hypothetical protein LOC100274491
DN12852_c0_g1	K02692|3e-79|vvi:100240928|hypothetical protein LOC100240928
DN1285_c0_g1	K14498|4e-93|ath:AT3G50500|SNRK2.2 (SNF1-RELATED PROTEIN KINASE 2.2)
DN12864_c0_g1	K00264|1e-65|rcu:RCOM_1579610|glutamate synthase, putative (EC:1.4.1.14)
DN12891_c0_g1	K02133|7e-60|ppp:PHYPADRAFT_87133|hypothetical protein
DN12898_c0_g1	K12160|1e-22|cme:CME004C|ubiquitin-like protein Smt3
DN12898_c0_g2	K12160|1e-22|cme:CME004C|ubiquitin-like protein Smt3
DN12911_c0_g2	K02901|2e-31|vvi:100261052|hypothetical protein LOC100261052
DN12916_c0_g1	K04043|0.0|cme:CML205C|dnaK-type molecular chaperone mortalin, mitochondrial precursor
DN12916_c0_g2	K04043|0.0|cre:CHLREDRAFT_137452|HSP70C
DN12936_c0_g1	K02985|9e-52|zma:100382976|hypothetical protein LOC100382976
DN1293_c0_g1	K01456|3e-68|ota:Ot14g02360|Peptide:N-glycanase (ISS)
DN29939_c0_g1	K03884|6e-30|ppp:PhpafMp24|nad6
DN29945_c1_g1	K00844|1e-78|zma:100382676|hypothetical protein LOC100382676
DN29948_c0_g1	K13289|6e-21|osa:4343226|Os07g0479300
DN29960_c0_g1	K02977|2e-68|rcu:RCOM_0529210|ubiquitin, putative
DN29974_c0_g1	K07374|0.0|rcu:RCOM_0855220|tubulin alpha chain, putative
DN2997_c0_g1	K03935|7e-56|ppp:PhpafMp32|nad7
DN29991_c0_g1	K01783|9e-40|ath:AT5G61410|RPE
DN29991_c0_g2	K01783|9e-40|ath:AT5G61410|RPE
DN29993_c0_g1	K08245|3e-67|pop:POPTR_834438|hypothetical protein
DN29997_c0_g2	K02903|2e-97|ath:AT2G19730|60S ribosomal protein L28 (RPL28A)
DN30006_c0_g1	K01900|2e-40|cme:CMT209C|succinate--CoA ligase (ADP- or GDP-forming), mitochondrial precursor
DN30014_c0_g1	K02183|9e-33|cre:CHLREDRAFT_188144|CAM1
DN30017_c0_g2	K07304|1e-137|vvi:100255310|hypothetical protein LOC100255310
DN30041_c0_g1	K12812|2e-75|olu:OSTLU_89708|hypothetical protein
DN30047_c0_g1	K02920|3e-32|ath:AT2G37600|60S ribosomal protein L36 (RPL36A)
DN30047_c0_g2	K02920|1e-31|ath:AT2G37600|60S ribosomal protein L36 (RPL36A)
DN30053_c0_g1	K01366|1e-106|vvi:100244107|hypothetical protein LOC100244107
DN30055_c0_g1	K02949|1e-63|vcn:VOLCADRAFT_108961|rps11
DN30055_c0_g2	K02949|9e-58|vcn:VOLCADRAFT_108961|rps11
DN30056_c0_g1	K13171|7e-13|ath:AT2G29210|splicing factor PWI domain-containing protein
DN30067_c0_g2	K02880|2e-42|rcu:RCOM_1506530|60S ribosomal protein L17, putative
DN30095_c0_g1	K03945|2e-42|ath:AT3G08610|hypothetical protein
DN30104_c0_g1	K00626|1e-142|vvi:100240809|hypothetical protein LOC100240809
DN30104_c0_g2	K00626|2e-79|vvi:100240809|hypothetical protein LOC100240809
DN30105_c0_g1	K02958|5e-77|ppp:PHYPADRAFT_131980|hypothetical protein
DN30107_c0_g1	K02985|1e-164|vvi:100261737|hypothetical protein LOC100261737
DN30108_c0_g1	K00128|4e-48|zma:100382968|hypothetical protein LOC100382968
DN30118_c0_g1	K03263|2e-09|ath:AT1G13950|ELF5A-1 (EUKARYOTIC ELONGATION FACTOR 5A-1)
DN30118_c0_g2	K03263|2e-09|ath:AT1G13950|ELF5A-1 (EUKARYOTIC ELONGATION FACTOR 5A-1)
DN30125_c0_g1	K00654|1e-118|ath:AT3G48780|SPT1
DN30125_c0_g3	K00654|6e-46|ath:AT3G48780|SPT1
DN30132_c0_g1	K03781|9e-10|cme:CMI050C|catalase
DN30148_c0_g1	K13199|2e-09|ppp:PHYPADRAFT_110667|hypothetical protein
DN30154_c0_g1	K00411|6e-71|cre:CHLREDRAFT_109194|hypothetical protein
DN30156_c0_g1	K00940|1e-57|pop:POPTR_640355|nucleoside-diphosphate kinase (EC:2.7.4.6)
DN30161_c0_g1	K00430|5e-11|rcu:RCOM_0172310|Peroxidase 16 precursor, putative (EC:1.11.1.7)
DN30166_c0_g1	K00558|4e-12|rcu:RCOM_0279050|protein with unknown function (EC:2.3.1.97)
DN30173_c0_g1	K11294|1e-87|zma:100273020|hypothetical protein LOC100273020
DN30174_c0_g1	K02974|4e-55|sbi:SORBI_04g008130|hypothetical protein
DN30174_c0_g2	K02974|3e-55|sbi:SORBI_04g008130|hypothetical protein
DN30177_c0_g1	K01649|5e-12|rcu:RCOM_1267040|isopropylmalate synthase, putative (EC:2.3.3.13)
DN30180_c0_g1	K10575|9e-63|cme:CMS503C|probable ubiquitin-conjugating enzyme E2
DN30180_c0_g2	K10575|1e-63|cme:CMS503C|probable ubiquitin-conjugating enzyme E2
DN30187_c0_g1	K00025|1e-137|ath:AT1G04410|malate dehydrogenase, cytosolic, putative (EC:1.1.1.37)
DN30188_c0_g1	K03257|6e-72|ppp:PHYPADRAFT_107162|hypothetical protein
DN30189_c0_g1	K00487|0.0|pop:POPTR_823837|C4H2, CYP73A42
DN3018_c0_g1	K00102|2e-47|vvi:100242784|hypothetical protein LOC100242784
DN30192_c0_g1	K12160|4e-69|ath:AT4G26840|SUMO1
DN30195_c0_g1	K09287|6e-76|ath:AT1G13260|RAV1
DN30199_c0_g1	K01759|3e-19|pop:POPTR_749645|lactoylglutathione lyase
DN30200_c0_g1	K02922|2e-31|olu:OSTLU_32818|RPL37
DN30209_c0_g1	K01049|8e-13|vcn:VOLCADRAFT_102615|hypothetical protein
DN30216_c0_g1	K02732|1e-52|ppp:PHYPADRAFT_142833|hypothetical protein
DN30217_c0_g1	K03267|1e-126|ppp:PHYPADRAFT_125335|hypothetical protein
DN30231_c0_g1	K00128|4e-37|zma:100382968|hypothetical protein LOC100382968
DN30232_c0_g1	K00033|2e-86|zma:100274495|hypothetical protein LOC100274495
DN30232_c1_g1	K00033|3e-43|zma:100274495|hypothetical protein LOC100274495
DN30241_c0_g1	K00517|1e-115|ath:AT4G37310|CYP81H1
DN30245_c0_g1	K09958|2e-41|rcu:RCOM_2065630|hypothetical protein
DN30281_c0_g1	K03235|3e-49|cre:CHLREDRAFT_145770|elongation factor EF-3
DN30281_c1_g1	K03235|7e-51|cre:CHLREDRAFT_145770|elongation factor EF-3
DN30282_c0_g1	K10143|4e-06|sbi:SORBI_04g034480|hypothetical protein
DN30282_c0_g2	K10143|6e-07|sbi:SORBI_04g034480|hypothetical protein
DN30293_c0_g1	K00799|5e-51|rcu:RCOM_0360880|glutathione-s-transferase theta, gst, putative (EC:2.5.1.18)
DN30298_c1_g1	K03258|3e-12|vcn:VOLCADRAFT_121634|hypothetical protein
DN30300_c0_g1	K13484|1e-24|cre:CHLREDRAFT_139658|hypothetical protein
DN30300_c0_g2	K13484|3e-23|cre:CHLREDRAFT_139658|hypothetical protein
DN30310_c0_g1	K13199|1e-24|vvi:100259885|hypothetical protein LOC100259885
DN30318_c0_g1	K01803|7e-75|zma:100272481|TIM
DN3031_c0_g1	K09754|1e-105|pop:POPTR_685839|CYP98A27
DN30321_c0_g1	K14085|2e-63|rcu:RCOM_0083650|aldehyde dehydrogenase, putative (EC:1.2.1.3)
DN30330_c0_g1	K06965|1e-56|ppp:PHYPADRAFT_63278|hypothetical protein
DN30351_c0_g2	K04079|3e-99|ath:AT5G56010|HSP81-3
DN30369_c0_g1	K05862|3e-17|cre:CHLREDRAFT_127172|voltage-dependent anion-selective channel protein
DN30371_c0_g3	K02978|2e-45|cme:CMT197C|40S ribosomal protein S27
DN30376_c0_g2	K08341|2e-47|ppp:PHYPADRAFT_205266|hypothetical protein
DN30394_c0_g1	K02069|1e-159|rcu:RCOM_0820260|hypothetical protein
DN30394_c0_g2	K02069|1e-159|rcu:RCOM_0820260|hypothetical protein
DN30395_c0_g1	K02910|2e-44|ppp:PHYPADRAFT_162993|hypothetical protein
DN30399_c0_g1	K00814|2e-19|ath:AT1G23310|GGT1
DN30399_c0_g2	K00814|2e-19|ath:AT1G23310|GGT1
DN303_c0_g1	K08245|6e-31|olu:OSTLU_44385|hypothetical protein
DN30412_c1_g1	K01895|3e-46|cme:CMK098C|acetyl-CoA synthetase
DN30419_c0_g1	K02866|3e-65|sbi:SORBI_01g015470|hypothetical protein
DN30426_c0_g1	K02980|5e-27|vcn:VOLCADRAFT_74966|rps29
DN30426_c0_g2	K02980|5e-27|vcn:VOLCADRAFT_74966|rps29
DN30434_c0_g1	K03029|7e-52|rcu:RCOM_1131910|26S proteasome non-atpase regulatory subunit, putative
DN30454_c0_g1	K06630|2e-63|cme:CMP239C|14-3-3 protein
DN30459_c0_g2	K02975|1e-72|vvi:100249356|hypothetical protein LOC100249356
DN30461_c0_g1	K01728|2e-25|pop:POPTR_409041|hypothetical protein
DN30464_c0_g1	K03138|1e-07|pop:POPTR_254823|hypothetical protein
DN30471_c0_g1	K01895|1e-46|vvi:100263518|hypothetical protein LOC100263518
DN30471_c0_g2	K01895|1e-82|ppp:PHYPADRAFT_99786|hypothetical protein
DN30471_c0_g3	K01895|2e-87|cre:CHLREDRAFT_194063|ACS1
DN30471_c0_g4	K01895|8e-85|cre:CHLREDRAFT_194063|ACS1
DN30471_c0_g5	K01895|1e-95|cre:CHLREDRAFT_194063|ACS1
DN30473_c0_g1	K02927|2e-16|olu:OSTLU_16428|RPL40
DN30499_c0_g1	K01623|1e-124|ath:AT4G26530|fructose-bisphosphate aldolase, putative (EC:4.1.2.13)
DN30502_c0_g1	K09705|1e-19|ath:AT1G19130|hypothetical protein
DN30502_c0_g3	K09705|1e-19|ath:AT1G19130|hypothetical protein
DN30503_c0_g1	K00759|5e-69|ath:AT1G27450|APT1
DN30507_c0_g1	K03781|1e-156|vvi:100232861|GCAT
DN3051_c0_g1	K02896|2e-54|vcn:VOLCADRAFT_85581|hypothetical protein
DN30520_c0_g1	K00559|4e-30|osa:4342690|Os07g0206700
DN30539_c0_g1	K02898|3e-15|ppp:PHYPADRAFT_67027|hypothetical protein
DN30539_c1_g1	K02898|1e-55|ppp:PHYPADRAFT_119898|hypothetical protein
DN3053_c0_g1	K02957|4e-69|rcu:RCOM_0390430|30S ribosomal protein S8, putative
DN3053_c0_g2	K02957|4e-69|rcu:RCOM_0390430|30S ribosomal protein S8, putative
DN30543_c0_g1	K02943|9e-41|osa:4338938|Os05g0445500
DN30554_c0_g1	K02922|2e-44|zma:100284994|60S ribosomal protein L37
DN30554_c0_g2	K02922|2e-44|zma:100284994|60S ribosomal protein L37
DN30557_c1_g1	K00009|2e-36|zma:100382636|hypothetical protein LOC100382636
DN30575_c0_g1	K02133|9e-33|vvi:100259544|hypothetical protein LOC100259544
DN30580_c0_g1	K13210|6e-07|pop:POPTR_574172|hypothetical protein
DN30584_c0_g1	K04392|3e-83|osa:4329132|Os02g0312600
DN30584_c1_g1	K07975|6e-57|ath:AT4G35020|ARAC3
DN30593_c0_g1	K01637|9e-52|osa:4343441|Os07g0529000
DN30611_c0_g1	K14686|7e-06|sbi:SORBI_01g033790|hypothetical protein
DN30627_c0_g1	K03781|0.0|ppp:PHYPADRAFT_112228|hypothetical protein
DN30634_c0_g1	K03252|3e-58|ppp:PHYPADRAFT_210266|hypothetical protein
DN30657_c0_g1	K02737|8e-91|cme:CMO149C|20S core proteasome subunit beta 5
DN3065_c0_g1	K03163|6e-11|rcu:RCOM_0045870|DNA topoisomerase type I, putative (EC:1.3.1.74)
DN30666_c0_g1	K02966|8e-37|vvi:100266271|hypothetical protein LOC100266271
DN30673_c0_g1	K13525|5e-38|zma:100274218|pco097024a
DN30673_c0_g2	K13525|1e-103|zma:100274218|pco097024a
DN30679_c0_g1	K01535|1e-143|rcu:RCOM_0918380|H(\+)-transporting atpase plant/fungi plasma membrane type, putative (EC:3.6.3.6)
DN30692_c0_g1	K03116|5e-96|ath:AT5G28750|thylakoid assembly protein, putative
DN30695_c0_g1	K03626|1e-29|zma:100281315|nascent polypeptide-associated complex alpha subunit-like protein
DN3069_c0_g1	K01904|3e-68|vvi:100254698|hypothetical protein LOC100254698
DN30700_c0_g1	K03232|8e-35|rcu:RCOM_1506550|elongation factor 1-beta, putative
DN30713_c0_g1	K01915|5e-58|zma:542401|gln5, gs1-4
DN3071_c0_g1	K06269|3e-67|vvi:100256994|hypothetical protein LOC100256994
DN30724_c0_g1	K12271|6e-51|ath:AT2G47450|CAO
DN30728_c0_g2	K00382|1e-104|ath:AT1G48030|mtLPD1
DN30732_c0_g2	K13600|3e-50|ath:AT1G44446|CH1
DN30732_c1_g1	K13600|1e-104|ath:AT1G44446|CH1
DN30733_c0_g1	K00963|1e-156|ppp:PHYPADRAFT_179979|hypothetical protein
DN30753_c0_g1	K09584|2e-80|rcu:RCOM_1347720|protein disulfide isomerase, putative (EC:5.3.4.1)
DN30770_c0_g1	K06508|1e-09|zma:100272906|hypothetical protein LOC100272906
DN30778_c0_g1	K00122|7e-92|zma:100501669|hypothetical protein LOC100501669
DN30779_c0_g1	K01689|2e-43|vcn:VOLCADRAFT_79991|hypothetical protein
DN30780_c0_g1	K01527|2e-85|zma:100286203|transcription factor BTF3
DN30792_c0_g1	K13171|7e-07|rcu:RCOM_0733150|copper ion binding protein, putative
DN30794_c0_g1	K05280|0.0|pop:POPTR_823742|F3H1
DN30804_c0_g1	K00416|2e-13|sbi:SORBI_05g003875|hypothetical protein
DN30818_c0_g1	K12795|4e-22|osa:4326682|Os01g0624500
DN30827_c0_g1	K00276|1e-29|vcn:VOLCADRAFT_84774|amx1
DN30832_c0_g1	K02924|3e-20|cme:CMQ118C|60S ribosomal protein L39
DN30832_c0_g2	K02924|3e-20|cme:CMQ118C|60S ribosomal protein L39
DN30866_c0_g2	K00434|2e-19|ath:AT4G32320|APX6
DN30870_c0_g2	K02879|4e-59|ath:AT3G54210|ribosomal protein L17 family protein
DN30873_c0_g1	K02865|5e-40|ath:AT5G22440|60S ribosomal protein L10A (RPL10aC)
DN30876_c1_g1	K06628|9e-43|vvi:100253995|hypothetical protein LOC100253995
DN30879_c0_g1	K02900|2e-47|ath:AT1G70600|structural constituent of ribosome
DN30883_c0_g1	K02979|7e-28|cme:CMO024C|40S ribosomal protein S28
DN30897_c0_g1	K07976|2e-97|osa:4327180|Os01g0227300
DN30897_c0_g2	K07976|4e-98|osa:4327180|Os01g0227300
DN30897_c0_g3	K07976|1e-96|osa:4327180|Os01g0227300
DN30910_c0_g1	K11805|1e-177|ath:AT1G12910|ATAN11
DN30910_c0_g2	K11805|1e-178|ath:AT1G12910|ATAN11
DN30911_c0_g1	K11790|1e-141|vvi:100249087|hypothetical protein LOC100249087
DN30915_c0_g1	K06630|1e-26|vvi:100267829|hypothetical protein LOC100267829
DN30916_c0_g1	K05546|1e-11|ath:AT5G63840|RSW3
DN30920_c0_g1	K01583|3e-60|osa:4340008|Os06g0131300
DN30922_c1_g1	K12833|3e-41|vcn:VOLCADRAFT_60121|hypothetical protein
DN30939_c0_g1	K07974|1e-31|cme:CMT371C|small GTP-binding protein of Ras family
DN30944_c0_g1	K00507|1e-135|zma:100382970|hypothetical protein LOC100382970
DN30944_c0_g3	K00507|2e-70|zma:100382970|hypothetical protein LOC100382970
DN30948_c0_g1	K03943|5e-60|rcu:RCOM_0991600|NADH-ubiquinone oxidoreductase 24 kD subunit, putative (EC:1.6.5.3)
DN30958_c0_g1	K14006|6e-33|ppp:PHYPADRAFT_107601|hypothetical protein
DN30958_c0_g3	K14006|3e-33|sbi:SORBI_02g026780|hypothetical protein
DN30960_c0_g1	K03627|1e-34|vvi:100249249|hypothetical protein LOC100249249
DN30969_c0_g1	K07071|6e-94|ath:AT2G21280|SULA
DN30990_c0_g1	K02889|9e-56|vvi:100243484|hypothetical protein LOC100243484
DN30997_c0_g1	K03782|1e-106|zma:100382662|hypothetical protein LOC100382662
DN30997_c0_g2	K03782|1e-106|zma:100382662|hypothetical protein LOC100382662
DN12949_c0_g1	K01953|2e-17|cre:CHLREDRAFT_140252|asparagine synthase (EC:6.3.5.4)
DN12969_c0_g1	K03094|2e-97|ath:AT1G75950|SKP1
DN12973_c0_g1	K09250|3e-39|ath:AT4G36020|CSDP1
DN12973_c0_g2	K09250|3e-39|ath:AT4G36020|CSDP1
DN12983_c0_g1	K05758|1e-19|vvi:100261170|hypothetical protein LOC100261170
DN12984_c0_g1	K01490|9e-18|vcn:VOLCADRAFT_68574|hypothetical protein
DN12991_c0_g1	K09841|7e-08|sbi:SORBI_01g003880|hypothetical protein
DN13009_c0_g1	K14490|2e-62|pop:POPTR_751856|histidine phosphotransfer protein
DN1300_c0_g1	K10881|2e-33|ath:AT5G45010|ATDSS1(V) (Arabidopsis dss1 homolog on chromosome V)
DN13023_c0_g1	K06268|3e-23|cme:CMJ269C|similar to calcineurin B subunit
DN13026_c0_g1	K11294|0.0|ath:AT1G48920|ATNUC-L1
DN13042_c0_g1	K00365|2e-54|vcn:VOLCADRAFT_73602|hypothetical protein
DN13045_c0_g1	K01649|0.0|ath:AT5G23010|MAM1
DN13046_c0_g1	K07034|2e-53|ppp:PHYPADRAFT_123327|hypothetical protein
DN13076_c0_g1	K00232|6e-22|sbi:SORBI_09g004830|hypothetical protein
DN13076_c1_g1	K00232|9e-43|osa:4324062|Os01g0159400
DN13078_c0_g1	K02877|4e-55|vcn:VOLCADRAFT_108876|rpl15
DN13084_c0_g1	K00971|4e-43|vvi:100233006|GDP-D-mannose pyrophosphorylase
DN13087_c0_g1	K08150|7e-24|pop:POPTR_761829|hypothetical protein
DN31010_c0_g1	K13525|1e-131|sbi:SORBI_01g020910|hypothetical protein
DN31011_c0_g1	K02942|4e-39|sbi:SORBI_07g001570|hypothetical protein
DN31020_c0_g1	K03883|1e-62|cme:CMW025C|NADH-ubiquinone oxidoreductase chain 5
DN31020_c0_g2	K03883|6e-75|cme:CMW025C|NADH-ubiquinone oxidoreductase chain 5
DN31020_c1_g1	K03881|4e-73|cme:CMW023C|NADH-ubiquinone oxidoreductase chain 4
DN31026_c1_g1	K08341|2e-63|ppp:PHYPADRAFT_193990|hypothetical protein
DN31038_c0_g1	K05863|2e-32|zma:542389|ANT2, MANT2
DN31043_c0_g1	K01051|8e-40|vvi:100251413|hypothetical protein LOC100251413
DN31063_c0_g1	K00417|5e-12|ota:Ot09g02450|ubiquinol-cytochrome c reductase complex 14 kDa protein, putative (ISS)
DN31079_c0_g1	K00297|6e-33|zma:541794|csu134, MTHFR
DN31079_c0_g2	K00297|5e-33|zma:541794|csu134, MTHFR
DN31079_c1_g1	K00297|9e-43|pop:POPTR_828552|MTHFR2
DN31081_c0_g1	K02144|3e-30|pop:POPTR_826106|hypothetical protein
DN31082_c0_g1	K13412|2e-08|pop:POPTR_833952|CPK21
DN31082_c0_g2	K13412|3e-08|pop:POPTR_833952|CPK21
DN31085_c0_g2	K02871|1e-175|ath:AT1G78630|emb1473 (embryo defective 1473)
DN3108_c0_g1	K10575|4e-34|pop:POPTR_656076|hypothetical protein
DN31095_c0_g1	K03878|7e-25|ota:OstapMp29|nad1, ndhA
DN31122_c0_g1	K00457|0.0|vvi:100248785|hypothetical protein LOC100248785
DN31123_c0_g1	K12619|6e-20|vvi:100260845|hypothetical protein LOC100260845
DN31127_c0_g1	K07300|7e-46|zma:100272806|hypothetical protein LOC100272806
DN31130_c0_g1	K10579|1e-127|rcu:RCOM_0553170|ubiquitin-conjugating enzyme m, putative (EC:6.3.2.19)
DN31141_c0_g1	K09458|2e-29|rcu:RCOM_1311820|3-oxoacyl-[acyl-carrier-protein] synthase, putative (EC:2.3.1.41)
DN31146_c0_g1	K02866|1e-10|osa:4350098|Os11g0220800
DN31152_c0_g1	K08145|9e-51|rcu:RCOM_1594440|sugar transporter, putative (EC:1.3.1.74)
DN31157_c0_g1	K13065|1e-29|rcu:RCOM_1442250|Anthranilate N-benzoyltransferase protein, putative (EC:2.3.1.144)
DN31157_c0_g2	K13065|8e-29|rcu:RCOM_1442250|Anthranilate N-benzoyltransferase protein, putative (EC:2.3.1.144)
DN31164_c0_g1	K05863|1e-144|cme:CMN084C|ADP/ATP translocase
DN31169_c0_g1	K02896|3e-40|osa:4342748|Os07g0224000
DN3116_c0_g1	K03231|1e-161|vvi:100246711|hypothetical protein LOC100246711
DN31173_c0_g1	K02137|9e-26|zma:100191583|hypothetical protein LOC100191583
DN31177_c0_g1	K00135|3e-11|vvi:100262240|hypothetical protein LOC100262240
DN31179_c1_g2	K04077|1e-75|cme:CMQ270C|mitochondrial chaperonin hsp60, precursor
DN31187_c0_g1	K07936|4e-96|ath:AT5G55190|RAN3
DN31193_c0_g1	K02218|5e-65|zma:100192545|hypothetical protein LOC100192545
DN31197_c0_g1	K02152|1e-15|osa:4336883|Os04g0601700
DN31204_c0_g1	K03231|0.0|cme:CMH226C|eukaryotic translation elongation factor 1 alpha (eEF-1a)
DN31208_c0_g1	K01759|4e-87|ath:AT1G67280|lactoylglutathione lyase, putative / glyoxalase I, putative (EC:4.4.1.5)
DN31209_c0_g1	K07407|3e-19|zma:100191564|hypothetical protein LOC100191564
DN31209_c0_g2	K07407|3e-19|zma:100191564|hypothetical protein LOC100191564
DN31222_c0_g1	K02183|1e-27|ppp:PHYPADRAFT_185037|hypothetical protein
DN31235_c0_g1	K00688|1e-55|cme:CMD184C|glycogen phosphorylase
DN31235_c1_g1	K00688|9e-29|ppp:PHYPADRAFT_168546|hypothetical protein
DN31243_c0_g1	K00626|3e-82|osa:4326136|Os01g0110400
DN31245_c0_g1	K00294|6e-20|vvi:100251938|similar to P5CDH1
DN31245_c0_g2	K00294|7e-52|rcu:RCOM_1513940|1-pyrroline-5-carboxylate dehydrogenase, putative (EC:1.2.1.3)
DN31271_c0_g1	K13448|3e-87|pop:POPTR_658975|hypothetical protein
DN31272_c1_g1	K07375|1e-165|ppp:PHYPADRAFT_121199|hypothetical protein
DN31276_c0_g1	K11434|6e-38|cre:CHLREDRAFT_205758|PRMT1
DN31278_c0_g1	K02896|1e-113|ath:AT3G53020|STV1
DN3127_c0_g1	K13113|9e-39|vcn:VOLCADRAFT_56004|hypothetical protein
DN31287_c0_g1	K02987|4e-72|zma:100280968|40S ribosomal protein S4
DN31287_c0_g2	K02987|1e-77|cme:CMH218C|40S ribosomal protein S4
DN31290_c0_g1	K00128|2e-52|zma:100382968|hypothetical protein LOC100382968
DN31290_c1_g1	K00128|6e-81|zma:100382968|hypothetical protein LOC100382968
DN31293_c0_g1	K03768|9e-80|vcn:VOLCADRAFT_81413|hypothetical protein
DN31293_c0_g2	K03768|4e-80|vcn:VOLCADRAFT_81413|hypothetical protein
DN31294_c0_g1	K00688|2e-93|ota:Ot04g02110|SPho3
DN31306_c0_g1	K02132|0.0|zma:100273100|hypothetical protein LOC100273100
DN31306_c0_g2	K02132|0.0|zma:100273100|hypothetical protein LOC100273100
DN31309_c0_g1	K03868|1e-66|ppp:PHYPADRAFT_216076|hypothetical protein
DN31309_c0_g2	K03868|1e-66|ppp:PHYPADRAFT_216076|hypothetical protein
DN31325_c0_g1	K02136|4e-19|rcu:RCOM_1107030|ATP synthase f1, gamma subunit, putative (EC:3.6.3.14)
DN31326_c0_g1	K03098|1e-72|rcu:RCOM_0700620|apolipoprotein d, putative
DN31336_c0_g1	K01762|1e-15|ath:AT4G26200|ACS7
DN31336_c0_g2	K01762|1e-15|ath:AT4G26200|ACS7
DN31340_c0_g1	K01728|1e-80|ath:AT4G24780|pectate lyase family protein
DN31340_c1_g1	K01728|1e-168|rcu:RCOM_1083020|Pectate lyase precursor, putative (EC:4.2.2.2)
DN31348_c0_g1	K03696|1e-107|vvi:100250896|hypothetical protein LOC100250896
DN31357_c0_g1	K02932|7e-52|zma:100280969|60S ribosomal protein L5-2
DN31365_c0_g1	K11253|1e-82|cme:CMN165C|histone H3
DN31371_c0_g1	K02993|2e-60|vcn:VOLCADRAFT_73479|rps7
DN31373_c0_g2	K04043|1e-120|cre:CHLREDRAFT_137452|HSP70C
DN31376_c0_g1	K00059|1e-118|vvi:100241750|hypothetical protein LOC100241750
DN31379_c0_g1	K01915|3e-37|zma:542214|gln4, gln1-3, gs1-3
DN31379_c0_g2	K01915|8e-48|zma:542520|GLN6, GS1-1
DN31379_c0_g3	K01915|5e-42|zma:542214|gln4, gln1-3, gs1-3
DN31380_c0_g1	K14006|9e-19|ppp:PHYPADRAFT_212135|hypothetical protein
DN31380_c0_g2	K14006|6e-61|zma:100191508|hypothetical protein LOC100191508
DN31383_c0_g1	K02739|1e-113|sbi:SORBI_02g007210|hypothetical protein
DN31385_c0_g1	K02906|0.0|ath:AT2G43030|ribosomal protein L3 family protein
DN31410_c0_g1	K04040|1e-117|ath:AT3G51820|G4
DN31417_c0_g1	K10661|9e-28|ppp:PHYPADRAFT_317|hypothetical protein
DN3141_c1_g1	K10527|2e-35|olu:OSTLU_49128|hypothetical protein
DN31422_c0_g1	K09522|2e-16|pop:POPTR_555116|hypothetical protein
DN31424_c0_g1	K00432|1e-58|vcn:VOLCADRAFT_79644|gpx2
DN31429_c0_g1	K00814|1e-58|cre:CHLREDRAFT_191703|AAT2
DN31433_c0_g1	K02875|1e-34|ppp:PHYPADRAFT_214411|hypothetical protein
DN31438_c0_g1	K02955|1e-68|zma:100286294|40S ribosomal protein S14
DN31441_c0_g1	K01897|9e-35|ppp:PHYPADRAFT_228033|hypothetical protein
DN31441_c0_g2	K01897|8e-16|pop:POPTR_643628|long-chain-fatty-acid-CoA ligase family protein (EC:6.2.1.3)
DN31444_c0_g1	K00121|8e-07|ath:AT5G43940|HOT5
DN31444_c0_g2	K00121|8e-07|ath:AT5G43940|HOT5
DN31451_c0_g1	K02136|2e-19|cre:CHLREDRAFT_194183|ATP3
DN31454_c0_g1	K03263|2e-38|zma:100192991|hypothetical protein LOC100192991
DN31464_c0_g1	K03965|3e-22|pop:POPTR_649314|hypothetical protein
DN31467_c0_g1	K00164|1e-66|pop:POPTR_724772|hypothetical protein
DN31468_c0_g1	K10590|4e-11|ppp:PHYPADRAFT_188237|hypothetical protein
DN3146_c0_g1	K02977|4e-19|cre:CHLREDRAFT_142065|RPS27a
DN31471_c0_g1	K09522|3e-19|vcn:VOLCADRAFT_109228|glsA
DN31489_c0_g1	K00799|3e-21|rcu:RCOM_0360880|glutathione-s-transferase theta, gst, putative (EC:2.5.1.18)
DN31491_c0_g1	K03233|1e-128|vvi:100264325|hypothetical protein LOC100264325
DN31501_c0_g1	K00008|2e-95|cme:CMA009C|NAD-dependent sorbitol dehydrogenase
DN3150_c0_g1	K13953|1e-170|zma:100274539|hypothetical protein LOC100274539
DN31515_c0_g3	K02735|8e-46|ppp:PHYPADRAFT_167139|hypothetical protein
DN31526_c0_g1	K02735|1e-78|vcn:VOLCADRAFT_78969|hypothetical protein
DN31537_c0_g1	K12373|8e-30|osa:4324914|Os01g0891000
DN31538_c0_g1	K14488|2e-70|vvi:100266455|hypothetical protein LOC100266455
DN31538_c0_g2	K14488|2e-69|vvi:100266455|hypothetical protein LOC100266455
DN31540_c0_g1	K02637|7e-13|pop:POPTR_588640|hypothetical protein
DN31540_c0_g2	K02637|7e-13|pop:POPTR_588640|hypothetical protein
DN31559_c0_g1	K01090|6e-26|ath:AT2G25070|protein phosphatase 2C, putative / PP2C, putative
DN31560_c0_g1	K03626|2e-60|vcn:VOLCADRAFT_77934|hypothetical protein
DN31576_c0_g1	K02183|1e-23|olu:OSTLU_39965|hypothetical protein
DN31581_c0_g1	K02893|4e-31|vvi:100262091|similar to 60S ribosomal protein L23A
DN31589_c0_g1	K11279|5e-44|ppp:PHYPADRAFT_225989|NFA1501
DN31596_c0_g1	K00025|1e-104|vvi:100248145|hypothetical protein LOC100248145
DN31610_c0_g2	K02262|2e-92|ppp:PhpafMp26|cox3
DN31616_c0_g1	K02151|4e-35|ota:Ot04g02910|putative Vacuolar ATP synthase subunit F (ISS)
DN31635_c0_g1	K06628|1e-49|vvi:100253995|hypothetical protein LOC100253995
DN31635_c0_g2	K06628|0.0|vvi:100253995|hypothetical protein LOC100253995
DN31648_c0_g1	K00008|1e-107|vvi:100265888|hypothetical protein LOC100265888
DN31654_c0_g1	K01090|8e-82|pop:POPTR_561999|hypothetical protein
DN31656_c0_g1	K09422|7e-17|pop:POPTR_552997|MYB118
DN31656_c0_g2	K09422|2e-17|pop:POPTR_552997|MYB118
DN31656_c0_g3	K09422|8e-17|pop:POPTR_552997|MYB118
DN31658_c1_g1	K02734|3e-43|vcn:VOLCADRAFT_110015|hypothetical protein
DN31668_c0_g1	K03782|7e-91|zma:100382662|hypothetical protein LOC100382662
DN31682_c0_g1	K03146|4e-87|vcn:VOLCADRAFT_74899|hypothetical protein
DN31687_c0_g1	K03626|4e-31|vcn:VOLCADRAFT_77934|hypothetical protein
DN31687_c0_g2	K03626|4e-50|vcn:VOLCADRAFT_77934|hypothetical protein
DN31699_c0_g1	K02896|4e-29|zma:100283762|60S ribosomal protein L24
DN31710_c0_g1	K00963|1e-149|zma:100191846|csu815
DN31710_c1_g1	K00963|1e-150|pop:POPTR_592888|UTP--glucose-1-phosphate uridylyltransferase (EC:2.7.7.9)
DN31712_c0_g1	K03094|1e-17|ppp:PHYPADRAFT_104499|hypothetical protein
DN31712_c0_g2	K03094|1e-10|ppp:PHYPADRAFT_70480|hypothetical protein
DN31714_c0_g1	K03234|0.0|vvi:100261253|similar to elongation factor 2
DN31715_c0_g1	K07213|1e-54|vvi:100247137|hypothetical protein LOC100247137
DN3171_c0_g1	K00799|4e-35|ppp:PHYPADRAFT_183533|hypothetical protein
DN31724_c0_g1	K04564|1e-31|cme:CMR158C|mitochondrial Mn superoxide dismutase
DN31732_c0_g1	K01626|1e-72|rcu:RCOM_0768440|Phospho-2-dehydro-3-deoxyheptonate aldolase 1, chloroplast precursor, putative (EC:2.5.1.54)
DN31736_c0_g1	K03676|5e-77|vvi:100244121|hypothetical protein LOC100244121
DN31736_c0_g2	K03676|1e-77|vvi:100244121|hypothetical protein LOC100244121
DN31744_c0_g1	K14490|5e-80|vvi:100246353|hypothetical protein LOC100246353
DN31756_c0_g1	K01652|1e-52|ota:Ot16g02270|acetolactate synthase 1 (ISS)
DN31765_c0_g1	K02995|3e-89|vvi:100257178|hypothetical protein LOC100257178
DN31765_c0_g2	K02995|3e-89|vvi:100257178|hypothetical protein LOC100257178
DN31772_c0_g1	K11294|6e-17|pop:POPTR_818339|hypothetical protein
DN31781_c0_g1	K08341|6e-78|vvi:100246909|hypothetical protein LOC100246909
DN31781_c0_g2	K08341|6e-78|vvi:100246909|hypothetical protein LOC100246909
DN31787_c0_g1	K11254|7e-69|ppp:PHYPADRAFT_152862|HFO1503
DN31787_c0_g2	K11254|7e-69|ppp:PHYPADRAFT_152862|HFO1503
DN31787_c0_g3	K11254|7e-69|ppp:PHYPADRAFT_152862|HFO1503
DN31797_c0_g2	K03798|8e-71|ath:AT5G58870|ftsh9
DN31801_c0_g1	K12382|6e-12|cre:CHLREDRAFT_186862|hypothetical protein
DN31802_c0_g2	K13171|2e-07|vvi:100262120|hypothetical protein LOC100262120
DN31811_c0_g1	K11086|1e-08|vcn:VOLCADRAFT_107252|hypothetical protein
DN31826_c0_g1	K02943|9e-19|pop:POPTR_836661|large subunit ribosomal protein LP2
DN31843_c0_g1	K01915|1e-135|pop:POPTR_710678|glutamine synthetase (EC:6.3.1.2)
DN31853_c1_g1	K08967|2e-25|rcu:RCOM_0911100|acireductone dioxygenase, putative
DN31855_c0_g1	K11339|1e-09|rcu:RCOM_1153870|chromatin binding protein, putative
DN31855_c0_g2	K11339|2e-60|rcu:RCOM_1153870|chromatin binding protein, putative
DN3185_c0_g1	K13566|1e-104|ath:AT5G12040|carbon-nitrogen hydrolase family protein
DN3185_c0_g2	K13566|3e-37|ppp:PHYPADRAFT_130338|hypothetical protein
DN31868_c0_g1	K09503|1e-15|rcu:RCOM_0940570|Chaperone protein dnaJ, putative
DN31875_c0_g2	K00815|2e-21|sbi:SORBI_02g003520|hypothetical protein
DN31876_c0_g1	K09579|2e-76|ath:AT1G26550|peptidyl-prolyl cis-trans isomerase PPIC-type family protein
DN31876_c0_g3	K09579|1e-102|ath:AT1G26550|peptidyl-prolyl cis-trans isomerase PPIC-type family protein
DN31877_c0_g1	K04079|2e-61|pop:POPTR_550613|hypothetical protein
DN31880_c0_g1	K03940|3e-92|ota:OstapMp19|ndhK
DN31884_c0_g1	K13447|3e-61|sbi:SORBI_09g026320|hypothetical protein
DN31888_c0_g2	K00789|4e-79|cme:CMN227C|S-adenosylmethionine synthetase
DN31891_c0_g1	K02875|4e-06|pop:POPTR_715222|hypothetical protein
DN3189_c0_g1	K13448|2e-82|vvi:100264572|hypothetical protein LOC100264572
DN318_c0_g1	K02900|2e-96|rcu:RCOM_0024830|60S ribosomal protein L27a, putative
DN318_c1_g1	K02900|9e-72|vvi:100250040|hypothetical protein LOC100250040
DN31903_c0_g1	K01069|0.0|vvi:100243205|hypothetical protein LOC100243205
DN31919_c0_g1	K10355|5e-07|ath:AT3G18780|ACT2
DN31934_c0_g1	K03781|4e-71|ppp:PHYPADRAFT_92315|hypothetical protein
DN31935_c0_g1	K01580|2e-61|ath:AT3G17760|GAD5
DN3193_c0_g1	K00102|2e-40|pop:POPTR_256110|D-lactate dehydrogenase (EC:1.1.2.4)
DN31944_c0_g1	K14455|3e-26|zma:100274119|hypothetical protein LOC100274119
DN31944_c0_g2	K14455|3e-57|ota:Ot05g01290|AAT
DN3194_c0_g1	K03134|5e-67|vvi:100264817|hypothetical protein LOC100264817
DN31960_c0_g1	K01915|1e-77|pop:POPTR_716066|glutamine synthetase (EC:6.3.1.2)
DN31986_c0_g1	K05349|2e-34|rcu:RCOM_1903090|beta-glucosidase, putative (EC:3.2.1.21)
DN31992_c0_g1	K03325|6e-38|ppp:PHYPADRAFT_56950|hypothetical protein
DN32004_c1_g1	K10880|4e-15|vvi:100251380|hypothetical protein LOC100251380
DN32010_c1_g1	K01728|4e-15|sbi:SORBI_03g036930|hypothetical protein
DN32013_c0_g1	K03248|5e-37|ppp:PHYPADRAFT_164814|hypothetical protein
DN32013_c1_g1	K03248|8e-39|olu:OSTLU_6420|hypothetical protein
DN32015_c0_g1	K02865|3e-63|ath:AT5G22440|60S ribosomal protein L10A (RPL10aC)
DN32022_c0_g1	K03094|2e-32|ath:AT5G42190|ASK2
DN32025_c0_g1	K07034|2e-51|ppp:PHYPADRAFT_123327|hypothetical protein
DN32030_c0_g2	K11098|1e-26|vcn:VOLCADRAFT_109863|hypothetical protein
DN32035_c0_g1	K00413|4e-98|cme:CMP152C|cytochrome c reductase (Complex III) cytochrome c1 subunit
DN32037_c0_g1	K03644|1e-110|ath:AT2G20860|LIP1
DN32043_c0_g1	K13525|2e-94|olu:OSTLU_29008|hypothetical protein
DN32043_c0_g2	K13525|7e-64|zma:100274218|pco097024a
DN32048_c1_g1	K00412|6e-39|osa:6450178|cob, OrsajM_p40
DN32063_c1_g1	K03250|4e-88|ppp:PHYPADRAFT_104560|hypothetical protein
DN32069_c0_g1	K01412|1e-153|ath:AT3G16480|MPPalpha (mitochondrial processing peptidase alpha subunit)
DN32081_c0_g1	K01738|3e-31|rcu:RCOM_0723350|cysteine synthase, putative (EC:2.5.1.51)
DN32083_c0_g1	K14085|4e-91|ath:AT1G54100|ALDH7B4 (Aldehyde Dehydrogenase 7B4)
DN32096_c0_g2	K02942|3e-39|rcu:RCOM_1339620|60S acidic ribosomal protein P1, putative
DN32103_c0_g1	K07874|1e-111|cre:CHLREDRAFT_60490|RABD1
DN32109_c0_g1	K00134|0.0|vvi:100264789|hypothetical protein LOC100264789
DN32109_c0_g2	K00134|1e-124|vvi:100264789|hypothetical protein LOC100264789
DN32131_c0_g1	K02973|1e-68|ath:AT5G02960|40S ribosomal protein S23 (RPS23B)
DN32132_c2_g1	K05658|2e-19|ppp:PHYPADRAFT_59717|ppabcb14
DN32136_c0_g1	K02991|1e-176|vvi:100257541|hypothetical protein LOC100257541
DN32136_c0_g2	K02991|1e-177|vvi:100257541|hypothetical protein LOC100257541
DN32138_c0_g1	K05928|3e-91|vvi:100242641|hypothetical protein LOC100242641
DN32140_c0_g1	K02969|3e-57|vvi:100258347|hypothetical protein LOC100258347
DN32144_c0_g1	K12667|3e-36|ppp:PHYPADRAFT_6306|hypothetical protein
DN13092_c0_g1	K04640|2e-12|zma:100284718|IDP407
DN1309_c0_g1	K13484|7e-11|ppp:PHYPADRAFT_192955|hypothetical protein
DN13107_c0_g1	K11188|2e-37|ppp:PHYPADRAFT_207612|hypothetical protein
DN13107_c1_g1	K11188|1e-28|ppp:PHYPADRAFT_161426|hypothetical protein
DN13130_c0_g1	K00162|2e-51|ath:AT5G50850|MAB1
DN13130_c0_g2	K00162|9e-34|ath:AT5G50850|MAB1
DN13131_c0_g1	K09828|1e-153|pop:POPTR_765722|hypothetical protein
DN13137_c0_g1	K12890|2e-18|cre:CHLREDRAFT_195849|SRP35
DN13157_c0_g1	K00134|1e-66|cme:CMM167C|glyceraldehyde 3-phosphate dehydrogenase
DN13162_c0_g1	K02912|1e-45|cme:CMJ289C|60S ribosomal protein L32
DN13164_c0_g1	K05765|2e-16|ath:AT5G52360|ADF10
DN13185_c0_g1	K07897|2e-13|vvi:100263998|hypothetical protein LOC100263998
DN13193_c0_g1	K12859|1e-77|olu:OSTLU_26866|hypothetical protein
DN13195_c0_g1	K10365|1e-43|osa:4332978|Os03g0381200
DN131_c0_g1	K01740|3e-29|olu:OSTLU_27367|CYSD
DN13200_c0_g1	K00621|2e-16|olu:OSTLU_8888|hypothetical protein
DN13201_c0_g1	K01237|1e-79|ath:AT2G44490|PEN2
DN13211_c0_g1	K02995|6e-78|pop:POPTR_641311|hypothetical protein
DN13219_c0_g1	K01230|8e-10|rcu:RCOM_1302160|mannosyl-oligosaccharide alpha-1,2-mannosidase, putative (EC:3.2.1.113)
DN13227_c0_g1	K01194|3e-07|rcu:RCOM_1312580|alpha,alpha-trehalase, putative (EC:3.2.1.28)
DN13229_c0_g1	K02155|5e-30|vvi:100252288|similar to vacuolar ATP synthase 16 kDa proteolipid subunit 5 / V-ATPase 16 kDa proteolipid subunit 5 (AVAP5)
DN1322_c0_g2	K08909|1e-179|rcu:RCOM_1211480|chlorophyll A/B binding protein, putative
DN13230_c0_g1	K03113|2e-17|cre:CHLREDRAFT_145043|SUI1A
DN32159_c0_g1	K01897|1e-117|ath:AT2G47240|long-chain-fatty-acid--CoA ligase family protein / long-chain acyl-CoA synthetase family protein (EC:6.2.1.3)
DN3217_c0_g1	K02429|3e-41|ppp:PHYPADRAFT_173818|hypothetical protein
DN32181_c0_g1	K12194|1e-142|ath:AT4G29160|SNF7.1
DN32181_c0_g2	K12194|1e-25|vvi:100258281|hypothetical protein LOC100258281
DN32185_c0_g1	K03921|0.0|rcu:RCOM_0138550|stearoyl-ACP desaturase (EC:1.14.19.2)
DN32191_c0_g1	K06892|8e-15|vvi:100244088|hypothetical protein LOC100244088
DN32194_c0_g1	K00688|2e-43|ppp:PHYPADRAFT_178393|hypothetical protein
DN32195_c0_g1	K02983|3e-17|vcn:VOLCADRAFT_78308|rps30
DN32195_c0_g2	K02983|6e-17|vcn:VOLCADRAFT_78308|rps30
DN32196_c0_g2	K09422|1e-78|pop:POPTR_759584|MYB015
DN321_c0_g1	K01620|3e-39|olu:OSTLU_33121|hypothetical protein
DN32212_c0_g1	K01090|3e-84|pop:POPTR_561999|hypothetical protein
DN32212_c0_g2	K01090|5e-84|pop:POPTR_561999|hypothetical protein
DN32213_c0_g1	K10527|2e-63|ath:AT4G29010|AIM1
DN32215_c0_g1	K02974|2e-30|vvi:100243420|hypothetical protein LOC100243420
DN32223_c0_g1	K03404|0.0|ath:AT1G08520|CHLD
DN32243_c0_g1	K03627|1e-87|pop:POPTR_746459|hypothetical protein
DN32243_c0_g2	K03627|8e-95|vvi:100245498|hypothetical protein LOC100245498
DN32243_c0_g3	K03627|6e-76|vvi:100264149|hypothetical protein LOC100264149
DN32244_c0_g1	K00487|1e-79|vvi:100253493|hypothetical protein LOC100253493
DN32252_c0_g2	K02429|3e-97|ppp:PHYPADRAFT_173818|hypothetical protein
DN32255_c0_g1	K03257|0.0|vvi:100244100|hypothetical protein LOC100244100
DN32257_c0_g1	K02866|9e-57|vcn:VOLCADRAFT_76448|rpl10E
DN32263_c0_g1	K00128|2e-65|zma:732806|rf2
DN32296_c0_g1	K03257|5e-59|ppp:PHYPADRAFT_107162|hypothetical protein
DN32304_c0_g1	K00799|7e-38|pop:POPTR_730647|hypothetical protein
DN32307_c0_g1	K09553|2e-34|rcu:RCOM_1679700|heat shock protein 70 (HSP70)-interacting protein, putative
DN3230_c0_g1	K13953|3e-49|zma:100274539|hypothetical protein LOC100274539
DN32319_c0_g1	K00323|1e-98|cre:CHLREDRAFT_139758|NAD(P) transhydrogenase
DN32336_c0_g2	K03237|5e-51|cre:CHLREDRAFT_114912|EIF2Ab
DN32343_c0_g1	K02923|3e-26|ath:AT2G43460|60S ribosomal protein L38 (RPL38A)
DN32343_c0_g2	K02923|3e-26|ath:AT2G43460|60S ribosomal protein L38 (RPL38A)
DN32343_c0_g3	K02923|3e-26|ath:AT2G43460|60S ribosomal protein L38 (RPL38A)
DN32358_c0_g2	K01923|2e-25|cme:CME023C|fusion protein of phosphoribosylaminoimidazole carboxylase and phosphoribosylaminoimidazole-succinocarboxamide synthase, chloroplast or mitochondrial precursor
DN32361_c0_g1	K00434|2e-93|ath:AT1G07890|APX1
DN32369_c0_g1	K10256|3e-36|ath:AT3G12120|FAD2
DN32374_c0_g1	K00162|2e-92|cre:CHLREDRAFT_139515|PDH1a, PDH1b
DN32378_c0_g1	K02865|4e-39|pop:POPTR_741795|hypothetical protein
DN32381_c0_g1	K02943|2e-42|osa:4338938|Os05g0445500
DN3238_c0_g1	K00830|1e-30|rcu:RCOM_0063050|serine-pyruvate aminotransferase, putative (EC:2.6.1.45)
DN32390_c0_g1	K00026|1e-117|zma:100273428|hypothetical protein LOC100273428
DN32390_c0_g2	K00026|1e-120|zma:100273428|hypothetical protein LOC100273428
DN32395_c0_g1	K00207|1e-127|pop:POPTR_1114490|oxidoreductase, acting on the CH-CH group of donors (EC:3.5.2.2)
DN32395_c0_g2	K00207|1e-127|pop:POPTR_1114490|oxidoreductase, acting on the CH-CH group of donors (EC:3.5.2.2)
DN323_c0_g1	K02896|1e-21|pop:POPTR_1121327|hypothetical protein
DN32416_c0_g1	K14563|1e-129|ath:AT4G25630|FIB2
DN32418_c0_g1	K01580|0.0|zma:100192055|hypothetical protein LOC100192055
DN32418_c0_g2	K01580|0.0|zma:100192055|hypothetical protein LOC100192055
DN32426_c0_g1	K10573|2e-48|vvi:100265550|similar to ubiquitin carrier protein
DN32426_c0_g2	K10573|3e-48|vvi:100265550|similar to ubiquitin carrier protein
DN32431_c0_g1	K07513|6e-86|ppp:PHYPADRAFT_211002|hypothetical protein
DN32431_c1_g1	K07513|6e-29|ppp:PHYPADRAFT_211002|hypothetical protein
DN32436_c0_g1	K03120|1e-13|osa:4348699|Os10g0432300
DN32442_c0_g1	K01858|9e-92|ath:AT2G22240|MIPS2
DN32452_c0_g2	K02148|2e-07|ath:AT1G12840|DET3
DN32455_c0_g1	K01115|5e-15|vcn:VOLCADRAFT_99471|hypothetical protein
DN32463_c0_g1	K12165|3e-85|vvi:100264226|hypothetical protein LOC100264226
DN32464_c0_g1	K02976|7e-51|rcu:RCOM_0689630|40S ribosomal protein S26, putative
DN32471_c0_g1	K00006|1e-136|cme:CMD113C|glycerol-3-phosphate dehydrogenase
DN32471_c0_g2	K00006|1e-134|cme:CMD113C|glycerol-3-phosphate dehydrogenase
DN32479_c0_g1	K01278|1e-05|ppp:PHYPADRAFT_105959|hypothetical protein
DN32483_c0_g2	K02975|6e-22|vcn:VOLCADRAFT_82071|rps25
DN32507_c0_g1	K01868|2e-53|cme:CMS208C|threonine--tRNA ligase, cytoplasmic
DN32507_c0_g2	K01868|3e-69|cme:CMS208C|threonine--tRNA ligase, cytoplasmic
DN32507_c1_g1	K01868|6e-11|osa:4345200|Os08g0295300
DN32515_c0_g1	K12670|3e-27|ath:AT5G66680|DGL1
DN32539_c1_g1	K12812|2e-54|zma:100384654|pco088497(644)
DN32542_c0_g1	K03679|3e-15|vvi:100244305|hypothetical protein LOC100244305
DN32544_c0_g1	K09250|4e-44|ath:AT4G36020|CSDP1
DN32548_c0_g1	K02958|2e-78|ppp:PHYPADRAFT_181118|hypothetical protein
DN32560_c1_g1	K07953|4e-40|olu:OSTLU_43732|hypothetical protein
DN32570_c0_g1	K00975|1e-108|vvi:100262934|hypothetical protein LOC100262934
DN32570_c0_g2	K00975|1e-110|vvi:100262934|hypothetical protein LOC100262934
DN32576_c0_g2	K12811|1e-19|ath:AT1G20920|DEAD box RNA helicase, putative
DN32590_c0_g1	K00029|7e-96|rcu:RCOM_1489870|malic enzyme, putative (EC:1.1.1.40)
DN32593_c0_g1	K02133|9e-76|zma:100285442|ATP synthase beta chain
DN32611_c0_g1	K08150|2e-18|vvi:100246301|hypothetical protein LOC100246301
DN32624_c0_g1	K03235|2e-54|vcn:VOLCADRAFT_74917|hypothetical protein
DN32624_c0_g2	K03235|4e-43|cre:CHLREDRAFT_145770|elongation factor EF-3
DN32628_c0_g1	K07300|1e-56|ath:AT2G38170|CAX1
DN32639_c0_g1	K13412|3e-73|ath:AT5G19450|CDPK19
DN32646_c0_g1	K03596|1e-170|ath:AT5G08650|GTP-binding protein LepA, putative
DN32665_c0_g1	K06890|4e-68|ath:AT4G15470|hypothetical protein
DN32672_c0_g1	K02997|5e-94|cre:CHLREDRAFT_195593|RPS9
DN32680_c0_g1	K12449|1e-120|ath:AT2G27860|AXS1
DN32681_c0_g1	K02693|3e-65|rcu:RCOM_1723530|photosystem I reaction center subunit IV A, chloroplast precursor
DN326_c0_g1	K00940|5e-92|rcu:RCOM_0658170|nucleoside diphosphate kinase, putative (EC:2.7.4.6)
DN32700_c0_g1	K02898|5e-60|rcu:RCOM_0580190|60S ribosomal protein L26, putative
DN32708_c0_g1	K13525|1e-119|pop:POPTR_576706|hypothetical protein
DN32710_c0_g1	K10364|3e-06|rcu:RCOM_1433330|f-actin capping protein alpha, putative
DN32712_c0_g1	K02429|3e-21|ppp:PHYPADRAFT_173818|hypothetical protein
DN32715_c0_g1	K02901|2e-55|ppp:PHYPADRAFT_165124|hypothetical protein
DN32718_c0_g1	K02146|3e-37|vvi:100244110|hypothetical protein LOC100244110
DN32718_c0_g3	K02146|4e-36|ppp:PHYPADRAFT_110623|hypothetical protein
DN3271_c0_g2	K02135|4e-07|osa:4345078|Os08g0250200
DN32721_c0_g1	K08245|1e-64|ppp:PHYPADRAFT_186425|hypothetical protein
DN32722_c0_g1	K05759|2e-17|sbi:SORBI_10g003670|hypothetical protein
DN32726_c0_g1	K06963|3e-16|ppp:PHYPADRAFT_63868|hypothetical protein
DN32726_c0_g2	K06963|2e-22|ppp:PHYPADRAFT_63868|hypothetical protein
DN32749_c0_g1	K11098|1e-35|osa:4328484|Os02g0177500
DN32767_c0_g1	K03259|2e-12|rcu:RCOM_1120960|eukaryotic translation initiation factor 4e type, putative
DN32767_c0_g2	K03259|2e-23|rcu:RCOM_1120960|eukaryotic translation initiation factor 4e type, putative
DN32770_c0_g1	K02898|1e-52|ppp:PHYPADRAFT_119898|hypothetical protein
DN32771_c1_g1	K00873|1e-133|osa:4349774|Os11g0148500
DN32776_c0_g1	K01583|3e-54|pop:POPTR_713160|arginine decarboxylase (EC:4.1.1.19)
DN32787_c0_g1	K00847|1e-105|rcu:RCOM_0452930|fructokinase, putative (EC:2.7.1.4)
DN32806_c0_g1	K00412|6e-53|cme:CMW007C|cytochrome B
DN32814_c0_g1	K02901|2e-34|ppp:PHYPADRAFT_187092|hypothetical protein
DN32824_c0_g1	K02960|3e-73|vvi:100250286|hypothetical protein LOC100250286
DN32828_c0_g1	K02924|2e-24|cre:CHLREDRAFT_130723|RPL39
DN32829_c0_g1	K02958|7e-79|vvi:100256302|hypothetical protein LOC100256302
DN32829_c0_g2	K02958|7e-79|vvi:100256302|hypothetical protein LOC100256302
DN32831_c0_g1	K01623|1e-142|vvi:100255859|hypothetical protein LOC100255859
DN32839_c0_g1	K10576|2e-82|vvi:100253472|hypothetical protein LOC100253472
DN32846_c0_g1	K03676|8e-54|pop:POPTR_173884|PtrcGrx_C2
DN32849_c0_g2	K02883|3e-75|ppp:PHYPADRAFT_201150|hypothetical protein
DN32869_c0_g1	K05765|6e-95|vvi:100263260|hypothetical protein LOC100263260
DN32871_c0_g1	K02725|2e-84|zma:100286238|proteasome subunit alpha type 1
DN32874_c0_g2	K13083|0.0|pop:POPTR_54623|CYP75A12, F3'5'H1
DN32876_c0_g2	K11087|5e-40|pop:POPTR_830114|hypothetical protein
DN32880_c0_g1	K01662|6e-16|osa:4342614|Os07g0190000
DN32880_c1_g1	K00615|1e-28|vcn:VOLCADRAFT_75893|hypothetical protein
DN32883_c0_g1	K00507|6e-52|zma:100382970|hypothetical protein LOC100382970
DN32886_c0_g1	K13993|2e-09|ath:AT1G07400|17.8 kDa class I heat shock protein (HSP17.8-CI)
DN32893_c0_g1	K05862|2e-28|rcu:RCOM_0697980|voltage-dependent anion-selective channel, putative
DN32893_c1_g1	K05862|3e-76|pop:POPTR_565435|porin/voltage-dependent anion-selective channel protein
DN32895_c0_g1	K02900|2e-68|ppp:PHYPADRAFT_218230|hypothetical protein
DN32899_c0_g1	K02993|2e-65|cre:CHLREDRAFT_179706|RPS7
DN32899_c0_g2	K02993|2e-65|cre:CHLREDRAFT_179706|RPS7
DN328_c0_g1	K06942|5e-51|ath:AT1G30580|GTP binding
DN32900_c0_g1	K03781|1e-132|vvi:100257671|similar to catalase
DN32902_c0_g2	K02987|1e-138|vvi:100244922|similar to 40S ribosomal S4 protein
DN32907_c0_g1	K02960|4e-14|vcn:VOLCADRAFT_109027|rps16
DN32913_c0_g1	K00924|1e-163|ath:AT2G01450|ATMPK17
DN32914_c0_g1	K14713|1e-12|rcu:RCOM_0778070|iaa-alanine resistance protein, putative
DN32926_c0_g1	K03257|4e-96|pop:POPTR_297570|hypothetical protein
DN32930_c0_g1	K02152|5e-12|ath:AT3G01390|VMA10
DN32930_c0_g2	K02152|1e-15|ath:AT3G01390|VMA10
DN32930_c0_g3	K02152|6e-09|ath:AT3G01390|VMA10
DN32946_c0_g1	K03262|4e-09|vvi:100262554|hypothetical protein LOC100262554
DN32950_c0_g1	K02868|3e-55|zma:100285338|60S ribosomal protein L11
DN32955_c0_g1	K03676|9e-20|ppp:PHYPADRAFT_38805|hypothetical protein
DN32960_c0_g1	K00083|8e-12|osa:4348690|Os10g0430200
DN32966_c0_g1	K00927|0.0|zma:100273415|hypothetical protein LOC100273415
DN32966_c0_g2	K00927|0.0|zma:100273415|hypothetical protein LOC100273415
DN32979_c0_g1	K02183|1e-31|olu:OSTLU_39965|hypothetical protein
DN32990_c0_g2	K07750|2e-66|ota:Ot05g04520|C-4 sterol methyl oxidase (ISS)
DN32996_c0_g1	K00033|4e-64|zma:100274495|hypothetical protein LOC100274495
DN33008_c0_g1	K07877|1e-31|ppp:PHYPADRAFT_193235|RabB14
DN33008_c0_g2	K07877|3e-31|ppp:PHYPADRAFT_193235|RabB14
DN33016_c0_g2	K02293|1e-65|ath:AT4G14210|PDS3
DN33021_c0_g1	K07936|1e-80|zma:100193260|hypothetical protein LOC100193260
DN33023_c1_g1	K03527|1e-68|ath:AT4G34350|HDR
DN33032_c0_g1	K10365|1e-71|vvi:100242539|hypothetical protein LOC100242539
DN33034_c0_g1	K01369|0.0|vvi:100244137|hypothetical protein LOC100244137
DN33042_c0_g2	K01183|2e-12|cre:CHLREDRAFT_113089|hypothetical protein
DN33048_c0_g1	K07297|2e-33|zma:100191343|hypothetical protein LOC100191343
DN33068_c0_g1	K02940|7e-74|vvi:100253227|hypothetical protein LOC100253227
DN33068_c0_g2	K02940|7e-74|vvi:100253227|hypothetical protein LOC100253227
DN33076_c0_g2	K13354|2e-19|ppp:PHYPADRAFT_131685|hypothetical protein
DN33089_c0_g1	K01845|3e-67|ath:AT5G63570|GSA1
DN33092_c0_g1	K12832|1e-60|vvi:100247773|hypothetical protein LOC100247773
DN33097_c0_g1	K13963|7e-12|zma:100280631|pco139651
DN33113_c0_g2	K00033|7e-68|zma:100274495|hypothetical protein LOC100274495
DN33115_c0_g1	K13993|1e-59|rcu:RCOM_0977820|heat-shock protein, putative
DN33115_c0_g2	K13993|4e-61|rcu:RCOM_0977820|heat-shock protein, putative
DN33122_c0_g1	K09584|5e-62|rcu:RCOM_1347720|protein disulfide isomerase, putative (EC:5.3.4.1)
DN33124_c0_g2	K05765|5e-15|sbi:SORBI_09g001500|hypothetical protein
DN33126_c0_g1	K02923|2e-21|ppp:PHYPADRAFT_224447|hypothetical protein
DN33136_c0_g1	K03234|5e-52|zma:100285098|cl2727_2b
DN33136_c1_g1	K03234|7e-39|cme:CMS428C|eukaryotic translation elongation factor 2 (eEF-2)
DN33140_c0_g1	K03098|1e-140|ath:AT5G58070|TIL
DN33142_c0_g1	K02739|2e-99|osa:4338009|Os05g0187000
DN33143_c2_g1	K03262|2e-46|cre:CHLREDRAFT_142465|EIF5Bb
DN33163_c0_g1	K00036|3e-89|ppp:PHYPADRAFT_110351|hypothetical protein
DN33164_c0_g1	K00121|3e-61|ppp:PHYPADRAFT_137950|hypothetical protein
DN33169_c0_g1	K02908|1e-42|ppp:PHYPADRAFT_181527|hypothetical protein
DN33169_c0_g2	K02908|5e-42|ppp:PHYPADRAFT_181527|hypothetical protein
DN33171_c0_g1	K12489|7e-06|vvi:100261572|hypothetical protein LOC100261572
DN33189_c0_g1	K02898|3e-63|pop:POPTR_830744|hypothetical protein
DN3319_c0_g1	K02987|1e-37|zma:100280968|40S ribosomal protein S4
DN331_c0_g1	K08917|0.0|ath:AT1G15820|LHCB6
DN331_c0_g2	K08917|0.0|ath:AT1G15820|LHCB6
DN33204_c0_g1	K01648|1e-101|sbi:SORBI_05g027180|hypothetical protein
DN33204_c0_g2	K01648|1e-101|sbi:SORBI_05g027180|hypothetical protein
DN33211_c0_g1	K01285|1e-33|pop:POPTR_1083939|hypothetical protein
DN33224_c0_g1	K05658|1e-157|vvi:100267452|hypothetical protein LOC100267452
DN3322_c0_g1	K01809|2e-56|pop:POPTR_758948|mannose-6-phosphate isomerase (EC:5.3.1.8)
DN33243_c0_g1	K00130|2e-61|ath:AT1G74920|ALDH10A8
DN33245_c0_g1	K08794|4e-51|vcn:VOLCADRAFT_79621|hypothetical protein
DN33258_c0_g1	K02905|3e-40|ath:AT3G06700|60S ribosomal protein L29 (RPL29A)
DN33262_c0_g2	K02875|2e-32|zma:100281030|60 ribosomal protein L14
DN33263_c0_g1	K12947|6e-14|vvi:100256412|hypothetical protein LOC100256412
DN33270_c0_g1	K08967|7e-55|ppp:PHYPADRAFT_128349|hypothetical protein
DN33272_c0_g1	K02875|1e-16|ppp:PHYPADRAFT_214411|hypothetical protein
DN33275_c0_g1	K14411|3e-28|osa:4348867|Os10g0470900
DN33281_c0_g1	K13448|2e-57|rcu:RCOM_1677910|Polcalcin Jun o, putative
DN33284_c1_g1	K11254|1e-62|ppp:PHYPADRAFT_152862|HFO1503
DN33290_c0_g1	K12734|2e-66|osa:4340003|Os06g0130500
DN33290_c0_g2	K12734|1e-52|osa:4340003|Os06g0130500
DN33299_c0_g1	K02873|3e-61|osa:4339923|Os06g0115500
DN33301_c0_g1	K01194|5e-21|pop:POPTR_815017|alpha,alpha-trehalase (EC:3.2.1.28)
DN33301_c0_g2	K01194|2e-08|cme:CMH100C|probable trehalase
DN33304_c0_g1	K02910|2e-45|ppp:PHYPADRAFT_162993|hypothetical protein
DN33332_c0_g1	K00033|3e-82|zma:100274495|hypothetical protein LOC100274495
DN33332_c1_g1	K00033|1e-119|zma:100274495|hypothetical protein LOC100274495
DN33353_c0_g1	K02975|5e-33|zma:100193720|hypothetical protein LOC100193720
DN33354_c0_g1	K02955|8e-62|vvi:100250326|hypothetical protein LOC100250326
DN33354_c0_g2	K02955|9e-62|vvi:100250326|hypothetical protein LOC100250326
DN33363_c0_g1	K09568|3e-43|cre:CHLREDRAFT_77543|FKB12
DN13246_c0_g1	K14262|2e-26|cre:CHLREDRAFT_122809|hypothetical protein
DN13250_c0_g2	K09539|1e-23|vcn:VOLCADRAFT_85472|hypothetical protein
DN13264_c0_g1	K00031|5e-44|ppp:PHYPADRAFT_222920|hypothetical protein
DN13274_c0_g1	K00128|3e-74|zma:100382968|hypothetical protein LOC100382968
DN13279_c0_g1	K06689|7e-86|vvi:100251531|hypothetical protein LOC100251531
DN13286_c0_g1	K00549|3e-30|cme:CMJ234C|vitamine B12-independent methionine synthase
DN13290_c0_g1	K02977|2e-94|rcu:RCOM_0529210|ubiquitin, putative
DN13292_c0_g1	K02976|3e-49|zma:100193262|pco064822
DN13310_c0_g1	K02953|1e-82|pop:POPTR_816561|hypothetical protein
DN13314_c0_g1	K01897|4e-87|vvi:100265062|hypothetical protein LOC100265062
DN13318_c0_g1	K02984|1e-140|vvi:100232969|cyc07
DN13318_c0_g2	K02984|1e-140|vvi:100232969|cyc07
DN13323_c0_g1	K09646|2e-35|sbi:SORBI_01g033390|hypothetical protein
DN13333_c0_g1	K02941|3e-93|vvi:100254737|hypothetical protein LOC100254737
DN13334_c0_g1	K06195|1e-18|ppp:PHYPADRAFT_142413|hypothetical protein
DN13343_c0_g1	K03626|1e-21|cme:CMT271C|similar to nascent-polypeptide-associated complex alpha polypeptide
DN13343_c0_g2	K03626|9e-22|cme:CMT271C|similar to nascent-polypeptide-associated complex alpha polypeptide
DN1334_c0_g1	K01637|2e-42|pop:POPTR_562291|isocitrate lyase (EC:4.1.3.1)
DN13352_c0_g1	K02920|7e-30|ath:AT5G02450|60S ribosomal protein L36 (RPL36C)
DN13358_c0_g1	K02958|3e-98|pop:POPTR_818704|hypothetical protein
DN1335_c0_g1	K01674|9e-28|rcu:RCOM_0544240|carbonic anhydrase, putative (EC:4.2.1.1)
DN13384_c0_g1	K02973|3e-70|rcu:RCOM_0819610|40S ribosomal protein S23, putative
DN33380_c0_g1	K11252|3e-58|pop:POPTR_725114|HTB912
DN33391_c0_g1	K12261|3e-42|ath:AT5G17380|pyruvate decarboxylase family protein
DN33391_c0_g2	K12261|1e-104|zma:100191888|hypothetical protein LOC100191888
DN333_c0_g1	K13953|2e-24|zma:100274539|hypothetical protein LOC100274539
DN33406_c0_g1	K11254|2e-68|ppp:PHYPADRAFT_152862|HFO1503
DN33408_c0_g1	K12492|0.0|vvi:100251169|hypothetical protein LOC100251169
DN33418_c0_g1	K12831|6e-18|cre:CHLREDRAFT_196073|nuclear pre-mRNA splicing factor, component of splicing factor 3b
DN33419_c0_g1	K05956|9e-34|vvi:100255737|hypothetical protein LOC100255737
DN3341_c0_g1	K13448|1e-15|pop:POPTR_726467|hypothetical protein
DN33436_c1_g1	K02183|2e-31|zma:100281919|calmodulin (EC:2.7.11.19)
DN33442_c0_g1	K12355|1e-42|osa:4326376|Os01g0591300
DN33443_c0_g1	K00432|9e-50|vcn:VOLCADRAFT_79644|gpx2
DN33468_c0_g1	K02943|1e-50|osa:4338938|Os05g0445500
DN33468_c0_g2	K02943|1e-50|osa:4338938|Os05g0445500
DN33476_c0_g1	K02975|4e-27|ath:AT4G39200|40S ribosomal protein S25 (RPS25E)
DN33476_c0_g2	K02975|7e-26|vcn:VOLCADRAFT_82071|rps25
DN33483_c0_g1	K14455|1e-71|olu:OSTLU_31597|hypothetical protein
DN33483_c1_g1	K14455|3e-56|ota:Ot05g01290|AAT
DN33497_c0_g1	K13800|1e-53|ppp:PHYPADRAFT_220749|hypothetical protein
DN334_c0_g1	K03061|1e-24|ota:Ot01g04855|26S proteasome subunit P45 family protein (IC)
DN33505_c0_g1	K00235|9e-99|rcu:RCOM_0530950|succinate dehydrogenase, putative (EC:1.3.5.1)
DN33507_c0_g1	K00789|3e-52|pop:POPTR_729359|AdoMet_e2
DN33526_c0_g1	K02987|4e-67|ath:AT2G17360|40S ribosomal protein S4 (RPS4A)
DN33530_c0_g1	K02918|5e-74|rcu:RCOM_0787580|60S ribosomal protein L35, putative
DN33541_c0_g1	K09422|2e-34|zma:100192609|hypothetical protein LOC100192609
DN33552_c0_g1	K02962|9e-52|olu:OSTLU_31424|RPS17
DN33554_c0_g1	K03626|2e-32|sbi:SORBI_01g049120|hypothetical protein
DN33556_c0_g1	K02987|1e-102|pop:POPTR_837007|40S ribosomal protein S4 (RPS4A)
DN33558_c0_g1	K01674|2e-26|osa:4345604|Os08g0423500
DN33577_c0_g1	K04565|5e-62|pop:POPTR_595511|copper, zinc superoxide dismutase (EC:1.15.1.1)
DN33580_c0_g1	K00164|6e-16|cme:CMF068C|2-oxoglutarate dehydrogenase, E1 component
DN33601_c0_g1	K02889|2e-51|pop:POPTR_817491|60S ribosomal protein L21
DN33604_c0_g1	K01527|8e-51|osa:4331347|Os03g0109600
DN33604_c0_g2	K01527|1e-39|osa:4331347|Os03g0109600
DN33615_c0_g1	K00412|1e-80|cme:CMW007C|cytochrome B
DN33624_c0_g1	K02991|2e-79|sbi:SORBI_08g015010|hypothetical protein
DN33624_c0_g2	K02991|1e-105|sbi:SORBI_08g015010|hypothetical protein
DN33629_c0_g1	K06185|7e-32|ppp:PHYPADRAFT_223577|ppabcf2
DN33629_c0_g2	K06185|2e-36|ppp:PHYPADRAFT_223577|ppabcf2
DN33631_c0_g1	K01623|1e-135|rcu:RCOM_1538490|fructose-bisphosphate aldolase, putative (EC:4.1.2.13)
DN33645_c0_g1	K14306|5e-06|vvi:100265039|hypothetical protein LOC100265039
DN33654_c0_g1	K00615|3e-25|osa:4335330|Os04g0266900
DN33666_c0_g1	K01915|3e-66|vvi:100249247|GS
DN33681_c0_g1	K05917|5e-09|vvi:100242104|hypothetical protein LOC100242104
DN33681_c0_g2	K05917|5e-09|vvi:100242104|hypothetical protein LOC100242104
DN33686_c0_g1	K03123|1e-33|ppp:PHYPADRAFT_178304|hypothetical protein
DN336_c0_g1	K00021|3e-82|ath:AT1G76490|HMG1
DN336_c1_g1	K00021|1e-136|ath:AT1G76490|HMG1
DN33710_c0_g1	K03138|6e-14|pop:POPTR_254823|hypothetical protein
DN33719_c0_g1	K11407|2e-38|ath:AT5G61060|HDA05
DN33731_c0_g1	K04536|3e-34|vvi:100252195|hypothetical protein LOC100252195
DN33732_c0_g1	K12812|2e-15|rcu:RCOM_2033650|dead box ATP-dependent RNA helicase, putative
DN33732_c1_g1	K12812|0.0|osa:4326193|Os01g0550000
DN33751_c0_g1	K02377|0.0|pop:POPTR_737925|GDP-4-keto-6-deoxymannose-3,5-epimerase-4-reductase (EC:1.1.1.271)
DN33753_c0_g1	K05278|6e-67|vvi:100232938|flavonol synthase
DN33758_c0_g1	K01611|2e-60|vvi:100265287|SAMDC
DN33759_c0_g1	K02725|4e-27|zma:100286238|proteasome subunit alpha type 1
DN33759_c0_g2	K02725|3e-26|zma:100286238|proteasome subunit alpha type 1
DN33764_c0_g1	K00939|8e-84|osa:4350358|Os11g0312400
DN33765_c0_g1	K03232|1e-155|ath:AT1G30230|elongation factor 1-beta / EF-1-beta
DN33765_c0_g2	K03232|2e-94|ath:AT1G30230|elongation factor 1-beta / EF-1-beta
DN33770_c0_g1	K00121|1e-170|ppp:PHYPADRAFT_137950|hypothetical protein
DN33773_c0_g1	K02936|1e-106|vvi:100246265|hypothetical protein LOC100246265
DN33775_c0_g1	K00799|4e-59|rcu:RCOM_0360880|glutathione-s-transferase theta, gst, putative (EC:2.5.1.18)
DN33778_c0_g1	K12663|7e-73|rcu:RCOM_1078730|Delta3,5-delta2,4-dienoyl-CoA isomerase, mitochondrial precursor, putative (EC:4.2.1.17)
DN33780_c0_g1	K02137|7e-38|ppp:PHYPADRAFT_216696|hypothetical protein
DN33786_c1_g1	K00122|1e-62|zma:100501669|hypothetical protein LOC100501669
DN33786_c2_g1	K00122|6e-35|zma:100501669|hypothetical protein LOC100501669
DN33788_c0_g1	K06689|6e-93|cme:CMD152C|probable ubiquitin-conjugating enzyme E2
DN33790_c0_g1	K00033|1e-148|zma:100274495|hypothetical protein LOC100274495
DN33792_c0_g1	K03676|3e-53|ath:AT5G20500|glutaredoxin, putative
DN33792_c0_g2	K03676|3e-53|ath:AT5G20500|glutaredoxin, putative
DN33792_c0_g3	K03676|3e-53|ath:AT5G20500|glutaredoxin, putative
DN33793_c0_g2	K07025|2e-16|rcu:RCOM_0677770|Protein SSM1, putative
DN33797_c0_g1	K00360|4e-57|ppp:PHYPADRAFT_184973|hypothetical protein
DN337_c0_g1	K00128|5e-40|rcu:RCOM_0563960|Aldehyde dehydrogenase, putative (EC:1.2.1.5)
DN33809_c1_g1	K14709|3e-13|cre:CHLREDRAFT_183171|ZIP6
DN33812_c0_g1	K02155|3e-71|cre:CHLREDRAFT_134189|ATPvL1
DN3381_c0_g1	K08288|6e-19|ath:AT5G56360|calmodulin-binding protein
DN33822_c0_g1	K02183|6e-97|zma:100281919|calmodulin (EC:2.7.11.19)
DN33822_c0_g2	K02183|1e-92|zma:100281919|calmodulin (EC:2.7.11.19)
DN33836_c0_g1	K02908|1e-49|vvi:100267090|hypothetical protein LOC100267090
DN33836_c1_g1	K02908|1e-49|ppp:PHYPADRAFT_181527|hypothetical protein
DN33847_c0_g1	K13525|8e-45|ota:Ot01g03680|putative transitional endoplasmic reticulum ATPase (ISS)
DN33867_c0_g1	K02885|3e-78|zma:100501852|hypothetical protein LOC100501852
DN33867_c0_g2	K02885|3e-78|zma:100501852|hypothetical protein LOC100501852
DN33875_c0_g1	K00412|1e-118|cme:CMW007C|cytochrome B
DN33878_c0_g1	K01858|1e-170|ppp:PHYPADRAFT_223663|hypothetical protein
DN33885_c0_g1	K01051|0.0|pop:POPTR_589361|pectinesterase family protein (EC:3.1.1.11)
DN33885_c0_g2	K01051|0.0|pop:POPTR_589361|pectinesterase family protein (EC:3.1.1.11)
DN3388_c0_g1	K04640|7e-09|rcu:RCOM_0707670|GTP-binding protein (p) alpha subunit, gpa1, putative
DN33898_c0_g1	K02941|2e-42|ppp:PHYPADRAFT_180102|hypothetical protein
DN33900_c0_g1	K03965|1e-85|ath:AT4G34700|complex 1 family protein / LVR family protein
DN33900_c0_g2	K03965|3e-49|ath:AT4G34700|complex 1 family protein / LVR family protein
DN33903_c0_g1	K00235|2e-55|olu:OSTLU_43363|hypothetical protein
DN33903_c0_g2	K00235|1e-119|rcu:RCOM_0530950|succinate dehydrogenase, putative (EC:1.3.5.1)
DN33904_c1_g1	K03115|2e-15|osa:4343287|Os07g0495100
DN33905_c0_g1	K02882|2e-42|ppp:PHYPADRAFT_211920|hypothetical protein
DN33906_c0_g1	K01641|1e-153|ppp:PHYPADRAFT_219750|hypothetical protein
DN33909_c0_g1	K02940|2e-62|zma:100283325|pco113532
DN33910_c0_g1	K07901|4e-39|zma:100273382|hypothetical protein LOC100273382
DN33910_c0_g2	K07901|5e-39|zma:100273382|hypothetical protein LOC100273382
DN33913_c0_g1	K03522|9e-31|ath:AT1G50940|ETFALPHA (electron transfer flavoprotein alpha)
DN33920_c0_g1	K14016|5e-56|zma:100282805|TIDP2717
DN33920_c0_g2	K14016|1e-55|zma:100282805|TIDP2717
DN33922_c0_g1	K07393|7e-27|ath:AT5G45020|hypothetical protein
DN33930_c0_g1	K02905|7e-14|cre:CHLREDRAFT_147472|RPL29
DN33930_c0_g2	K02905|9e-18|cre:CHLREDRAFT_147472|RPL29
DN33933_c0_g1	K05759|1e-73|vvi:100254869|hypothetical protein LOC100254869
DN33933_c0_g2	K05759|4e-72|vvi:100254869|hypothetical protein LOC100254869
DN3394_c0_g1	K14549|9e-06|olu:OSTLU_2239|hypothetical protein
DN33955_c0_g2	K03238|3e-30|zma:100502362|hypothetical protein LOC100502362
DN33955_c1_g1	K03238|1e-34|olu:OSTLU_88846|hypothetical protein
DN33958_c0_g1	K13044|2e-52|zma:100382653|hypothetical protein LOC100382653
DN33966_c0_g1	K02995|2e-44|cre:CHLREDRAFT_195605|RPS8
DN33969_c0_g1	K01850|3e-42|ath:AT5G10870|ATCM2
DN33970_c0_g1	K12313|2e-96|zma:100274491|hypothetical protein LOC100274491
DN33976_c0_g1	K09503|6e-84|osa:4334359|Os03g0787300
DN33994_c0_g1	K07936|1e-166|vvi:100250818|hypothetical protein LOC100250818
DN34001_c0_g1	K03966|2e-11|rcu:RCOM_0200060|NADH-ubiquinone oxidoreductase 12 kDa subunit, mitochondrial precursor, putative
DN34017_c0_g1	K01611|0.0|vvi:100265287|SAMDC
DN34019_c0_g2	K03768|1e-137|ath:AT3G62030|ROC4
DN34022_c0_g1	K01728|3e-20|vvi:100246761|hypothetical protein LOC100246761
DN34028_c0_g1	K00615|0.0|ath:AT3G60750|transketolase, putative (EC:2.2.1.1)
DN34032_c0_g1	K02128|1e-25|zma:100382897|hypothetical protein LOC100382897
DN34033_c0_g1	K13412|3e-59|pop:POPTR_256143|CPK20
DN34036_c0_g1	K03113|3e-38|sbi:SORBI_03g036990|hypothetical protein
DN34042_c0_g1	K02943|9e-33|osa:4338938|Os05g0445500
DN34060_c0_g1	K13199|0.0|vvi:100265608|hypothetical protein LOC100265608
DN34067_c0_g1	K05759|8e-35|rcu:RCOM_1488110|profilin, putative
DN34072_c0_g1	K02923|6e-21|ppp:PHYPADRAFT_224447|hypothetical protein
DN34078_c0_g1	K09584|1e-145|zma:100273618|hypothetical protein LOC100273618
DN34091_c0_g1	K03878|2e-99|ota:OstapMp29|nad1, ndhA
DN34099_c0_g1	K02133|2e-88|zma:542267|csu849(atpb), ATPB
DN34106_c0_g1	K03541|5e-74|vvi:100243967|hypothetical protein LOC100243967
DN34107_c0_g1	K02995|1e-91|ppp:PHYPADRAFT_194737|hypothetical protein
DN34115_c0_g1	K02936|8e-84|vvi:100246265|hypothetical protein LOC100246265
DN34116_c0_g1	K03061|1e-127|osa:4330943|Os02g0784700
DN34116_c0_g2	K03061|4e-96|osa:4330943|Os02g0784700
DN34117_c0_g1	K03946|3e-25|pop:POPTR_708898|hypothetical protein
DN34117_c0_g2	K03946|3e-25|pop:POPTR_708898|hypothetical protein
DN34125_c0_g1	K03066|1e-115|ath:AT5G19990|RPT6A
DN34133_c0_g1	K08909|1e-98|pop:POPTR_664934|Lhca3
DN34133_c0_g2	K08909|1e-98|pop:POPTR_664934|Lhca3
DN34141_c0_g1	K05933|5e-75|vvi:100256784|hypothetical protein LOC100256784
DN34142_c1_g1	K08794|2e-37|vcn:VOLCADRAFT_79621|hypothetical protein
DN34147_c0_g1	K02917|1e-35|osa:4330946|Os02g0785800
DN34157_c0_g1	K03404|8e-56|ath:AT1G08520|CHLD
DN34167_c0_g1	K05298|1e-126|vvi:100259814|hypothetical protein LOC100259814
DN34168_c0_g1	K11254|3e-68|ppp:PHYPADRAFT_152862|HFO1503
DN34178_c0_g1	K00873|1e-134|ath:AT5G63680|pyruvate kinase, putative (EC:2.7.1.40)
DN34180_c0_g1	K06268|2e-32|vcn:VOLCADRAFT_75021|hypothetical protein
DN34181_c0_g1	K02894|6e-82|ppp:PHYPADRAFT_197002|hypothetical protein
DN34200_c0_g1	K12261|1e-120|vvi:100232933|OXC
DN34204_c0_g1	K02947|8e-61|zma:100382991|hypothetical protein LOC100382991
DN34208_c0_g1	K13457|2e-09|vvi:100252764|hypothetical protein LOC100252764
DN34208_c0_g2	K13457|3e-09|vvi:100252764|hypothetical protein LOC100252764
DN34209_c0_g1	K00053|0.0|vvi:100262542|hypothetical protein LOC100262542
DN34211_c0_g1	K01919|0.0|rcu:RCOM_1686670|Glutamate--cysteine ligase, chloroplast precursor, putative (EC:6.3.2.2)
DN34215_c0_g1	K01090|2e-87|pop:POPTR_561999|hypothetical protein
DN34218_c0_g1	K09569|6e-39|cre:CHLREDRAFT_120341|FKB15-4
DN34223_c0_g1	K02183|1e-102|vvi:100261610|hypothetical protein LOC100261610
DN34228_c0_g1	K02978|1e-45|vvi:100248991|hypothetical protein LOC100248991
DN34232_c0_g1	K03232|4e-31|zma:100282885|elongation factor 1-delta 1
DN34232_c0_g2	K03232|3e-37|rcu:RCOM_1506550|elongation factor 1-beta, putative
DN34239_c0_g1	K02134|8e-28|olu:OSTLU_35127|F-ATPase family transporter: protons (mitochondrial)
DN34254_c0_g1	K02979|4e-28|cme:CMO024C|40S ribosomal protein S28
DN34256_c0_g1	K02294|1e-88|vvi:100268009|hypothetical protein LOC100268009
DN34256_c0_g2	K02294|1e-110|pop:POPTR_180252|hypothetical protein
DN34257_c0_g1	K02930|1e-100|vvi:100255110|hypothetical protein LOC100255110
DN34284_c0_g2	K14298|9e-19|vvi:100250245|hypothetical protein LOC100250245
DN34294_c0_g1	K00326|3e-78|ppp:PHYPADRAFT_115361|hypothetical protein
DN34306_c0_g1	K00128|6e-87|cre:CHLREDRAFT_135609|aldehyde dehydrogenase
DN34306_c0_g2	K00128|6e-87|cre:CHLREDRAFT_135609|aldehyde dehydrogenase
DN34306_c0_g3	K00128|6e-87|cre:CHLREDRAFT_135609|aldehyde dehydrogenase
DN34313_c0_g1	K02872|2e-42|zma:100280870|60S ribosomal protein L13a-2
DN34313_c0_g2	K02872|3e-27|zma:100280870|60S ribosomal protein L13a-2
DN34317_c0_g1	K01649|8e-13|rcu:RCOM_1267040|isopropylmalate synthase, putative (EC:2.3.3.13)
DN34317_c0_g2	K01649|2e-23|cme:CMQ337C|2-isopropylmalate synthase
DN34321_c0_g1	K02995|5e-54|pop:POPTR_641311|hypothetical protein
DN34322_c0_g1	K01900|2e-81|ppp:PHYPADRAFT_104557|hypothetical protein
DN34323_c0_g1	K08916|1e-124|ath:AT4G10340|LHCB5
DN34335_c0_g1	K01711|0.0|pop:POPTR_1083784|GDP-mannose 4,6-dehydratase (EC:4.2.1.47)
DN34341_c0_g1	K03676|2e-29|ath:AT5G40370|glutaredoxin, putative
DN34341_c0_g2	K03676|1e-35|ath:AT5G40370|glutaredoxin, putative
DN34345_c0_g2	K03295|9e-08|ath:AT2G04620|cation efflux family protein
DN34346_c0_g1	K01738|1e-111|ath:AT2G43750|OASB
DN34347_c0_g1	K02969|3e-58|ppp:PHYPADRAFT_148072|hypothetical protein
DN34349_c0_g2	K14300|8e-08|vvi:100249432|hypothetical protein LOC100249432
DN34366_c0_g3	K01904|2e-32|ath:AT4G05160|4-coumarate--CoA ligase, putative / 4-coumaroyl-CoA synthase, putative
DN34367_c0_g1	K02146|1e-54|vcn:VOLCADRAFT_72840|atpvd1
DN34368_c0_g1	K02955|4e-90|vcn:VOLCADRAFT_77431|rps14
DN34373_c0_g1	K02964|3e-68|pop:POPTR_559418|hypothetical protein
DN34374_c0_g1	K01802|1e-41|olu:OSTLU_27083|FBP53
DN34377_c0_g1	K02891|5e-35|rcu:RCOM_0681450|60S ribosomal protein L22, putative
DN34377_c0_g2	K02891|4e-35|rcu:RCOM_0681450|60S ribosomal protein L22, putative
DN34378_c0_g1	K00767|8e-61|cme:CMO013C|probable nicotinate-nucleotide pyrophosphorylase (carboxylating)
DN34393_c0_g1	K14494|0.0|vvi:100232937|VvGAI1
DN34402_c0_g1	K09872|1e-145|rcu:RCOM_1356060|Aquaporin PIP2.2, putative
DN34409_c0_g1	K03252|7e-40|ppp:PHYPADRAFT_65385|hypothetical protein
DN34410_c0_g2	K00059|4e-16|cre:CHLREDRAFT_114298|hypothetical protein
DN34417_c0_g2	K00813|4e-62|ppp:PHYPADRAFT_102134|hypothetical protein
DN34423_c0_g2	K09580|3e-83|ath:AT1G21750|ATPDIL1-1 (PDI-LIKE 1-1)
DN34442_c0_g1	K01915|6e-51|osa:4332108|Os03g0223400
DN34442_c0_g2	K01915|2e-28|sbi:SORBI_01g042450|hypothetical protein
DN133_c0_g1	K05953|3e-43|vvi:100254544|hypothetical protein LOC100254544
DN13403_c0_g1	K06215|1e-81|ath:AT5G01410|RSR4
DN13407_c0_g1	K00814|4e-99|pop:POPTR_584163|alanine transaminase (EC:2.6.1.2)
DN13421_c0_g1	K02894|2e-43|ppp:PHYPADRAFT_197002|hypothetical protein
DN13422_c0_g1	K03252|3e-41|pop:POPTR_808483|hypothetical protein
DN13423_c0_g1	K10781|1e-129|ath:AT1G08510|FATB
DN13424_c0_g1	K12623|1e-34|sbi:SORBI_03g009890|hypothetical protein
DN13428_c0_g1	K09579|1e-106|vvi:100256935|similar to peptidyl-prolyl cis-trans isomerase PPIC-type family protein
DN13451_c0_g1	K11838|1e-08|ota:Ot02g05640|putative ubiquitin-specific protease UBP12 (ISS)
DN1345_c0_g1	K07034|1e-25|ppp:PHYPADRAFT_123327|hypothetical protein
DN13477_c0_g1	K00799|1e-31|rcu:RCOM_0360880|glutathione-s-transferase theta, gst, putative (EC:2.5.1.18)
DN13479_c0_g1	K03883|3e-15|ath:ArthMp006|nad5
DN13483_c0_g1	K09494|2e-15|cme:CMT322C|chaperonin containing TCP1, subunit 2 (beta)
DN13489_c0_g1	K08956|6e-55|ppp:PHYPADRAFT_180010|hypothetical protein
DN13509_c0_g1	K13195|5e-99|pop:POPTR_712972|hypothetical protein
DN13511_c0_g1	K05575|8e-07|ppp:PhpapaCp075|ndhD, ndh4
DN13530_c0_g1	K00383|3e-25|zma:100191946|hypothetical protein LOC100191946
DN13536_c0_g1	K02964|2e-56|sbi:SORBI_02g004110|hypothetical protein
DN13537_c1_g1	K00059|6e-16|pop:POPTR_420605|hypothetical protein
DN13548_c0_g1	K08776|2e-10|ppp:PHYPADRAFT_224579|hypothetical protein
DN13553_c0_g1	K09873|2e-52|ath:AT3G26520|TIP2
DN13556_c0_g1	K02136|2e-38|vvi:100246670|hypothetical protein LOC100246670
DN13564_c0_g1	K06072|4e-14|vvi:100256697|hypothetical protein LOC100256697
DN13578_c0_g1	K03061|4e-82|ath:AT1G53750|RPT1A
DN13579_c0_g1	K09838|2e-12|ppp:PHYPADRAFT_186228|hypothetical protein
DN13581_c0_g1	K00318|6e-10|vcn:VOLCADRAFT_64330|prodhC
DN34455_c0_g1	K01583|2e-62|pop:POPTR_713160|arginine decarboxylase (EC:4.1.1.19)
DN34459_c0_g1	K05863|1e-147|cme:CMN084C|ADP/ATP translocase
DN34471_c0_g1	K04120|0.0|pop:POPTR_798561|CPS1
DN34480_c0_g1	K00232|6e-13|pop:POPTR_735866|acyl-CoA oxidase (EC:1.3.3.6)
DN34480_c1_g1	K00232|3e-19|pop:POPTR_717426|acyl-CoA oxidase (EC:1.3.3.6)
DN34487_c0_g2	K04382|4e-49|cme:CML332C|protein phosphatase 2a
DN34489_c0_g1	K12856|4e-40|ath:AT1G80070|SUS2
DN34494_c0_g1	K02947|8e-50|zma:100382991|hypothetical protein LOC100382991
DN34496_c0_g1	K03232|1e-112|vvi:100261522|hypothetical protein LOC100261522
DN34497_c0_g1	K00522|4e-82|ath:AT5G01600|ATFER1
DN3449_c0_g1	K03251|3e-55|vcn:VOLCADRAFT_84666|eif3D
DN34501_c0_g1	K03259|5e-18|olu:OSTLU_119552|If4E
DN34508_c0_g1	K12863|1e-165|vvi:100260003|hypothetical protein LOC100260003
DN34513_c0_g1	K02135|9e-11|ath:AT1G51650|ATP synthase epsilon chain, mitochondrial
DN34518_c0_g1	K09422|4e-91|vvi:100241951|hypothetical protein LOC100241951
DN34523_c0_g3	K03249|4e-32|ppp:PHYPADRAFT_120144|hypothetical protein
DN34523_c0_g4	K03249|4e-32|cre:CHLREDRAFT_120842|EIF3F
DN34528_c0_g1	K14488|4e-30|vvi:100245472|hypothetical protein LOC100245472
DN34529_c0_g1	K01527|2e-63|ppp:PHYPADRAFT_48650|hypothetical protein
DN34543_c0_g1	K06119|1e-169|pop:POPTR_417124|UDP-sulfoquinovose:DAG sulfoquinovosyltransferase
DN34556_c0_g1	K08070|5e-13|ath:AT5G16990|NADP-dependent oxidoreductase, putative
DN34565_c0_g1	K00412|3e-12|ota:OstapMp26|cytB, cob
DN34580_c0_g1	K02437|7e-40|vvi:100265691|hypothetical protein LOC100265691
DN34580_c0_g2	K02437|3e-36|vvi:100265691|hypothetical protein LOC100265691
DN34593_c0_g1	K01689|0.0|rcu:RCOM_1499100|enolase, putative (EC:4.2.1.11)
DN34593_c0_g2	K01689|2e-21|vvi:100254950|hypothetical protein LOC100254950
DN34601_c0_g1	K00413|1e-127|zma:100273373|hypothetical protein LOC100273373
DN34608_c0_g2	K02921|7e-63|vvi:100254103|similar to protein synthesis initiation factor-like
DN34611_c0_g1	K07512|8e-29|zma:100501714|hypothetical protein LOC100501714
DN34626_c0_g1	K01689|0.0|ath:AT2G36530|LOS2
DN34636_c0_g1	K00262|1e-138|ppp:PHYPADRAFT_179243|hypothetical protein
DN34643_c0_g1	K04371|1e-100|ppp:PHYPADRAFT_193902|hypothetical protein
DN34647_c1_g1	K00262|1e-52|ppp:PHYPADRAFT_179243|hypothetical protein
DN34647_c2_g1	K00262|4e-28|ppp:PHYPADRAFT_179243|hypothetical protein
DN34649_c0_g1	K02983|3e-38|ath:AT5G56670|40S ribosomal protein S30 (RPS30C)
DN34653_c0_g2	K03234|6e-50|zma:100272648|hypothetical protein LOC100272648
DN34656_c0_g1	K00457|1e-133|cme:CMI063C|4-hydroxyphenylpyruvate dioxygenase, 4HPPD
DN34657_c0_g1	K13095|9e-13|zma:100383202|hypothetical protein LOC100383202
DN34665_c0_g1	K00412|4e-82|osa:6450178|cob, OrsajM_p40
DN34665_c0_g2	K00412|4e-82|osa:6450178|cob, OrsajM_p40
DN34673_c0_g1	K02923|2e-12|olu:OSTLU_17408|RPL38
DN34680_c0_g1	K05578|3e-10|vvi:4025042|ndhG
DN34685_c0_g1	K14709|3e-15|vcn:VOLCADRAFT_104214|hypothetical protein
DN34687_c0_g1	K07375|1e-102|osa:4334309|Os03g0780600
DN34692_c0_g1	K08869|0.0|vvi:100267562|hypothetical protein LOC100267562
DN34696_c0_g1	K02262|7e-54|cme:CMW011C|cytochrome c oxidase polypeptide III
DN34710_c0_g2	K00854|1e-140|zma:100382670|hypothetical protein LOC100382670
DN34724_c0_g2	K02917|4e-76|pop:POPTR_833785|hypothetical protein
DN34731_c0_g1	K00873|1e-120|vvi:100267318|pyruvate kinase
DN34744_c0_g1	K11088|4e-06|rcu:RCOM_1600990|small nuclear ribonucleoprotein, putative
DN34767_c0_g1	K02638|1e-89|pop:POPTR_652151|hypothetical protein
DN34769_c0_g1	K03661|4e-29|cme:CMS332C|V-type ATPase V0 subunit c
DN34778_c0_g1	K02936|8e-42|cme:CML317C|60S ribosomal protein L7A
DN34784_c0_g1	K02734|2e-08|zma:778425|beta 4 proteasome subunit-like
DN34784_c1_g1	K02734|1e-44|sbi:SORBI_01g011260|hypothetical protein
DN34786_c0_g2	K03263|1e-111|osa:4352300|Os12g0507200
DN3479_c0_g1	K02960|5e-52|vvi:100250286|hypothetical protein LOC100250286
DN34806_c0_g1	K14488|5e-54|rcu:RCOM_1597250|Auxin-induced protein 6B, putative
DN34807_c0_g1	K03247|3e-35|pop:POPTR_732129|hypothetical protein
DN34811_c0_g1	K02981|0.0|zma:100382980|hypothetical protein LOC100382980
DN34811_c0_g2	K02981|0.0|zma:100382980|hypothetical protein LOC100382980
DN34822_c0_g2	K02932|1e-145|zma:100280969|60S ribosomal protein L5-2
DN34825_c0_g1	K01637|7e-34|rcu:RCOM_1362920|isocitrate lyase, putative (EC:4.1.3.1)
DN34830_c0_g1	K04565|2e-67|vvi:100241809|hypothetical protein LOC100241809
DN34830_c0_g2	K04565|1e-66|vvi:100241809|hypothetical protein LOC100241809
DN34836_c0_g1	K03094|3e-52|osa:9270098|Os11g0456300
DN34836_c0_g2	K03094|3e-52|osa:9270098|Os11g0456300
DN34839_c0_g2	K04688|3e-27|vcn:VOLCADRAFT_58602|hypothetical protein
DN3483_c0_g2	K08829|2e-48|ath:AT4G19110|protein kinase, putative
DN34856_c0_g1	K01638|0.0|vcn:VOLCADRAFT_109454|hypothetical protein
DN34891_c0_g1	K02934|1e-101|vvi:100252724|hypothetical protein LOC100252724
DN34893_c0_g1	K00432|2e-34|ota:Ot08g03350|glutathione peroxidase (ISS)
DN34913_c0_g1	K13525|0.0|vvi:100258668|hypothetical protein LOC100258668
DN34927_c0_g1	K14504|1e-09|pop:POPTR_570685|hypothetical protein
DN34945_c0_g1	K02947|6e-29|vvi:100243340|hypothetical protein LOC100243340
DN34950_c0_g1	K13210|1e-06|zma:100191655|hypothetical protein LOC100191655
DN34954_c0_g1	K12811|9e-13|rcu:RCOM_0075460|dead box ATP-dependent RNA helicase, putative
DN34959_c0_g1	K12811|6e-07|rcu:RCOM_0075460|dead box ATP-dependent RNA helicase, putative
DN34963_c0_g1	K00106|0.0|rcu:RCOM_1577610|xanthine dehydrogenase, putative (EC:1.17.3.2)
DN34970_c0_g1	K02922|3e-46|ath:AT1G52300|60S ribosomal protein L37 (RPL37B)
DN34983_c0_g1	K04536|1e-104|pop:POPTR_712950|hypothetical protein
DN34989_c0_g1	K11188|1e-71|ppp:PHYPADRAFT_161426|hypothetical protein
DN35005_c0_g1	K02922|4e-39|ota:Ot07g04050|ribosomal protein L37 (ISS)
DN35009_c0_g1	K00814|7e-06|ath:AT1G72330|ALAAT2
DN35012_c0_g1	K07034|3e-48|ppp:PHYPADRAFT_123327|hypothetical protein
DN35013_c0_g2	K02971|1e-25|sbi:SORBI_01g011430|hypothetical protein
DN35031_c0_g1	K05349|6e-45|pop:POPTR_755637|hypothetical protein
DN35045_c0_g1	K03955|3e-29|olu:OSTLU_42161|hypothetical protein
DN35049_c0_g1	K02966|2e-45|vvi:100266271|hypothetical protein LOC100266271
DN35049_c1_g1	K02966|9e-32|zma:100192949|hypothetical protein LOC100192949
DN35052_c0_g1	K02901|4e-49|ppp:PHYPADRAFT_165124|hypothetical protein
DN35061_c0_g1	K10591|1e-108|vvi:100244983|hypothetical protein LOC100244983
DN35065_c0_g2	K01897|1e-169|ppp:PHYPADRAFT_227327|hypothetical protein
DN35073_c0_g1	K00933|5e-59|zma:100273160|hypothetical protein LOC100273160
DN35073_c1_g1	K00933|2e-94|zma:100273160|hypothetical protein LOC100273160
DN35074_c0_g1	K01648|1e-61|pop:POPTR_723928|ATP citrate (pro-S)-lyase (EC:2.3.3.8)
DN3507_c0_g1	K07874|2e-89|vvi:100248422|hypothetical protein LOC100248422
DN35084_c1_g1	K13199|2e-42|zma:100273298|hypothetical protein LOC100273298
DN35087_c0_g1	K12313|6e-15|zma:100274491|hypothetical protein LOC100274491
DN35087_c0_g2	K12313|6e-15|zma:100274491|hypothetical protein LOC100274491
DN35096_c0_g1	K00161|2e-14|pop:POPTR_657555|pyruvate dehydrogenase (acetyl-transferring) (EC:1.2.4.1)
DN35096_c0_g2	K00161|2e-14|pop:POPTR_657555|pyruvate dehydrogenase (acetyl-transferring) (EC:1.2.4.1)
DN35102_c0_g1	K13065|4e-36|rcu:RCOM_1442250|Anthranilate N-benzoyltransferase protein, putative (EC:2.3.1.144)
DN35112_c0_g1	K00008|1e-117|vvi:100232980|L-idonate dehydrogenase
DN35115_c0_g1	K00232|7e-75|rcu:RCOM_1119640|acyl-CoA oxidase, putative (EC:1.9.3.1)
DN35115_c1_g1	K00232|9e-63|ota:Ot01g02610|A Chain A, Crystal Structure Of Peroxisomal Acyl-Coa Oxidase-Ii (ISS)
DN35118_c0_g1	K01623|3e-31|ath:AT5G03690|fructose-bisphosphate aldolase, putative (EC:4.1.2.13)
DN35118_c1_g1	K01623|5e-63|pop:POPTR_836979|fructose-bisphosphate aldolase (EC:4.1.2.13)
DN35119_c0_g1	K02885|1e-30|zma:100501852|hypothetical protein LOC100501852
DN35119_c0_g2	K02885|3e-11|zma:100501852|hypothetical protein LOC100501852
DN35126_c0_g1	K03428|1e-88|ath:AT4G25080|CHLM
DN35126_c0_g2	K03428|1e-100|ath:AT4G25080|CHLM
DN35133_c0_g1	K08907|9e-85|vvi:100263275|hypothetical protein LOC100263275
DN35134_c0_g1	K07513|1e-29|sbi:SORBI_01g020150|hypothetical protein
DN35139_c0_g1	K02214|3e-10|rcu:RCOM_0192870|cell division control protein, putative (EC:2.7.11.23)
DN35141_c0_g2	K00615|1e-26|pop:POPTR_805600|transketolase (EC:2.2.1.1)
DN35143_c0_g1	K02943|4e-71|vvi:100241445|hypothetical protein LOC100241445
DN35148_c0_g1	K14686|2e-53|pop:POPTR_821522|copper transporter
DN35161_c0_g1	K02866|5e-50|pop:POPTR_836143|hypothetical protein
DN35163_c0_g1	K05605|1e-30|ath:AT2G30650|catalytic
DN35165_c0_g1	K05298|0.0|ath:AT3G26650|GAPA
DN35166_c0_g1	K14640|4e-32|ota:Ot02g04540|pho4
DN35167_c0_g1	K03363|0.0|vvi:100250079|hypothetical protein LOC100250079
DN35167_c0_g2	K03363|1e-123|rcu:RCOM_1324350|cell division cycle, putative
DN35168_c0_g2	K02690|2e-07|zma:845196|psaB
DN35191_c0_g1	K03521|5e-58|osa:4335102|Os04g0182800
DN35197_c0_g1	K09872|1e-139|ath:AT4G00430|PIP1
DN35197_c1_g1	K09872|1e-152|ath:AT4G00430|PIP1
DN3519_c0_g1	K00430|2e-65|vvi:100249751|hypothetical protein LOC100249751
DN3519_c1_g1	K00430|1e-119|vvi:100249751|hypothetical protein LOC100249751
DN351_c0_g1	K03163|2e-98|ppp:PHYPADRAFT_107400|hypothetical protein
DN351_c0_g2	K03163|1e-96|ppp:PHYPADRAFT_107400|hypothetical protein
DN35200_c0_g1	K02908|3e-45|ath:AT3G18740|60S ribosomal protein L30 (RPL30C)
DN35210_c0_g1	K00939|8e-69|ath:AT5G35170|adenylate kinase family protein (EC:2.7.4.3)
DN35210_c0_g2	K00939|6e-49|ath:AT5G35170|adenylate kinase family protein (EC:2.7.4.3)
DN35210_c0_g3	K00939|6e-49|ath:AT5G35170|adenylate kinase family protein (EC:2.7.4.3)
DN35210_c0_g4	K00939|1e-156|ath:AT5G35170|adenylate kinase family protein (EC:2.7.4.3)
DN35220_c0_g1	K12391|4e-18|ota:Ot04g04290|ADG_USTMA Gamma-adaptin (ISS)
DN35224_c0_g1	K13426|1e-22|rcu:RCOM_1689100|WRKY transcription factor, putative
DN35224_c0_g2	K13426|8e-67|vvi:100251862|hypothetical protein LOC100251862
DN35228_c0_g1	K08597|1e-89|vvi:100248341|hypothetical protein LOC100248341
DN35229_c0_g1	K02873|3e-74|vvi:100246745|hypothetical protein LOC100246745
DN35235_c0_g1	K00921|0.0|vvi:100254952|hypothetical protein LOC100254952
DN35235_c0_g2	K00921|0.0|vvi:100254952|hypothetical protein LOC100254952
DN35238_c0_g2	K14012|7e-22|ppp:PHYPADRAFT_131713|hypothetical protein
DN3523_c0_g1	K02261|2e-42|cme:CMW010C|cytochrome c oxidase polypeptide II
DN35244_c0_g1	K00507|7e-39|zma:100382970|hypothetical protein LOC100382970
DN35258_c0_g2	K02868|5e-49|zma:100285338|60S ribosomal protein L11
DN35282_c0_g1	K08738|1e-41|olu:OSTLU_15043|CYC1
DN35284_c0_g1	K03949|1e-109|ath:AT5G52840|NADH-ubiquinone oxidoreductase-related
DN35301_c0_g1	K11352|3e-13|rcu:RCOM_1324640|NADH-ubiquinone oxidoreductase subunit B17.2, putative (EC:1.6.99.3)
DN35309_c0_g1	K08242|1e-109|ath:AT1G20330|SMT2
DN35323_c1_g1	K12462|1e-36|zma:100501505|hypothetical protein LOC100501505
DN35344_c0_g1	K02964|1e-83|zma:100285246|40S ribosomal protein S18
DN35348_c1_g1	K03094|3e-60|vvi:100252349|hypothetical protein LOC100252349
DN35352_c0_g1	K00434|6e-97|ath:AT4G35000|APX3
DN35364_c0_g1	K02262|1e-79|ppp:PhpafMp26|cox3
DN35377_c0_g1	K03942|4e-73|ath:AT5G08530|CI51
DN35380_c0_g1	K02901|1e-33|olu:OSTLU_31471|RPL27
DN35381_c0_g1	K02953|5e-80|pop:POPTR_816561|hypothetical protein
DN35394_c0_g1	K00030|6e-89|sbi:SORBI_04g024840|hypothetical protein
DN35402_c0_g1	K00281|1e-106|ath:AT4G33010|AtGLDP1 (Arabidopsis thaliana glycine decarboxylase P-protein 1)
DN35402_c0_g2	K00281|0.0|ath:AT4G33010|AtGLDP1 (Arabidopsis thaliana glycine decarboxylase P-protein 1)
DN35404_c0_g1	K02518|3e-86|ath:AT4G11175|translation initiation factor IF-1, chloroplast, putative
DN35417_c0_g2	K02984|3e-07|rcu:RCOM_1427870|40S ribosomal protein S3a, putative
DN35417_c0_g3	K02984|6e-38|ath:AT4G34670|40S ribosomal protein S3A (RPS3aB)
DN35423_c0_g1	K01647|5e-69|ppp:PHYPADRAFT_140151|hypothetical protein
DN35435_c0_g1	K02291|0.0|vvi:100262162|hypothetical protein LOC100262162
DN3544_c1_g1	K08150|1e-08|sbi:SORBI_02g010540|hypothetical protein
DN35453_c0_g1	K02915|1e-39|cme:CMP012C|60S ribosomal protein L34
DN35454_c0_g2	K01835|4e-32|vvi:100247590|hypothetical protein LOC100247590
DN35455_c0_g1	K02693|1e-77|ath:AT4G28750|PSAE-1
DN35463_c0_g1	K13126|0.0|ppp:PHYPADRAFT_216291|hypothetical protein
DN13584_c0_g1	K00456|1e-19|cre:CHLREDRAFT_143892|CDO1
DN13594_c0_g1	K00323|4e-92|vcn:VOLCADRAFT_80229|hypothetical protein
DN13608_c0_g1	K03243|5e-45|ppp:PHYPADRAFT_146718|hypothetical protein
DN13613_c0_g1	K00856|1e-144|pop:POPTR_720292|adenosine kinase (EC:2.7.1.20)
DN13613_c0_g2	K00856|1e-144|pop:POPTR_720292|adenosine kinase (EC:2.7.1.20)
DN13614_c0_g1	K10880|1e-109|rcu:RCOM_0461750|X-ray repair cross complementing protein 3, xrcc3, putative
DN13622_c0_g2	K13963|3e-38|ppp:PHYPADRAFT_126860|hypothetical protein
DN1362_c0_g1	K11294|2e-23|zma:100273020|hypothetical protein LOC100273020
DN13631_c0_g1	K01728|3e-07|vvi:100255011|hypothetical protein LOC100255011
DN13645_c0_g1	K11252|1e-80|vvi:100253462|hypothetical protein LOC100253462
DN13654_c0_g1	K00025|7e-59|pop:POPTR_564942|malate dehydrogenase (EC:1.1.1.37)
DN13655_c0_g1	K10609|1e-13|cre:CHLREDRAFT_133199|CUL2
DN13679_c0_g1	K06630|3e-77|pop:POPTR_672511|hypothetical protein
DN13686_c0_g1	K04371|3e-55|cre:CHLREDRAFT_193901|MAPK8
DN13697_c0_g1	K03953|2e-60|osa:4331143|Os02g0816800
DN13710_c0_g1	K09571|0.0|zma:100273568|hypothetical protein LOC100273568
DN13714_c0_g1	K01115|1e-153|vvi:100232987|PLD
DN13717_c0_g1	K08232|6e-45|ath:AT3G27820|MDAR4
DN35486_c0_g1	K02981|2e-41|ath:AT2G41840|40S ribosomal protein S2 (RPS2C)
DN35497_c0_g1	K09874|5e-18|ath:AT5G37820|NIP4
DN35507_c0_g1	K10258|1e-59|cme:CMD146C|similar to 3-oxo-5-alpha-steroid 4-dehydrogenase
DN35507_c1_g2	K10258|4e-14|cre:CHLREDRAFT_602|enoyl-CoA reductase (EC:1.3.1.38)
DN35516_c0_g1	K03596|3e-95|ath:AT5G08650|GTP-binding protein LepA, putative
DN35516_c0_g2	K03596|1e-103|ath:AT5G08650|GTP-binding protein LepA, putative
DN35518_c0_g1	K01735|7e-33|cme:CMP183C|probable 2-epi-valiolone synthase
DN35522_c0_g2	K01115|2e-08|ath:AT3G05630|PLDP2
DN35526_c0_g1	K03880|2e-15|ota:OstapMp16|nad3, ndhC
DN35530_c0_g1	K02639|1e-102|vvi:100266537|hypothetical protein LOC100266537
DN35545_c0_g1	K00799|3e-22|rcu:RCOM_0360880|glutathione-s-transferase theta, gst, putative (EC:2.5.1.18)
DN35581_c0_g1	K05765|1e-22|cre:CHLREDRAFT_183437|hypothetical protein
DN35581_c0_g3	K05765|1e-12|pop:POPTR_833825|ADF7
DN35588_c0_g1	K13628|2e-82|ath:AT1G10500|ATCPISCA (chloroplast-localized IscA-like protein)
DN35593_c0_g1	K02183|3e-95|zma:100281919|calmodulin (EC:2.7.11.19)
DN35596_c0_g1	K09422|2e-63|vvi:100233018|MYB30
DN35600_c0_g1	K07119|1e-61|vvi:100256090|hypothetical protein LOC100256090
DN35605_c0_g1	K06215|1e-102|ppp:PHYPADRAFT_170297|hypothetical protein
DN35609_c0_g1	K13811|0.0|ath:AT3G22890|APS1
DN35609_c0_g2	K13811|0.0|ath:AT3G22890|APS1
DN35609_c0_g3	K13811|1e-119|ath:AT3G22890|APS1
DN35613_c0_g1	K06508|6e-09|zma:100272906|hypothetical protein LOC100272906
DN35624_c0_g2	K09191|2e-10|vvi:100260239|hypothetical protein LOC100260239
DN35629_c0_g1	K03936|2e-68|cre:CHLREDRAFT_182980|NUO9
DN35633_c0_g1	K02133|1e-122|ath:AT5G08690|ATP synthase beta chain 2, mitochondrial
DN35633_c0_g2	K02133|1e-123|ath:AT5G08690|ATP synthase beta chain 2, mitochondrial
DN35637_c0_g1	K01551|1e-112|ppp:PHYPADRAFT_206681|hypothetical protein
DN35651_c0_g1	K09250|6e-47|ath:AT4G36020|CSDP1
DN35659_c0_g1	K02261|6e-41|pop:POPTR_936218|hypothetical protein
DN35668_c0_g1	K04078|2e-28|ath:AT1G14980|CPN10
DN35674_c0_g1	K14709|1e-94|ath:AT1G05300|ZIP5
DN35680_c0_g2	K02877|1e-153|ath:AT4G16720|60S ribosomal protein L15 (RPL15A)
DN35681_c0_g1	K09568|3e-34|cre:CHLREDRAFT_77543|FKB12
DN35681_c0_g2	K09569|6e-54|cre:CHLREDRAFT_35439|FKB15-1
DN35689_c0_g1	K00001|2e-77|vvi:100232854|ADH2
DN35689_c0_g2	K00001|2e-77|vvi:100232854|ADH2
DN35696_c0_g1	K03564|6e-89|ath:AT3G26060|ATPRX Q
DN35696_c0_g2	K03564|1e-156|ath:AT3G26060|ATPRX Q
DN35706_c0_g1	K00522|2e-63|zma:100382986|hypothetical protein LOC100382986
DN35708_c0_g1	K03234|1e-121|ath:AT1G56070|LOS1
DN35722_c0_g1	K01759|2e-90|ath:AT1G11840|ATGLX1
DN35722_c0_g2	K01759|3e-90|ath:AT1G11840|ATGLX1
DN35722_c1_g1	K01759|2e-96|ath:AT1G11840|ATGLX1
DN35731_c0_g1	K02256|0.0|ath:ArthMp109|cox1
DN35734_c0_g1	K14488|2e-25|vvi:100250019|hypothetical protein LOC100250019
DN35734_c0_g2	K14488|3e-25|vvi:100250019|hypothetical protein LOC100250019
DN35751_c0_g1	K02135|3e-06|osa:4345078|Os08g0250200
DN35751_c0_g2	K02135|3e-06|osa:4345078|Os08g0250200
DN35751_c1_g1	K02135|8e-07|osa:4345078|Os08g0250200
DN3576_c0_g1	K02917|1e-41|ath:AT1G74270|60S ribosomal protein L35a (RPL35aC)
DN35778_c0_g2	K03782|9e-82|zma:100382662|hypothetical protein LOC100382662
DN35779_c0_g1	K01835|1e-28|ath:AT1G23190|phosphoglucomutase, cytoplasmic, putative / glucose phosphomutase, putative (EC:5.4.2.2)
DN35799_c0_g1	K07936|1e-120|olu:OSTLU_41856|hypothetical protein
DN357_c0_g1	K13091|8e-51|vvi:100253813|hypothetical protein LOC100253813
DN35815_c0_g1	K01114|1e-102|ath:AT1G07230|hydrolase, acting on ester bonds
DN35822_c0_g1	K02978|4e-39|rcu:RCOM_1300070|40S ribosomal protein S27, putative
DN35830_c0_g1	K03955|4e-38|vvi:100258657|hypothetical protein LOC100258657
DN35832_c0_g1	K12129|9e-96|ath:AT5G02810|PRR7
DN35833_c0_g1	K06630|3e-57|zma:542291|grf1, GF14-6
DN35838_c0_g1	K11778|8e-24|ppp:PHYPADRAFT_190474|hypothetical protein
DN35838_c0_g2	K11778|2e-63|rcu:RCOM_0612090|undecaprenyl pyrophosphate synthetase, putative (EC:2.5.1.31)
DN35838_c0_g3	K11778|4e-83|rcu:RCOM_0612090|undecaprenyl pyrophosphate synthetase, putative (EC:2.5.1.31)
DN35838_c0_g4	K11778|3e-30|ppp:PHYPADRAFT_190474|hypothetical protein
DN35847_c0_g1	K02732|8e-66|ppp:PHYPADRAFT_142833|hypothetical protein
DN35861_c0_g1	K02137|6e-43|zma:100191583|hypothetical protein LOC100191583
DN35867_c0_g1	K01527|3e-65|zma:100286203|transcription factor BTF3
DN35874_c0_g1	K13199|1e-105|pop:POPTR_830730|hypothetical protein
DN35875_c0_g1	K12462|1e-38|zma:100501505|hypothetical protein LOC100501505
DN35889_c0_g1	K14488|2e-63|rcu:RCOM_1597250|Auxin-induced protein 6B, putative
DN3588_c0_g1	K04368|5e-23|vcn:VOLCADRAFT_73333|hypothetical protein
DN3588_c0_g2	K04368|9e-24|vcn:VOLCADRAFT_73333|hypothetical protein
DN35893_c0_g1	K02908|7e-45|ppp:PHYPADRAFT_181527|hypothetical protein
DN35895_c0_g1	K01728|0.0|vvi:100232902|PL1
DN35900_c0_g1	K02885|2e-53|vvi:100267158|similar to 60S ribosomal protein L19
DN35900_c0_g2	K02885|8e-53|vvi:100267158|similar to 60S ribosomal protein L19
DN35901_c0_g1	K01190|5e-09|vvi:100241220|hypothetical protein LOC100241220
DN35905_c0_g1	K02880|1e-73|pop:POPTR_733603|hypothetical protein
DN35907_c0_g1	K11145|5e-08|vvi:100242891|hypothetical protein LOC100242891
DN35908_c0_g1	K00432|1e-88|zma:100273297|putative glutathione peroxidase
DN35908_c0_g2	K00432|1e-88|zma:100273297|putative glutathione peroxidase
DN35926_c0_g1	K04564|2e-57|rcu:RCOM_0689650|superoxide dismutase [mn], putative (EC:1.15.1.1)
DN35928_c0_g1	K03064|1e-130|cre:CHLREDRAFT_24096|RPT4
DN35928_c0_g2	K03064|1e-74|cre:CHLREDRAFT_24096|RPT4
DN35937_c0_g1	K05765|2e-30|pop:POPTR_640513|hypothetical protein
DN35956_c0_g1	K02942|6e-39|rcu:RCOM_1339620|60S acidic ribosomal protein P1, putative
DN35973_c0_g1	K03940|8e-97|zma:100192583|hypothetical protein LOC100192583
DN36015_c0_g1	K02979|1e-27|cme:CMO024C|40S ribosomal protein S28
DN36015_c0_g2	K02979|2e-28|cme:CMO024C|40S ribosomal protein S28
DN36038_c0_g1	K03217|0.0|ath:AT2G28800|ALB3
DN36038_c0_g2	K03217|0.0|ath:AT2G28800|ALB3
DN36041_c0_g1	K02883|2e-33|pop:POPTR_552462|hypothetical protein
DN36044_c0_g1	K02155|2e-89|vvi:100252288|similar to vacuolar ATP synthase 16 kDa proteolipid subunit 5 / V-ATPase 16 kDa proteolipid subunit 5 (AVAP5)
DN36044_c0_g2	K02155|2e-89|vvi:100252288|similar to vacuolar ATP synthase 16 kDa proteolipid subunit 5 / V-ATPase 16 kDa proteolipid subunit 5 (AVAP5)
DN36055_c0_g2	K02971|8e-30|sbi:SORBI_01g011430|hypothetical protein
DN36056_c0_g2	K02910|4e-38|pop:POPTR_828229|hypothetical protein
DN36061_c0_g1	K02150|3e-36|sbi:SORBI_03g030060|hypothetical protein
DN36061_c1_g1	K02150|3e-41|cre:CHLREDRAFT_190371|ATPvE
DN36065_c0_g1	K02932|7e-83|ppp:PHYPADRAFT_214065|hypothetical protein
DN36065_c0_g2	K02932|3e-83|ppp:PHYPADRAFT_214065|hypothetical protein
DN36076_c0_g1	K01915|1e-105|vvi:100246404|GS, 2, GS1, GS1-2
DN36083_c0_g1	K02873|2e-64|osa:4339923|Os06g0115500
DN36092_c0_g1	K01527|1e-106|vvi:100242819|hypothetical protein LOC100242819
DN36114_c0_g1	K11275|1e-23|sbi:SORBI_01g005010|hypothetical protein
DN36117_c0_g1	K00231|1e-126|ath:AT4G01690|PPOX
DN36123_c0_g1	K03952|2e-12|ppp:PHYPADRAFT_97895|hypothetical protein
DN36125_c0_g1	K02183|1e-13|zma:100281919|calmodulin (EC:2.7.11.19)
DN36126_c0_g1	K02942|4e-75|ath:AT5G47700|60S acidic ribosomal protein P1 (RPP1C)
DN36126_c0_g2	K02942|6e-72|ath:AT5G47700|60S acidic ribosomal protein P1 (RPP1C)
DN36134_c0_g1	K01278|2e-10|ppp:PHYPADRAFT_105959|hypothetical protein
DN36136_c0_g1	K12160|1e-75|vvi:100263999|hypothetical protein LOC100263999
DN36142_c0_g1	K02893|1e-105|ath:AT3G55280|RPL23AB (RIBOSOMAL PROTEIN L23AB)
DN36149_c0_g1	K00927|1e-102|ath:AT1G79550|PGK
DN36161_c0_g1	K12896|6e-43|zma:100194283|hypothetical protein LOC100194283
DN36175_c0_g1	K09286|1e-41|vvi:100259747|hypothetical protein LOC100259747
DN36181_c0_g1	K02974|8e-40|ppp:PHYPADRAFT_161917|hypothetical protein
DN36186_c0_g1	K00794|2e-14|cme:CMI238C|6,7-dimethyl-8-ribityllumazine (DMRL/Lumazine/Riboflavin) synthase
DN36196_c0_g1	K01365|2e-59|pop:POPTR_794939|hypothetical protein
DN36209_c0_g1	K02889|1e-51|pop:POPTR_817491|60S ribosomal protein L21
DN36209_c0_g2	K02889|2e-52|pop:POPTR_817491|60S ribosomal protein L21
DN36220_c0_g2	K11188|1e-69|ppp:PHYPADRAFT_161426|hypothetical protein
DN36223_c0_g1	K00927|5e-71|zma:100273415|hypothetical protein LOC100273415
DN36234_c0_g1	K02694|1e-125|rcu:RCOM_1426230|Photosystem I reaction center subunit III, chloroplast precursor, putative
DN36242_c0_g1	K01681|0.0|pop:POPTR_816803|aconitate hydratase 1 (EC:4.2.1.3)
DN36242_c1_g1	K01681|9e-85|ath:AT2G05710|aconitate hydratase, cytoplasmic, putative / citrate hydro-lyase/aconitase, putative (EC:4.2.1.3)
DN36247_c0_g1	K03238|2e-11|ath:AT5G20920|EIF2 BETA
DN36248_c0_g1	K01307|6e-10|pop:POPTR_940550|hypothetical protein
DN36249_c0_g1	K02716|0.0|pop:POPTR_813989|photosystem II oxygen-evolving complex 33 KDa subunit
DN36249_c0_g2	K02716|0.0|vvi:100245459|hypothetical protein LOC100245459
DN36253_c0_g1	K06943|5e-24|vcn:VOLCADRAFT_57006|hypothetical protein
DN36257_c0_g1	K01595|8e-65|ath:AT2G42600|ATPPC2
DN36258_c0_g1	K12450|1e-106|vvi:100260586|hypothetical protein LOC100260586
DN36262_c0_g1	K05759|6e-17|rcu:RCOM_1488110|profilin, putative
DN36266_c0_g1	K12663|8e-68|vvi:100249010|hypothetical protein LOC100249010
DN36268_c0_g1	K08232|2e-15|ath:AT3G09940|MDHAR
DN3626_c0_g1	K07407|1e-10|rcu:RCOM_0612700|alpha-galactosidase/alpha-n-acetylgalactosaminidase, putative (EC:3.2.1.22)
DN36283_c0_g1	K01535|3e-44|vcn:VOLCADRAFT_103448|hypothetical protein
DN36290_c0_g1	K00025|1e-167|rcu:RCOM_0400340|malate dehydrogenase, putative (EC:1.1.1.37)
DN36290_c1_g1	K00025|1e-65|sbi:SORBI_01g019280|hypothetical protein
DN36292_c0_g1	K03235|3e-60|cre:CHLREDRAFT_145770|elongation factor EF-3
DN36293_c0_g1	K02979|3e-38|ath:AT5G03850|40S ribosomal protein S28 (RPS28B)
DN36293_c0_g3	K02979|9e-39|ath:AT5G03850|40S ribosomal protein S28 (RPS28B)
DN36296_c0_g1	K10775|6e-96|vvi:100258022|hypothetical protein LOC100258022
DN36296_c0_g2	K10775|0.0|vvi:100241377|hypothetical protein LOC100241377
DN36310_c0_g1	K00383|2e-48|zma:100191946|hypothetical protein LOC100191946
DN36314_c0_g1	K08869|1e-96|ath:AT1G79600|ABC1 family protein
DN36323_c0_g1	K01875|3e-44|ppp:PHYPADRAFT_137980|hypothetical protein
DN36328_c0_g1	K01834|0.0|cme:CMK188C|phosphoglycerate mutase
DN36351_c0_g1	K06185|1e-35|ath:AT5G60790|ATGCN1
DN36354_c0_g1	K03113|4e-68|vvi:100245122|hypothetical protein LOC100245122
DN36355_c0_g1	K02985|5e-83|ath:AT3G53870|40S ribosomal protein S3 (RPS3B)
DN36357_c0_g1	K00765|4e-75|ath:AT1G58080|ATATP-PRT1 (ATP PHOSPHORIBOSYL TRANSFERASE 1)
DN36366_c0_g2	K02984|1e-120|ppp:PHYPADRAFT_212515|hypothetical protein
DN36375_c0_g2	K01702|1e-14|olu:OSTLU_28677|hypothetical protein
DN36381_c0_g1	K03881|1e-120|ota:OstapMp35|nad4, ndhD
DN36384_c0_g1	K00933|0.0|zma:100382894|hypothetical protein LOC100382894
DN36385_c0_g1	K02429|6e-87|ppp:PHYPADRAFT_173818|hypothetical protein
DN36392_c0_g1	K05765|1e-70|rcu:RCOM_0390170|actin depolymerizing factor, putative
DN36408_c0_g1	K00430|0.0|pop:POPTR_550845|hypothetical protein
DN3640_c0_g1	K09518|9e-18|ota:Ot01g05590|Molecular chaperone (DnaJ superfamily) (ISS)
DN36413_c0_g1	K03938|1e-09|cme:CMJ245C|hypothetical protein, conserved
DN36416_c1_g1	K02981|8e-52|zma:100382980|hypothetical protein LOC100382980
DN36417_c0_g1	K02882|3e-55|pop:POPTR_813651|hypothetical protein
DN36432_c0_g1	K02928|1e-08|cre:CHLREDRAFT_195610|RPL41
DN36432_c1_g1	K02928|2e-07|cre:CHLREDRAFT_195610|RPL41
DN13726_c0_g1	K07466|1e-92|vvi:100256007|hypothetical protein LOC100256007
DN13730_c0_g1	K01535|4e-53|sbi:SORBI_10g025470|hypothetical protein
DN13735_c0_g1	K01431|1e-119|vvi:100246992|hypothetical protein LOC100246992
DN13737_c0_g1	K10436|3e-12|ppp:PHYPADRAFT_52398|hypothetical protein
DN13739_c0_g1	K08054|1e-137|osa:4335732|Os04g0402100
DN13756_c0_g1	K13691|6e-09|vvi:100243330|hypothetical protein LOC100243330
DN13756_c1_g1	K13691|3e-33|pop:POPTR_807713|hypothetical protein
DN13765_c0_g1	K03844|8e-22|ath:AT2G40190|glycosyl transferase family 1 protein
DN13799_c0_g1	K03264|8e-28|ppp:PHYPADRAFT_173032|hypothetical protein
DN13801_c0_g1	K03232|1e-160|ath:AT5G19510|elongation factor 1B alpha-subunit 2 (eEF1Balpha2)
DN13803_c0_g1	K07897|1e-149|vvi:100263998|hypothetical protein LOC100263998
DN13806_c0_g1	K04565|1e-41|ath:AT1G08830|CSD1
DN13806_c0_g2	K04565|2e-58|ath:AT1G08830|CSD1
DN13812_c0_g2	K12839|5e-10|rcu:RCOM_0495940|survival motor neuron protein, putative
DN13823_c0_g1	K03426|4e-14|rcu:RCOM_0221070|mutt/nudix hydrolase, putative (EC:3.6.1.22)
DN13828_c0_g1	K03250|2e-30|cre:CHLREDRAFT_132936|EIF3E
DN13830_c0_g1	K01897|1e-72|ppp:PHYPADRAFT_228033|hypothetical protein
DN13830_c0_g2	K01897|1e-72|ppp:PHYPADRAFT_228033|hypothetical protein
DN13834_c0_g1	K01738|0.0|ath:AT4G14880|OASA1
DN13842_c0_g1	K00390|2e-32|ppp:PHYPADRAFT_123215|hypothetical protein
DN36435_c0_g1	K02126|2e-49|ppp:PhpafMp23|atp6
DN36446_c0_g1	K11594|1e-106|zma:100501699|hypothetical protein LOC100501699
DN36453_c0_g2	K08770|1e-60|cre:CHLREDRAFT_140045|UBQ1a, UBQ1b
DN36465_c0_g1	K00864|1e-160|vvi:100251587|hypothetical protein LOC100251587
DN36482_c0_g1	K12669|1e-146|rcu:RCOM_0905660|Tumor suppressor candidate, putative
DN36487_c0_g1	K01187|2e-69|sbi:SORBI_10g027110|hypothetical protein
DN36491_c0_g3	K11290|4e-18|ath:AT1G18800|NRP2
DN36497_c0_g1	K00573|4e-07|pop:POPTR_733451|hypothetical protein
DN364_c0_g1	K00700|3e-25|rcu:RCOM_1600980|starch branching enzyme II, putative (EC:2.4.1.18)
DN36505_c0_g1	K02149|9e-75|vvi:100259129|hypothetical protein LOC100259129
DN36506_c0_g1	K07975|8e-47|ath:AT1G75840|ARAC5
DN36508_c0_g1	K01259|2e-71|ath:AT2G14260|PIP
DN36511_c0_g1	K08150|6e-22|ath:AT1G30220|INT2
DN36513_c0_g1	K01689|1e-148|ath:AT2G36530|LOS2
DN36514_c1_g1	K01728|6e-14|ath:AT3G09540|pectate lyase family protein
DN36517_c0_g1	K02865|8e-96|ath:AT5G22440|60S ribosomal protein L10A (RPL10aC)
DN36519_c0_g1	K07977|4e-34|zma:100282739|ADP-ribosylation factor
DN36523_c0_g1	K02915|3e-29|cme:CMP012C|60S ribosomal protein L34
DN36538_c0_g1	K14488|2e-37|vvi:100253710|hypothetical protein LOC100253710
DN36540_c0_g1	K02727|2e-55|zma:100285986|proteasome subunit alpha type 3
DN36541_c0_g1	K04345|1e-43|ppp:PHYPADRAFT_126373|hypothetical protein
DN36541_c1_g1	K04345|3e-61|ppp:PHYPADRAFT_126373|hypothetical protein
DN36546_c0_g1	K12156|5e-46|ath:AT4G13770|CYP83A1 (CYTOCHROME P450 83A1)
DN36559_c0_g1	K00799|9e-24|cme:CMT103C|probable glutathione-S-transferase
DN36559_c0_g2	K00799|6e-24|cme:CMT103C|probable glutathione-S-transferase
DN3655_c0_g1	K02721|8e-46|pop:POPTR_715100|photosystem I reaction center subunit V (PsaG)
DN36570_c0_g1	K02942|7e-41|rcu:RCOM_0969300|60S acidic ribosomal protein P1, putative
DN36575_c0_g1	K01988|3e-52|pop:POPTR_257659|hypothetical protein
DN36575_c0_g2	K01988|2e-51|pop:POPTR_257659|hypothetical protein
DN36577_c0_g2	K01527|1e-87|zma:100286203|transcription factor BTF3
DN36577_c0_g3	K01527|2e-84|zma:100286203|transcription factor BTF3
DN36583_c0_g1	K05356|1e-103|ath:AT1G78510|SPS1
DN36584_c0_g1	K00009|1e-171|zma:100382636|hypothetical protein LOC100382636
DN3658_c0_g1	K02935|6e-62|vvi:100257626|hypothetical protein LOC100257626
DN36602_c0_g1	K03242|1e-98|ota:Ot06g04260|from S (ISS)
DN36603_c0_g1	K14206|2e-10|cre:CHLREDRAFT_136180|hypothetical protein
DN36610_c0_g1	K09285|1e-130|vvi:100255268|hypothetical protein LOC100255268
DN36613_c0_g1	K01647|0.0|ppp:PHYPADRAFT_140151|hypothetical protein
DN36638_c0_g1	K05765|1e-28|sbi:SORBI_02g033380|hypothetical protein
DN36644_c0_g1	K01953|2e-30|vcn:VOLCADRAFT_65699|hypothetical protein
DN36648_c0_g1	K13508|6e-76|pop:POPTR_835559|glycerol-3-phosphate acyltransferase (EC:2.3.1.51)
DN36651_c0_g1	K01535|5e-33|osa:4331281|Os03g0100800
DN36651_c0_g2	K01535|3e-19|ppp:PHYPADRAFT_153928|hypothetical protein
DN36651_c0_g3	K01535|1e-166|cme:CMQ247C|plasma membrane H+-ATPase
DN36651_c0_g4	K01535|1e-66|cme:CMQ247C|plasma membrane H+-ATPase
DN36654_c0_g1	K02893|7e-51|vvi:100262091|similar to 60S ribosomal protein L23A
DN36654_c0_g2	K02893|2e-70|osa:4336307|Os04g0501000
DN36654_c0_g4	K02893|2e-70|osa:4336307|Os04g0501000
DN36655_c0_g1	K02265|6e-11|osa:4325317|Os01g0612200
DN36661_c0_g1	K02940|1e-71|rcu:RCOM_1315040|60S ribosomal protein L9, putative
DN36664_c0_g1	K02136|4e-28|vcn:VOLCADRAFT_76794|atpmg1
DN36665_c0_g1	K02128|5e-53|zma:100382897|hypothetical protein LOC100382897
DN36665_c0_g2	K02128|5e-53|zma:100382897|hypothetical protein LOC100382897
DN36671_c0_g1	K00942|3e-25|vvi:100241746|hypothetical protein LOC100241746
DN36672_c0_g1	K14488|1e-37|vvi:100253710|hypothetical protein LOC100253710
DN36675_c0_g1	K00008|1e-108|vvi:100265888|hypothetical protein LOC100265888
DN36675_c0_g3	K00008|3e-60|rcu:RCOM_1497640|alcohol dehydrogenase, putative (EC:1.1.1.14)
DN36683_c0_g1	K02218|1e-104|olu:OSTLU_14134|hypothetical protein
DN3668_c0_g1	K03250|9e-52|zma:100284265|eukaryotic translation initiation factor 3 subunit 6
DN36696_c0_g1	K09264|2e-53|vvi:100233029|AP3
DN36698_c0_g1	K01255|1e-18|cme:CMI185C|probable leucine aminopeptidase
DN36705_c0_g1	K00728|5e-29|cme:CMR221C|similar to dolichyl-phosphate-mannose--protein mannosyltransferase
DN36705_c0_g2	K00728|3e-29|cme:CMR221C|similar to dolichyl-phosphate-mannose--protein mannosyltransferase
DN3670_c0_g1	K12823|2e-47|sbi:SORBI_03g043450|hypothetical protein
DN36711_c0_g1	K14457|2e-33|olu:OSTLU_13176|hypothetical protein
DN36712_c0_g1	K00765|4e-16|osa:4331530|Os03g0134300
DN36720_c0_g1	K11275|2e-24|ath:AT1G06760|histone H1, putative
DN36720_c0_g2	K11275|4e-24|ath:AT1G06760|histone H1, putative
DN36721_c0_g1	K01915|1e-103|osa:4330649|Os02g0735200
DN36733_c0_g1	K02971|1e-29|sbi:SORBI_01g011430|hypothetical protein
DN36733_c0_g2	K02971|5e-29|sbi:SORBI_01g011430|hypothetical protein
DN36743_c0_g1	K09264|1e-117|pop:POPTR_758707|hypothetical protein
DN36745_c0_g1	K06689|4e-41|ath:AT3G08690|UBC11
DN36754_c0_g2	K02730|2e-52|ppp:PHYPADRAFT_198665|hypothetical protein
DN36759_c1_g1	K00026|9e-77|osa:4345657|Os08g0434300
DN36765_c0_g1	K01358|2e-68|ath:AT1G11750|CLPP6
DN36765_c0_g2	K01358|4e-71|ath:AT1G11750|CLPP6
DN36773_c0_g1	K00008|1e-146|ath:AT5G51970|sorbitol dehydrogenase, putative / L-iditol 2-dehydrogenase, putative (EC:1.1.1.14)
DN36789_c0_g1	K03235|1e-112|vcn:VOLCADRAFT_74917|hypothetical protein
DN36791_c0_g2	K00009|3e-97|zma:100382636|hypothetical protein LOC100382636
DN36791_c0_g4	K00009|1e-167|zma:100382636|hypothetical protein LOC100382636
DN36808_c0_g1	K02922|5e-40|vcn:VOLCADRAFT_76128|rpl37
DN36810_c0_g1	K01881|1e-78|cre:CHLREDRAFT_186253|hypothetical protein
DN36810_c0_g2	K01881|1e-78|cre:CHLREDRAFT_186253|hypothetical protein
DN36810_c0_g3	K01881|3e-43|zma:100281508|bifunctional aminoacyl-tRNA synthetase
DN36819_c0_g1	K02133|9e-58|cre:CHLREDRAFT_78348|ATP2
DN36819_c0_g2	K02133|4e-59|cre:CHLREDRAFT_78348|ATP2
DN36822_c0_g1	K00122|3e-68|zma:100501669|hypothetical protein LOC100501669
DN36822_c0_g2	K00122|4e-47|zma:100501669|hypothetical protein LOC100501669
DN36828_c0_g1	K05279|0.0|rcu:RCOM_0596300|o-methyltransferase, putative (EC:2.1.1.68)
DN36833_c0_g1	K13095|2e-93|sbi:SORBI_01g038690|hypothetical protein
DN36834_c0_g2	K12349|1e-107|zma:100279713|cl24314_1
DN36835_c0_g1	K13495|7e-79|vvi:100262460|hypothetical protein LOC100262460
DN36851_c0_g1	K01940|1e-71|cme:CMT305C|argininosuccinate synthase
DN36851_c0_g2	K01940|1e-71|cme:CMT305C|argininosuccinate synthase
DN36851_c1_g1	K01940|2e-65|cme:CMT305C|argininosuccinate synthase
DN36852_c0_g1	K01415|8e-08|cme:CMP249C|probable endothelin converting enzyme-1
DN36860_c0_g2	K03841|1e-118|vvi:100264087|hypothetical protein LOC100264087
DN36880_c0_g1	K02942|1e-36|zma:542719|arpp1a, rpp1a
DN36880_c0_g2	K02942|3e-38|vvi:100255637|hypothetical protein LOC100255637
DN36885_c0_g1	K12313|2e-14|zma:100274491|hypothetical protein LOC100274491
DN36890_c0_g1	K11594|1e-131|vvi:100250337|hypothetical protein LOC100250337
DN36893_c0_g1	K02979|2e-28|cme:CMO024C|40S ribosomal protein S28
DN36893_c0_g2	K02979|1e-28|cme:CMO024C|40S ribosomal protein S28
DN36897_c0_g1	K04079|1e-134|rcu:RCOM_1582180|heat shock protein, putative
DN36903_c0_g1	K02900|5e-72|vcn:VOLCADRAFT_77145|rpl27A
DN36903_c0_g2	K02900|8e-71|ppp:PHYPADRAFT_218230|hypothetical protein
DN36928_c0_g1	K03942|5e-13|zma:100273571|hypothetical protein LOC100273571
DN36930_c0_g1	K01580|0.0|pop:POPTR_569405|hypothetical protein
DN36930_c1_g1	K01580|1e-95|vvi:100265999|similar to Glutamate decarboxylase
DN36935_c0_g1	K01623|1e-147|vvi:100267988|hypothetical protein LOC100267988
DN36952_c0_g1	K01623|0.0|rcu:RCOM_0383870|fructose-bisphosphate aldolase, putative (EC:4.1.2.13)
DN36955_c0_g1	K08738|9e-16|cme:CMJ212C|similar to cytochrome c
DN36970_c0_g1	K09481|4e-48|ath:AT2G45070|SEC61 BETA
DN36995_c0_g1	K03283|5e-72|vcn:VOLCADRAFT_79550|hsp70A
DN36998_c0_g2	K03768|2e-57|ath:AT5G13120|peptidyl-prolyl cis-trans isomerase cyclophilin-type family protein
DN37009_c0_g1	K00432|1e-106|rcu:RCOM_1686470|glutathione peroxidase, putative (EC:1.11.1.12)
DN37010_c0_g1	K09286|5e-68|vvi:100252531|hypothetical protein LOC100252531
DN37016_c0_g1	K05765|2e-48|vvi:100263646|hypothetical protein LOC100263646
DN37016_c1_g1	K05765|7e-76|vvi:100242532|hypothetical protein LOC100242532
DN37019_c0_g1	K02889|4e-54|vvi:100241755|hypothetical protein LOC100241755
DN37019_c0_g2	K02889|2e-74|vvi:100241755|hypothetical protein LOC100241755
DN37020_c0_g1	K00815|1e-112|ppp:PHYPADRAFT_215944|hypothetical protein
DN37027_c0_g1	K05275|5e-21|zma:100272747|hypothetical protein LOC100272747
DN37029_c0_g1	K04565|7e-57|pop:POPTR_729723|copper, zinc superoxide dismutase (EC:1.15.1.1)
DN37029_c0_g2	K04565|1e-56|pop:POPTR_729723|copper, zinc superoxide dismutase (EC:1.15.1.1)
DN37033_c0_g1	K03233|7e-31|rcu:RCOM_0758170|elongation factor 1 gamma, putative
DN37033_c0_g2	K03233|6e-40|zma:100282446|elongation factor 1-gamma 3
DN37033_c0_g3	K03233|4e-64|osa:4328752|Os02g0220500
DN37033_c0_g4	K03233|1e-44|zma:100192872|hypothetical protein LOC100192872
DN37048_c0_g1	K13953|2e-15|zma:100274539|hypothetical protein LOC100274539
DN3704_c0_g1	K13525|0.0|rcu:RCOM_1509640|Transitional endoplasmic reticulum ATPase, putative (EC:3.6.4.3)
DN37053_c0_g1	K03094|5e-35|cre:CHLREDRAFT_128004|SKP1
DN37057_c0_g1	K02183|8e-39|olu:OSTLU_39965|hypothetical protein
DN37057_c0_g2	K02183|1e-37|olu:OSTLU_39965|hypothetical protein
DN3705_c0_g1	K03869|5e-21|vcn:VOLCADRAFT_83034|hypothetical protein
DN37062_c0_g1	K02979|8e-30|cme:CMO024C|40S ribosomal protein S28
DN37064_c0_g1	K02908|3e-42|ath:AT3G18740|60S ribosomal protein L30 (RPL30C)
DN37065_c0_g1	K08286|4e-78|ath:AT4G28490|HAE
DN37065_c0_g2	K08286|8e-79|ath:AT4G28490|HAE
DN37066_c0_g1	K00224|1e-08|ath:AT1G75280|isoflavone reductase, putative
DN37073_c0_g1	K12275|1e-11|cre:CHLREDRAFT_186547|SEC62
DN37073_c0_g2	K12275|1e-11|cre:CHLREDRAFT_186547|SEC62
DN37092_c0_g1	K10704|2e-77|rcu:RCOM_0225820|ubiquitin-conjugating enzyme, putative
DN37093_c0_g2	K01810|1e-112|ath:AT5G42740|glucose-6-phosphate isomerase, cytosolic (PGIC) (EC:5.3.1.9)
DN37100_c0_g2	K01674|1e-111|pop:POPTR_255529|hypothetical protein
DN37101_c0_g1	K00764|4e-27|ppp:PHYPADRAFT_174734|hypothetical protein
DN37111_c0_g1	K03246|3e-24|ota:Ot06g00590|TGF-beta receptor-interacting protein 1 (ISS)
DN37114_c0_g1	K01900|2e-67|ath:AT2G20420|succinyl-CoA ligase (GDP-forming) beta-chain, mitochondrial, putative / succinyl-CoA synthetase, beta chain, putative / SCS-beta, putative (EC:6.2.1.5 6.2.1.4)
DN37124_c0_g1	K02997|6e-45|cre:CHLREDRAFT_195593|RPS9
DN37132_c0_g1	K08917|1e-114|sbi:SORBI_06g032690|hypothetical protein
DN37134_c0_g1	K12890|2e-29|pop:POPTR_902624|hypothetical protein
DN37136_c0_g2	K07300|5e-21|zma:100272806|hypothetical protein LOC100272806
DN37136_c1_g1	K07300|2e-56|osa:4337242|Os04g0653200
DN37136_c1_g2	K07300|1e-63|osa:4337242|Os04g0653200
DN37140_c0_g1	K02889|1e-120|ath:AT1G57660|60S ribosomal protein L21 (RPL21E)
DN37150_c0_g1	K13525|2e-18|zma:100274218|pco097024a
DN37155_c0_g1	K07213|1e-36|sbi:SORBI_08g022260|hypothetical protein
DN37155_c0_g2	K07213|2e-36|sbi:SORBI_08g022260|hypothetical protein
DN37158_c0_g1	K07936|1e-98|olu:OSTLU_41856|hypothetical protein
DN37169_c0_g1	K03627|8e-88|ath:AT3G58680|MBF1B
DN37172_c0_g1	K02148|2e-11|zma:100274416|pco086632
DN37172_c0_g2	K02148|5e-10|cre:CHLREDRAFT_187322|ATPvC
DN37175_c0_g1	K00626|8e-11|ppp:PHYPADRAFT_218604|hypothetical protein
DN37188_c0_g1	K07407|2e-16|zma:100191764|hypothetical protein LOC100191764
DN37208_c0_g1	K08830|7e-08|rcu:RCOM_1416820|mak, putative (EC:2.7.11.22)
DN37221_c0_g1	K02974|6e-49|ppp:PHYPADRAFT_161917|hypothetical protein
DN37222_c0_g1	K02870|1e-81|ath:AT5G60670|60S ribosomal protein L12 (RPL12C)
DN37222_c0_g2	K02870|2e-81|ath:AT5G60670|60S ribosomal protein L12 (RPL12C)
DN37231_c0_g1	K08150|9e-16|vvi:100264123|hypothetical protein LOC100264123
DN37249_c0_g1	K06207|2e-06|rcu:RCOM_0751130|GTP-binding protein typa/bipa, putative
DN37253_c0_g1	K14638|9e-37|ppp:PHYPADRAFT_134814|hypothetical protein
DN37257_c0_g1	K05933|1e-169|pop:POPTR_746197|ACO6
DN37264_c0_g1	K14262|6e-42|cre:CHLREDRAFT_122809|hypothetical protein
DN37276_c0_g1	K01915|1e-145|zma:542214|gln4, gln1-3, gs1-3
DN37276_c0_g2	K01915|1e-89|ath:AT5G35630|GS2
DN37283_c0_g1	K00434|1e-122|ath:AT4G35000|APX3
DN37292_c0_g1	K12669|1e-50|rcu:RCOM_0905660|Tumor suppressor candidate, putative
DN37298_c0_g1	K02943|1e-24|vcn:VOLCADRAFT_120883|hypothetical protein
DN37318_c0_g2	K00600|1e-09|osa:4334048|Os03g0738400
DN37318_c0_g3	K00600|5e-14|osa:4334048|Os03g0738400
DN3731_c0_g1	K01835|5e-41|olu:OSTLU_42958|hypothetical protein
DN37334_c0_g1	K02929|1e-35|olu:OSTLU_28038|RPL36a
DN37339_c0_g1	K08764|1e-16|osa:4340463|Os06g0211300
DN37341_c0_g2	K10845|1e-06|cme:CMQ378C|hypothetical protein, conserved
DN37350_c0_g1	K00392|6e-92|ath:AT5G04590|SIR
DN37361_c0_g1	K14648|1e-30|ppp:PHYPADRAFT_124294|hypothetical protein
DN37361_c0_g2	K14648|3e-08|cre:CHLREDRAFT_147682|hypothetical protein
DN37364_c0_g1	K00799|1e-151|vvi:100243577|hypothetical protein LOC100243577
DN37367_c0_g1	K10575|1e-123|vvi:100264959|hypothetical protein LOC100264959
DN37367_c0_g2	K10575|1e-123|vvi:100264959|hypothetical protein LOC100264959
DN37367_c0_g3	K10575|1e-123|vvi:100264959|hypothetical protein LOC100264959
DN37370_c0_g1	K00001|4e-61|vvi:100255814|hypothetical protein LOC100255814
DN37373_c0_g1	K09285|0.0|vvi:100241060|hypothetical protein LOC100241060
DN37373_c0_g3	K09285|0.0|vvi:100241060|hypothetical protein LOC100241060
DN37378_c0_g1	K05579|7e-12|pop:Poptr_cp085|ndhH
DN37387_c0_g1	K01853|3e-32|sbi:SORBI_04g003200|hypothetical protein
DN13856_c0_g1	K13448|4e-39|rcu:RCOM_0284980|dc3, putative
DN13864_c0_g2	K02877|4e-80|pop:POPTR_814568|hypothetical protein
DN13873_c0_g1	K06689|3e-94|cme:CMD152C|probable ubiquitin-conjugating enzyme E2
DN13880_c0_g1	K01807|2e-18|ath:AT2G01290|ribose-5-phosphate isomerase (EC:5.3.1.6)
DN13888_c0_g1	K03671|9e-26|ppp:PHYPADRAFT_185663|hypothetical protein
DN13888_c0_g2	K03671|9e-26|ppp:PHYPADRAFT_185663|hypothetical protein
DN13902_c0_g1	K14005|7e-45|ath:AT3G63460|WD-40 repeat family protein
DN13909_c0_g1	K04043|3e-73|cme:CML205C|dnaK-type molecular chaperone mortalin, mitochondrial precursor
DN13914_c0_g1	K00855|7e-41|pop:POPTR_712554|phosphoribulokinase (EC:2.7.1.19)
DN13915_c0_g1	K00128|0.0|rcu:RCOM_0563960|Aldehyde dehydrogenase, putative (EC:1.2.1.5)
DN13918_c0_g1	K13412|1e-107|vvi:100243573|similar to calmodulin-like domain protein kinase isoenzyme gamma
DN13920_c0_g1	K01539|4e-41|olu:OSTLU_48492|P-ATPase family transporter: sodium/potassium ion
DN13922_c0_g3	K00600|3e-32|ath:AT4G13930|SHM4
DN13926_c0_g1	K00121|2e-12|osa:4343942|Os07g0621800
DN13938_c0_g1	K01537|4e-42|ath:AT4G29900|ACA10
DN13955_c0_g1	K01501|7e-34|ath:AT3G44320|NIT3
DN13958_c0_g1	K02731|1e-103|osa:4346245|Os08g0548900
DN13973_c0_g1	K07374|8e-27|vvi:100255913|hypothetical protein LOC100255913
DN13974_c0_g1	K02998|1e-105|sbi:SORBI_02g039270|hypothetical protein
DN13985_c0_g1	K13953|2e-29|zma:100274539|hypothetical protein LOC100274539
DN37402_c1_g1	K02898|5e-33|sbi:SORBI_03g006610|hypothetical protein
DN37427_c0_g2	K01900|9e-44|zma:100284826|succinyl-CoA ligase beta-chain
DN37430_c0_g1	K13199|9e-21|zma:100274488|hypothetical protein LOC100274488
DN37432_c0_g1	K01535|1e-123|vvi:100265284|hypothetical protein LOC100265284
DN37433_c0_g1	K03009|5e-17|ppp:PHYPADRAFT_63544|hypothetical protein
DN3743_c0_g1	K02137|5e-70|rcu:RCOM_0403060|ATP synthase delta chain, putative (EC:3.6.3.14)
DN37440_c0_g1	K14498|9e-19|ota:Ot01g02880|Serine/threonine protein kinase (ISS)
DN37445_c0_g1	K02938|1e-112|rcu:RCOM_1544580|60S ribosomal protein L8, putative
DN37449_c0_g1	K02942|2e-39|zma:542719|arpp1a, rpp1a
DN37449_c0_g2	K02942|2e-39|zma:542719|arpp1a, rpp1a
DN37456_c0_g2	K02975|6e-27|ath:AT4G39200|40S ribosomal protein S25 (RPS25E)
DN37458_c0_g1	K12158|5e-41|olu:OSTLU_40601|hypothetical protein
DN37460_c0_g1	K00059|9e-39|pop:POPTR_420605|hypothetical protein
DN37463_c0_g1	K03265|1e-121|vcn:VOLCADRAFT_109683|hypothetical protein
DN37463_c0_g2	K03265|1e-107|rcu:RCOM_1443600|eukaryotic peptide chain release factor subunit, putative
DN37464_c0_g1	K07034|9e-48|ppp:PHYPADRAFT_123327|hypothetical protein
DN37464_c0_g2	K07034|2e-48|ppp:PHYPADRAFT_123327|hypothetical protein
DN37464_c0_g3	K07034|2e-65|ppp:PHYPADRAFT_123327|hypothetical protein
DN37470_c0_g1	K02980|8e-24|cre:CHLREDRAFT_195607|RPS29
DN37478_c0_g1	K05282|8e-11|sbi:SORBI_01g000580|hypothetical protein
DN37480_c0_g1	K00940|1e-141|ath:AT4G11010|NDPK3
DN37481_c0_g1	K01641|1e-153|zma:100384769|hypothetical protein LOC100384769
DN37483_c0_g1	K00161|1e-23|ath:AT1G59900|AT-E1 ALPHA
DN37487_c0_g1	K13210|1e-06|ath:AT2G25970|KH domain-containing protein
DN37489_c0_g1	K03263|5e-64|ath:AT1G69410|ELF5A-3 (EUKARYOTIC ELONGATION FACTOR 5A-3)
DN37491_c0_g1	K02908|1e-50|ppp:PHYPADRAFT_181527|hypothetical protein
DN37499_c0_g1	K01689|2e-92|ath:AT2G36530|LOS2
DN37501_c2_g1	K01895|4e-44|rcu:RCOM_1443610|acetyl-CoA synthetase, putative (EC:6.2.1.1)
DN3751_c0_g1	K05862|2e-09|cme:CMO111C|outer mitochondrial membrane protein porin
DN37523_c0_g1	K01637|0.0|pop:POPTR_741351|isocitrate lyase (EC:4.1.3.1)
DN37529_c0_g1	K03627|7e-62|zma:100191971|hypothetical protein LOC100191971
DN37536_c0_g1	K02870|1e-111|rcu:RCOM_0153900|60S ribosomal protein L12, putative
DN37537_c0_g1	K12313|1e-65|zma:100274491|hypothetical protein LOC100274491
DN37541_c0_g1	K01915|4e-48|cre:CHLREDRAFT_133971|GLN1
DN37547_c0_g1	K03671|9e-25|pop:POPTR_258873|PtrTrxh2
DN37553_c0_g1	K03781|2e-66|pop:POPTR_550767|CAT1
DN37554_c1_g1	K11188|2e-40|ppp:PHYPADRAFT_161426|hypothetical protein
DN37556_c0_g1	K09837|4e-21|ppp:PHYPADRAFT_197852|hypothetical protein
DN37570_c0_g1	K02133|8e-67|cre:CHLREDRAFT_78348|ATP2
DN37589_c0_g1	K02152|7e-17|pop:POPTR_809649|hypothetical protein
DN37593_c0_g1	K02981|1e-148|zma:100382980|hypothetical protein LOC100382980
DN3759_c0_g1	K08819|4e-26|vvi:100240938|hypothetical protein LOC100240938
DN37606_c0_g1	K03945|8e-37|vvi:100241945|hypothetical protein LOC100241945
DN37606_c0_g2	K03945|8e-37|vvi:100241945|hypothetical protein LOC100241945
DN37608_c0_g1	K02894|2e-85|ath:AT3G04400|emb2171 (embryo defective 2171)
DN37614_c0_g1	K14677|1e-145|pop:POPTR_721246|hypothetical protein
DN37636_c0_g2	K02949|9e-61|vcn:VOLCADRAFT_108961|rps11
DN37636_c0_g3	K02949|3e-59|vcn:VOLCADRAFT_108961|rps11
DN37657_c0_g1	K01568|0.0|pop:POPTR_1094038|pyruvate decarboxylase (EC:4.1.1.1)
DN37657_c0_g2	K01568|0.0|pop:POPTR_1094038|pyruvate decarboxylase (EC:4.1.1.1)
DN37658_c0_g1	K02875|1e-25|ppp:PHYPADRAFT_214411|hypothetical protein
DN37662_c0_g1	K00128|8e-55|zma:100382968|hypothetical protein LOC100382968
DN37663_c1_g1	K00413|2e-44|zma:100273373|hypothetical protein LOC100273373
DN37663_c2_g1	K00413|3e-48|cme:CMP152C|cytochrome c reductase (Complex III) cytochrome c1 subunit
DN37669_c0_g1	K02943|8e-43|osa:4338938|Os05g0445500
DN37669_c0_g2	K02943|2e-31|osa:4338938|Os05g0445500
DN37674_c0_g1	K04392|1e-78|vvi:100253515|hypothetical protein LOC100253515
DN37686_c0_g1	K02955|1e-87|zma:100286294|40S ribosomal protein S14
DN37688_c0_g1	K01915|4e-92|pop:POPTR_827781|glutamine synthetase (EC:6.3.1.2)
[truncated: 15,529 more rows]
