# Supplementary material for: Comparative transcriptome analysis of roots, stems and leaves of Isodon amethystoides reveals candidate genes involved in Wangzaozins biosynthesis
Source: BMC Plant Biol. 2018 Nov 8;18:272. doi: 10.1186/s12870-018-1505-0 (PMC6225716; doi:10.1186/s12870-018-1505-0)
Supplement: Supplementary file 12 — Table S8. DEGs between root, stem and leaf. (XLSX 2009 kb) [file 12870_2018_1505_MOESM12_ESM.xlsx]

## Sheet:  root_vs_leaf.DESeq2.DE_results
	Supplementary Table S8 DEGs between root, stem and leaf
id	baseMeanA	baseMeanB	log2(ye/gen)	padj	regulated
DN49902_c0_g1	24583.8	225.699	-6.75104	1.79e-131	down
DN44473_c0_g2	13781.8	20.9378	-9.31974	1.11e-114	down
DN50264_c0_g1	7178.27	27.3422	-7.9949	3.2e-106	down
DN58119_c0_g1	8744.46	15.2324	-9.10447	1.04e-101	down
DN64154_c0_g2	6435.28	20.2373	-8.26433	2.71e-101	down
DN46284_c0_g1	8733.17	7.70874	-10.0496	8.7e-94	down
DN57405_c0_g1	5444.58	5.90924	-9.73093	5.38e-88	down
DN51281_c0_g1	3569.23	13.6888	-7.96598	1.19e-85	down
DN62366_c0_g1	22937.6	365.514	-5.9543	1.79e-84	down
DN55099_c0_g1	5977.3	39.227	-7.22659	2e-84	down
DN47992_c0_g1	2730.71	26.9349	-6.64929	4.97e-84	down
DN58562_c0_g1	5506.1	31.0543	-7.42516	6.07e-84	down
DN64122_c1_g1	7611.38	3.64242	-10.877	5.73e-82	down
DN53084_c0_g1	3148.01	47.7183	-6.02517	6.61e-81	down
DN53911_c0_g1	4821.31	92.0068	-5.69457	6.31e-80	down
DN53444_c0_g1	4664.25	9.04377	-8.90258	8.2e-79	down
DN46855_c0_g2	3907.42	84.394	-5.51649	1.15e-76	down
DN61986_c0_g1	3002.74	9.64476	-8.23273	5.34e-75	down
DN57985_c1_g2	7679.47	85.4716	-6.46158	1.07e-74	down
DN62726_c0_g3	10310.1	6.83985	-10.4097	2.37e-72	down
DN55305_c0_g1	4379.32	26.6715	-7.30942	2.61e-72	down
DN40123_c0_g4	8518.73	5.37509	-10.4501	9.81e-71	down
DN55363_c0_g1	14090.9	6.94892	-10.8035	1.07e-68	down
DN61604_c0_g1	2032.16	6.21772	-8.24831	7.7e-68	down
DN62523_c1_g1	3002.4	70.4191	-5.39648	7.79e-67	down
DN51083_c0_g1	9487.47	386.518	-4.60662	1.11e-66	down
DN53115_c0_g1	1659.87	12.9851	-6.97785	2.88e-66	down
DN53381_c1_g1	5391.83	22.3035	-7.84772	4.65e-65	down
DN55751_c0_g5	4902.99	3.16598	-10.3865	2.74e-64	down
DN59673_c1_g3	1908.62	14.3766	-6.99807	8.52e-64	down
DN52836_c0_g1	3162.74	3.77098	-9.60817	2.97e-63	down
DN64391_c0_g1	1676.38	15.3307	-6.74803	8.63e-63	down
DN48665_c1_g1	46.9265	3029.52	5.98423	1.87e-62	up
DN55825_c0_g1	1840.92	16.1236	-6.78665	2.02e-62	down
DN46196_c0_g1	2675.67	13.1661	-7.63629	9.19e-62	down
DN56623_c1_g1	6548.65	2.5753	-11.0782	3.8e-60	down
DN48216_c0_g1	3197.02	48.3074	-6.0281	5.66e-60	down
DN63034_c0_g1	16.5234	1374.51	6.34563	9.14e-60	up
DN58695_c0_g2	2426.62	14.3898	-7.33662	1.17e-59	down
DN60799_c1_g1	1157.4	8.62222	-7.03183	1.44e-59	down
DN58651_c0_g1	5303.1	42.5209	-6.91686	1.85e-59	down
DN54643_c0_g1	5285.98	4.136	-10.1279	2.04e-59	down
DN45920_c0_g1	1790.45	37.9359	-5.53528	3.36e-59	down
DN57202_c0_g1	1637.69	30.6144	-5.71549	3.36e-59	down
DN51692_c0_g1	1624.8	46.1142	-5.12707	6.77e-59	down
DN52460_c0_g1	7515.39	6.3845	-10.0313	7.23e-59	down
DN40196_c0_g1	4159.8	3.71327	-9.98952	8.38e-59	down
DN58791_c0_g2	9876.73	251.295	-5.27719	1.36e-58	down
DN58453_c1_g2	10200.1	129.517	-6.26979	2.84e-58	down
DN44934_c0_g1	3247.31	5.69386	-9.09075	4.09e-58	down
DN50363_c0_g2	1321.72	13.0113	-6.64761	6.39e-58	down
DN55965_c0_g1	238.341	5865.66	4.60888	1.29e-57	up
DN49169_c0_g3	8049.44	12.5978	-9.22627	6.42e-57	down
DN53744_c0_g2	1696.05	7.6379	-7.71086	7.86e-57	down
DN61708_c0_g1	4402.52	79.2765	-5.77054	8.52e-57	down
DN53222_c0_g2	2740.84	51.8503	-5.70138	8.92e-57	down
DN52909_c0_g1	1161.72	10.3246	-6.77601	7.99e-55	down
DN58419_c0_g1	2215.38	2.3508	-9.72855	9.64e-55	down
DN62110_c0_g1	1656.96	4.55589	-8.44776	1.05e-54	down
DN64456_c1_g1	17.1359	798.057	5.51663	1.05e-54	up
DN62591_c0_g5	1792.96	9.04612	-7.58335	1.13e-54	down
DN64065_c0_g3	35.3291	1236.12	5.11489	4.37e-54	up
DN50748_c0_g1	12798.7	27.5409	-8.7555	5.86e-54	down
DN51704_c0_g1	2349.19	32.3164	-6.15618	2.03e-52	down
DN61831_c0_g1	3970.08	79.5212	-5.62121	2.03e-52	down
DN59090_c0_g1	1361.49	56.0921	-4.59383	2.22e-52	down
DN53823_c0_g1	1413.56	5.2477	-7.96156	3.71e-52	down
DN60308_c0_g1	1581.19	87.8931	-4.1609	4.09e-52	down
DN50102_c0_g1	1723.86	42.7604	-5.32006	4.58e-52	down
DN57516_c0_g2	39.714	1371.06	5.08824	4.58e-52	up
DN64056_c2_g1	1362.21	55.2803	-4.60352	3.39e-51	down
DN51606_c0_g1	2040.18	82.6539	-4.60796	3.67e-51	down
DN57870_c1_g2	81.6977	8042.08	6.57888	1.37e-50	up
DN57397_c0_g2	924.394	4.75412	-7.53126	2.38e-50	down
DN61017_c0_g1	161.238	3473.14	4.41582	2.98e-50	up
DN57699_c0_g3	1338.26	17.3873	-6.2496	4.81e-50	down
DN59277_c0_g1	1100.57	6.79243	-7.31999	5.03e-50	down
DN56062_c0_g1	1568.93	2.51758	-9.07133	1.33e-49	down
DN54004_c0_g1	3598.46	60.977	-5.84928	2.2e-49	down
DN61849_c0_g1	1200.88	24.6738	-5.5661	1.09e-48	down
DN45254_c0_g1	1346.88	23.0474	-5.84112	2.39e-48	down
DN50748_c0_g2	5047.53	55.5008	-6.4622	2.88e-48	down
DN52815_c0_g1	337.394	3696.34	3.44749	3.06e-48	up
DN50692_c0_g1	1962.92	10.7473	-7.43899	3.45e-48	down
DN56104_c0_g1	822.919	13.69	-5.87769	4.84e-48	down
DN51653_c0_g2	2045.64	66.8285	-4.91191	5.52e-48	down
DN44253_c0_g3	2441.04	17.8585	-7.05869	5.68e-48	down
DN53222_c0_g1	1729.13	28.6155	-5.88005	7.22e-48	down
DN78321_c0_g1	3748.18	13.0639	-8.09596	9.48e-48	down
DN49765_c0_g1	104.058	12117.5	6.81506	1.27e-47	up
DN63386_c0_g1	48.8977	2011.87	5.3386	1.43e-47	up
DN44904_c0_g1	793.455	6.32913	-6.94282	2.17e-47	down
DN55327_c0_g1	2660.62	19.4209	-7.03601	2.47e-47	down
DN52743_c0_g1	122.674	1758.83	3.83227	2.81e-47	up
DN54740_c0_g2	1837.38	4.71072	-8.55734	2.81e-47	down
DN64046_c0_g4	33.1511	1380.79	5.35369	3.03e-47	up
DN64252_c1_g1	729.554	7479.15	3.35217	3.16e-47	up
DN56059_c0_g1	1805.13	45.2911	-5.29427	3.4e-47	down
DN49483_c0_g1	4386.74	4.54159	-9.73208	4.4e-47	down
DN52324_c0_g3	196.733	3231.09	4.02774	4.53e-47	up
DN53544_c0_g1	1016.57	4.1503	-7.86905	5.89e-47	down
DN40834_c1_g1	1109.56	20.744	-5.70039	9.35e-47	down
DN54848_c0_g2	1807.55	35.4401	-5.65183	3.21e-46	down
DN57502_c0_g1	714.565	15.5552	-5.50152	3.53e-46	down
DN46070_c0_g1	1169.99	3.84065	-8.09652	4.14e-46	down
DN50908_c0_g1	16.764	1228.92	6.15539	4.27e-46	up
DN60000_c1_g1	1257.71	11.7305	-6.68352	4.62e-46	down
DN63467_c0_g1	1141.94	28.7607	-5.29808	5.9e-46	down
DN45954_c0_g1	3879.84	3.31964	-9.92711	8.04e-46	down
DN54001_c0_g1	2782.25	16.7525	-7.29735	8.88e-46	down
DN62156_c0_g3	1772.63	2.94149	-9.06414	9.64e-46	down
DN60353_c0_g4	33.3195	1985.46	5.8609	1.02e-45	up
DN60812_c0_g1	1136.06	3.19342	-8.41558	1.37e-45	down
DN45529_c0_g1	711.012	17.5095	-5.33317	7.57e-45	down
DN54497_c0_g2	1233.61	10.1264	-6.88781	7.64e-45	down
DN41884_c0_g1	1427.58	4.33139	-8.31594	1.57e-44	down
DN62564_c1_g2	845.632	10.0424	-6.36125	2.43e-44	down
DN54584_c0_g1	1122.03	8.49884	-6.98223	3.43e-44	down
DN57209_c0_g5	41081.1	77.1861	-8.9372	3.95e-44	down
DN61809_c0_g1	82.5521	1579.13	4.24441	5.44e-44	up
DN61974_c1_g2	1675.65	32.511	-5.65768	7.57e-44	down
DN52200_c0_g1	3088.05	18.48	-7.30072	1.17e-43	down
DN47142_c0_g1	714.023	7.15863	-6.62978	1.49e-43	down
DN48573_c0_g1	1654.26	4.56902	-8.41932	2.95e-43	down
DN39907_c0_g1	7427.23	0.590689	-12.9778	5.74e-43	down
DN45933_c0_g1	675.732	4.45878	-7.18117	6.6e-43	down
DN50368_c0_g1	1077.45	2.27995	-8.7067	9.81e-43	down
DN52710_c0_g1	1083.77	6.39881	-7.32299	1.01e-42	down
DN56294_c0_g5	983.351	25990.5	4.70649	1.23e-42	up
DN59506_c1_g1	1031.49	24.6252	-5.35536	1.31e-42	down
DN63236_c1_g2	176.45	7787.21	5.43656	1.45e-42	up
DN54263_c0_g1	889.878	14.0693	-5.94759	2.1e-42	down
DN53981_c0_g1	181.547	3523.78	4.26503	2.46e-42	up
DN61764_c0_g1	4008.06	105.7	-5.21963	3.05e-42	down
DN57455_c0_g4	981.277	11.1672	-6.42346	3.17e-42	down
DN55290_c0_g2	1589.46	8.07376	-7.50995	3.93e-42	down
DN47101_c0_g1	1553.5	3.05173	-8.85723	5.66e-42	down
DN49401_c0_g1	1383.26	36.6443	-5.21048	6.38e-42	down
DN46638_c0_g1	599.238	9.70766	-5.92093	7.6e-42	down
DN60445_c0_g4	1589.33	47.0564	-5.05994	1.74e-41	down
DN52625_c0_g1	1035.3	10.9861	-6.51071	1.78e-41	down
DN61437_c0_g1	2813.09	81.746	-5.07901	3.6e-41	down
DN56435_c3_g5	36.9322	1365.45	5.1814	3.81e-41	up
DN53607_c0_g1	120.876	2972.07	4.60185	5.4e-41	up
DN56930_c2_g3	2894.48	115.032	-4.6323	5.53e-41	down
DN47957_c0_g1	1684.4	5.24888	-8.23926	1.04e-40	down
DN52052_c0_g3	8.59101	797.972	6.4754	1.06e-40	up
DN58305_c0_g1	1471.21	15.0776	-6.5476	1.45e-40	down
DN46602_c0_g1	1602.11	2.5753	-9.07779	1.6e-40	down
DN58675_c0_g1	67.9303	2337.67	5.08107	1.77e-40	up
DN60655_c0_g1	2171.1	4.64271	-8.67515	2.07e-40	down
DN60168_c0_g1	1251.14	8.12747	-7.19129	2.15e-40	down
DN51923_c0_g1	253.704	5892.3	4.52039	3.31e-40	up
DN60270_c0_g1	4219.98	81.9054	-5.6488	3.54e-40	down
DN59246_c0_g1	889.453	14.6863	-5.88135	5.11e-40	down
DN61402_c0_g1	959.526	27.9695	-5.06936	5.85e-40	down
DN61915_c0_g1	1578.04	1.61842	-9.68457	6.23e-40	down
DN63643_c0_g1	1454.72	54.0737	-4.73189	7.54e-40	down
DN61867_c0_g3	12.2243	3235.7	7.94738	7.74e-40	up
DN63121_c0_g1	956.513	25900	4.73966	8.53e-40	up
DN48945_c0_g3	19.2215	901.661	5.51715	1.52e-39	up
DN50649_c0_g1	1041.64	2.8141	-8.44518	1.75e-39	down
DN63184_c0_g2	2635.99	301.122	-3.12433	1.94e-39	down
DN48211_c0_g1	3695.73	7.3597	-8.80966	2.07e-39	down
DN63769_c0_g1	1217.02	9.87962	-6.87976	4.05e-39	down
DN54630_c1_g1	3603.66	367.2	-3.28876	5.18e-39	down
DN45946_c0_g1	3505.32	2.05545	-10.5046	5.46e-39	down
DN54374_c0_g1	1052.43	3.17912	-8.19063	6.34e-39	down
DN54843_c0_g1	688.662	5.33168	-6.92446	6.59e-39	down
DN64425_c1_g2	2999.34	40.3514	-6.18005	8.34e-39	down
DN62898_c0_g1	74.2218	3974.86	5.70629	8.69e-39	up
DN52542_c0_g1	785.544	6.20057	-6.92665	1.2e-38	down
DN56617_c0_g1	1216.39	29.2874	-5.34124	1.29e-38	down
DN51579_c0_g1	2761.52	7.88071	-8.32086	1.29e-38	down
DN41380_c0_g1	102.188	2290.47	4.46814	1.43e-38	up
DN63666_c3_g1	1650.76	2.01087	-9.48682	2.22e-38	down
DN54354_c0_g2	1082.69	23.0279	-5.5062	2.34e-38	down
DN54288_c0_g1	1167.21	9.394	-6.90332	3.89e-38	down
DN47212_c0_g1	512.012	9.28258	-5.72291	4.54e-38	down
DN55483_c0_g1	982.085	3.34708	-8.07082	4.68e-38	down
DN46632_c0_g1	2204.76	35.5262	-5.91086	4.85e-38	down
DN58461_c1_g1	3983.17	31.9985	-6.88307	5.82e-38	down
DN47138_c0_g2	607.019	15.0222	-5.3198	6.2e-38	down
DN53778_c0_g4	1872.48	14.4108	-6.94828	7.2e-38	down
DN52516_c0_g2	75.9755	2125.93	4.7833	8.23e-38	up
DN60511_c0_g1	738.31	8.05779	-6.4818	8.51e-38	down
DN56455_c0_g1	4447.94	19.998	-7.7094	9.41e-38	down
DN51911_c0_g1	4369.78	58.3828	-6.18257	9.99e-38	down
DN60531_c2_g3	2162.96	1.02773	-10.771	1.04e-37	down
DN59811_c0_g1	4315.79	96.9193	-5.44687	1.06e-37	down
DN52493_c0_g1	43.368	3365.74	6.22859	1.6e-37	up
DN49978_c0_g1	769.712	33.9352	-4.48202	1.66e-37	down
DN60095_c0_g1	559.386	5.17686	-6.64302	1.71e-37	down
DN64456_c1_g2	200.231	6299.75	4.95164	1.81e-37	up
DN49120_c0_g1	2083.02	56.4731	-5.17798	1.84e-37	down
DN53706_c0_g1	1687.27	1.26536	-10.0669	2e-37	down
DN51378_c0_g1	769.02	5.31855	-7.07933	2e-37	down
DN63150_c0_g8	2582.21	0.970013	-11.0143	2.16e-37	down
DN44215_c0_g1	82.9667	1264.17	3.91723	2.16e-37	up
DN60393_c0_g1	4985.48	14.8598	-8.26845	2.56e-37	down
DN56570_c0_g1	3101.74	49.1196	-5.93184	2.73e-37	down
DN54152_c0_g1	629.403	17.1421	-5.17182	2.83e-37	down
DN49032_c0_g1	584.416	5.73727	-6.60018	3.17e-37	down
DN62726_c0_g2	6756.3	3.61498	-10.5519	3.63e-37	down
DN61142_c1_g1	141.062	1747.27	3.62088	4.04e-37	up
DN59799_c0_g1	2173.72	71.2761	-4.90653	4.72e-37	down
DN52829_c0_g1	69.004	2055.99	4.87491	5.16e-37	up
DN57001_c0_g1	527.084	6.82271	-6.21953	6.25e-37	down
DN55894_c0_g1	1169.87	5.34364	-7.62098	8e-37	down
DN52324_c0_g1	87.123	1499.76	4.09111	1.42e-36	up
DN62273_c0_g1	10.954	489.58	5.45094	1.67e-36	up
DN54107_c0_g1	3791.14	172.097	-4.44318	1.71e-36	down
DN56918_c0_g2	941.77	90.6523	-3.36886	1.73e-36	down
DN60559_c0_g2	1266.3	35.7125	-5.11629	1.93e-36	down
DN61169_c0_g1	4.97163	653.355	6.96405	1.99e-36	up
DN56623_c1_g2	444061	160.296	-11.1461	3.3e-36	down
DN58334_c1_g1	1817.13	23.4514	-6.23358	3.84e-36	down
DN61242_c0_g2	59.2083	2473.73	5.35172	3.87e-36	up
DN52726_c0_g2	71.3305	1203.36	4.06095	4.03e-36	up
DN47202_c1_g1	889.461	44.8632	-4.29563	4.92e-36	down
DN63270_c0_g1	1681.51	12.0019	-7.07117	4.99e-36	down
DN57397_c0_g1	420.601	6.86211	-5.89744	5.03e-36	down
DN48530_c0_g1	1311.08	3.19342	-8.58055	5.08e-36	down
DN61563_c0_g3	120.437	1243.86	3.36104	5.21e-36	up
DN64513_c0_g2	1134.43	4.10689	-8.07263	5.26e-36	down
DN55717_c0_g2	5917.17	64.8277	-6.45198	7.95e-36	down
DN53227_c0_g1	674.736	18.5018	-5.16018	8.84e-36	down
DN53887_c0_g1	303.041	4742.71	3.95556	9e-36	up
DN64426_c1_g6	920.864	19.5033	-5.52575	1.01e-35	down
DN54347_c0_g1	1880.81	5.0089	-8.37026	1.16e-35	down
DN49989_c0_g1	922.779	5.75441	-7.19492	1.34e-35	down
DN26535_c0_g1	445.152	4.92208	-6.46913	1.4e-35	down
DN63927_c0_g3	699.997	2.22224	-8.09643	1.4e-35	down
DN56759_c0_g1	2171.98	82.6829	-4.69183	1.54e-35	down
DN54523_c0_g1	423.501	6470.93	3.92128	2.24e-35	up
DN47178_c0_g3	1219.36	2.74325	-8.65747	2.6e-35	down
DN63307_c0_g1	701.104	29.3965	-4.54521	3e-35	down
DN50720_c0_g1	17.719	1974.78	6.72936	3.15e-35	up
DN57359_c0_g1	548.647	10.7485	-5.64425	3.17e-35	down
DN61490_c0_g1	123.654	1864.45	3.90312	3.4e-35	up
DN63112_c0_g4	2042.33	89.5395	-4.49043	5.44e-35	down
DN55564_c0_g1	3.40174	566.483	7.28621	6.57e-35	up
DN59905_c0_g2	3216.46	2.36276	-10.0662	7.2e-35	down
DN64026_c2_g3	846.471	26.2877	-4.99771	7.56e-35	down
DN49813_c0_g1	15.2819	742.489	5.56478	8.03e-35	up
DN55230_c0_g1	636.7	3.39166	-7.45257	8.25e-35	down
DN55216_c0_g2	7803.52	8.59243	-9.60051	8.25e-35	down
DN55794_c0_g1	1369.73	1.25222	-9.77187	8.44e-35	down
DN56643_c0_g1	921.81	25.8249	-5.12118	9.58e-35	down
DN48398_c0_g1	617.889	16.6526	-5.1795	1.48e-34	down
DN49919_c0_g1	1105.92	2.2091	-8.73409	1.62e-34	down
DN54481_c0_g1	1645.12	7.24026	-7.70777	1.72e-34	down
DN64592_c0_g4	1407.08	60.1641	-4.52909	1.91e-34	down
DN64704_c3_g2	2640.55	0.95688	-11.0254	1.92e-34	down
DN61303_c0_g1	864.497	15.9254	-5.71706	1.98e-34	down
DN56718_c0_g2	155.546	5155.55	5.02328	2.02e-34	up
DN55212_c1_g1	1821.58	0.970013	-10.5253	2.38e-34	down
DN59468_c1_g1	2864.14	184.345	-3.9428	2.49e-34	down
DN48735_c0_g1	880.965	6.83183	-6.97187	2.51e-34	down
DN61210_c0_g1	1078.05	19826.5	4.18542	2.69e-34	up
DN56701_c0_g2	1325.8	33.5771	-5.26328	3.1e-34	down
DN52257_c0_g1	286.282	2376.08	3.04706	3.79e-34	up
DN50579_c0_g1	16.7609	3175.06	7.46863	4.17e-34	up
DN55525_c0_g1	1588.07	10.2629	-7.20815	4.59e-34	down
DN41971_c0_g2	1136.13	13.1335	-6.38314	4.92e-34	down
DN53478_c0_g1	1109.33	4.61243	-7.77693	6.66e-34	down
DN58116_c4_g1	796.345	52.48	-3.91559	7.62e-34	down
DN44753_c0_g1	1313.96	66.4057	-4.28708	7.92e-34	down
DN46911_c0_g1	630.771	41.8302	-3.89871	8.21e-34	down
DN58595_c0_g1	925.335	26.9561	-5.07136	8.33e-34	down
DN54840_c0_g1	1059.27	20276.6	4.24233	8.48e-34	up
DN59735_c1_g2	24.4411	652.946	4.71262	8.94e-34	up
DN40041_c0_g1	473.77	9.39801	-5.60155	9.23e-34	down
DN64266_c3_g1	8825.39	61.577	-7.08876	1.02e-33	down
DN47759_c0_g1	124.954	4449.35	5.12446	1.04e-33	up
DN55717_c0_g1	10805.5	131.928	-6.29952	1.04e-33	down
DN55771_c0_g1	1323.13	60.9177	-4.41805	1.05e-33	down
DN45142_c0_g1	923.601	34.9343	-4.69215	1.22e-33	down
DN54737_c0_g2	2265.21	114.715	-4.28771	1.32e-33	down
DN59563_c0_g1	2192.3	98.6926	-4.45475	1.33e-33	down
DN35532_c0_g1	911.946	13.7517	-6.01821	1.4e-33	down
DN45111_c0_g1	700.723	7.65338	-6.49942	1.4e-33	down
DN48322_c0_g1	150.909	2429.87	3.9943	1.4e-33	up
DN43329_c0_g1	723.165	1.70239	-8.57781	1.42e-33	down
DN54017_c0_g1	3716.7	14.8041	-7.87841	1.42e-33	down
DN51688_c0_g1	919.094	2.92434	-8.23372	1.49e-33	down
DN47441_c0_g1	334.119	4966.28	3.88077	1.5e-33	up
DN55456_c0_g1	712.898	13.2964	-5.68708	1.61e-33	down
DN51523_c0_g2	1626	66.0141	-4.59987	1.82e-33	down
DN60226_c0_g1	45.6266	3083.54	6.02954	2.13e-33	up
DN61242_c0_g1	26.7353	1208.39	5.4573	2.22e-33	up
DN64432_c2_g2	631.244	3.43105	-7.43282	2.4e-33	down
DN62604_c0_g2	1425.34	10320.7	2.85125	2.69e-33	up
DN49285_c0_g1	872.622	36.4958	-4.557	2.88e-33	down
DN61039_c0_g2	1356.32	2.2091	-9.01288	2.97e-33	down
DN55464_c0_g1	1234.64	47.9149	-4.67057	3.1e-33	down
DN61362_c0_g1	7.91694	1779.8	7.6978	3.52e-33	up
DN62852_c0_g1	652.555	9.70531	-5.98626	3.57e-33	down
DN50851_c0_g1	672.209	11.3221	-5.86635	3.58e-33	down
DN58998_c0_g1	1336.74	35.0446	-5.21506	4.24e-33	down
DN59720_c0_g1	1098.22	24.2001	-5.45661	5.14e-33	down
DN62806_c0_g1	1755.15	47.3658	-5.17223	5.68e-33	down
DN53371_c0_g1	81.213	5634.59	6.06634	5.73e-33	up
DN64721_c0_g3	588.384	5.28827	-6.75318	5.94e-33	down
DN57535_c0_g1	212.629	4783.86	4.47166	7.4e-33	up
DN63567_c0_g1	4052.12	312.494	-3.68458	7.51e-33	down
DN50526_c0_g1	20.6945	1261.54	5.8805	8.02e-33	up
DN58735_c1_g1	2084.97	20544.8	3.2928	8.36e-33	up
DN59851_c0_g3	1003.99	27.1325	-5.16224	9.32e-33	down
DN55552_c0_g2	1077.54	82.6363	-3.69272	9.82e-33	down
DN50405_c0_g2	2.99864	1685.99	8.93721	9.96e-33	up
DN46310_c0_g1	1356.93	1.5607	-9.45954	1.06e-32	down
DN57258_c0_g2	1661.22	1.34934	-10.0055	1.09e-32	down
DN52715_c0_g1	1068.95	2.71699	-8.46947	1.18e-32	down
DN53701_c1_g1	1475.88	56.8605	-4.67269	1.25e-32	down
DN63846_c0_g1	1001.46	28.795	-5.09088	1.25e-32	down
DN52598_c0_g1	673.43	1.77324	-8.46824	1.38e-32	down
DN43874_c1_g1	2260.48	0.886034	-10.8188	1.39e-32	down
DN56117_c0_g1	291.253	2511.4	3.10143	1.42e-32	up
DN63267_c0_g1	1092.25	25.3205	-5.39976	1.51e-32	down
DN58041_c0_g1	26.42	1047.55	5.27046	1.64e-32	up
DN54322_c0_g1	2665.21	177.6	-3.89438	1.68e-32	down
DN62622_c1_g3	127.136	2053.95	3.9987	1.9e-32	up
DN57835_c1_g2	2427.15	99.3925	-4.58742	1.98e-32	down
DN46975_c0_g1	9.85955	1080.47	6.70015	2.2e-32	up
DN53742_c0_g1	559.385	4293.28	2.93462	2.2e-32	up
DN56704_c1_g1	749.808	23.8912	-4.94271	2.28e-32	down
DN63615_c0_g1	1351.28	66.8165	-4.31545	2.33e-32	down
DN59588_c0_g1	548.11	8.73246	-5.93809	2.48e-32	down
DN60264_c2_g2	1581.06	3.01233	-8.85287	2.53e-32	down
DN57737_c1_g1	1089.17	113.417	-3.25585	2.62e-32	down
DN49306_c0_g1	127.823	1511.21	3.55283	2.92e-32	up
DN51869_c0_g1	43.8276	3088.43	6.0869	3.08e-32	up
DN51978_c0_g1	4558.68	181.15	-4.63079	3.73e-32	down
DN43035_c0_g1	1019.4	30.1157	-5.04396	4.01e-32	down
DN34130_c0_g1	545.749	6.88042	-6.25592	4.09e-32	down
DN38819_c0_g1	656.346	7.823	-6.29827	6.15e-32	down
DN55606_c0_g2	26.6637	2594.39	6.53848	6.15e-32	up
DN53495_c0_g1	1024.92	46.7352	-4.43598	8.27e-32	down
DN45148_c0_g2	5.57433	1301.4	7.75163	9.21e-32	up
DN36807_c0_g1	1190.68	99.3682	-3.56884	9.41e-32	down
DN64636_c1_g2	769.951	30.0942	-4.6616	1.02e-31	down
DN58691_c0_g1	5005.11	518.87	-3.26249	1.08e-31	down
DN55805_c0_g1	598.164	14.9936	-5.26918	1.2e-31	down
DN53003_c0_g1	631.323	17.4666	-5.12495	1.51e-31	down
DN52976_c0_g1	123.434	1606.58	3.69081	1.89e-31	up
DN50664_c0_g1	30.4525	4109.79	6.99203	2.02e-31	up
DN60129_c0_g1	598.802	2.91121	-7.64011	2.08e-31	down
DN51444_c0_g2	596.965	43.1163	-3.78136	2.13e-31	down
DN56987_c0_g1	326.711	43451.2	6.97535	3.06e-31	up
DN53113_c0_g1	618.863	1.63155	-8.36185	3.14e-31	down
DN39421_c0_g1	586.84	3.37451	-7.43276	3.28e-31	down
DN61337_c0_g1	7.42421	537.657	6.11632	3.55e-31	up
DN63258_c0_g2	168.033	2278.75	3.74847	3.78e-31	up
DN35172_c0_g1	1001.83	4.292	-7.78502	3.87e-31	down
DN62476_c0_g1	585.958	8192.88	3.79267	4.53e-31	up
DN60771_c0_g1	2235.92	102.927	-4.41779	5.5e-31	down
DN56669_c0_g1	947.459	10.9336	-6.3737	6.05e-31	down
DN45000_c0_g1	513.817	3.01233	-7.29458	6.14e-31	down
DN48093_c0_g2	6.11627	776.376	6.89425	6.93e-31	up
DN50923_c0_g1	86.9608	2176.16	4.62058	7.66e-31	up
DN51935_c0_g1	901.137	69.4434	-3.69077	7.89e-31	down
DN29742_c0_g1	568.671	18.0453	-4.93631	7.97e-31	down
DN61961_c0_g6	88.2807	2713.57	4.91359	8.17e-31	up
DN46424_c0_g1	106.293	2855.75	4.72161	8.31e-31	up
DN58132_c0_g1	1080.8	2.57647	-8.61881	8.31e-31	down
DN64470_c1_g2	2872.6	4.2526	-9.22334	8.68e-31	down
DN46679_c0_g1	1127.98	26.9835	-5.36036	8.71e-31	down
DN50898_c0_g1	833.904	3.55844	-7.71132	8.78e-31	down
DN51509_c0_g1	37.0425	1826.99	5.57852	8.95e-31	up
DN42294_c0_g1	2536.27	1.25222	-10.5818	1.01e-30	down
DN63081_c1_g3	513.752	15.9659	-4.98588	1.01e-30	down
DN59079_c1_g1	955.444	51.7601	-4.18346	1.35e-30	down
DN49244_c0_g1	393.312	2.75639	-7.07619	1.37e-30	down
DN61904_c1_g1	861.511	1.70239	-8.8025	1.42e-30	down
DN40994_c0_g1	1085.44	2.76952	-8.47251	1.45e-30	down
DN62112_c1_g4	59.1794	1017.45	4.08509	1.58e-30	up
DN62411_c0_g5	461.292	15.9659	-4.83309	1.61e-30	down
DN58522_c0_g1	558.566	15.8517	-5.12152	1.61e-30	down
DN64918_c2_g6	30.8333	1455.39	5.51697	1.99e-30	up
DN56890_c0_g1	3934.56	412.526	-3.24595	2.02e-30	down
DN62207_c0_g1	1431.83	16.6817	-6.34547	2.25e-30	down
DN58008_c0_g2	424.727	5.79498	-6.13445	2.92e-30	down
DN38744_c0_g1	540.165	3.14884	-7.34544	2.94e-30	down
DN62850_c1_g1	10.1107	335.67	5.03032	3.45e-30	up
DN56470_c0_g1	89.6125	2421.47	4.72995	3.75e-30	up
DN60801_c1_g1	1528.97	29.2578	-5.67653	4.05e-30	down
DN60189_c0_g4	1664.34	120.982	-3.76626	4.18e-30	down
DN57964_c2_g2	903.842	1.94003	-8.63811	4.45e-30	down
DN50504_c0_g1	30.8794	2698.7	6.38191	4.61e-30	up
DN54555_c0_g1	1715.51	77.3572	-4.44938	4.7e-30	down
DN61315_c1_g1	1889.26	96.8396	-4.26264	4.77e-30	down
DN58665_c0_g1	1219.42	27.6559	-5.41909	4.78e-30	down
DN63349_c0_g2	562.994	3511.7	2.63657	5.07e-30	up
DN61260_c0_g1	718.635	23.7873	-4.90263	5.31e-30	down
DN33381_c0_g1	132.957	1873.9	3.80277	5.57e-30	up
DN52883_c0_g1	392.62	10.7867	-5.14132	5.78e-30	down
DN41065_c0_g2	2217.5	282.169	-2.96919	6.07e-30	down
DN56294_c0_g4	647.789	15579.8	4.56482	6.15e-30	up
DN42306_c0_g1	473.907	26.0952	-4.15944	6.53e-30	down
DN58744_c1_g1	1298.1	13695.1	3.38978	7.63e-30	up
DN63432_c0_g2	732.746	25.6386	-4.79895	7.75e-30	down
DN59140_c0_g1	1233.59	27.0114	-5.47249	8.87e-30	down
DN43353_c0_g1	532.795	8.82162	-5.88502	9.3e-30	down
DN62848_c1_g1	24030.7	16.8696	-10.193	9.88e-30	down
DN56548_c0_g1	1528.1	49.3401	-4.91523	1.11e-29	down
DN54250_c0_g2	678.764	64.4892	-3.3833	1.18e-29	down
DN55224_c0_g1	655.222	7.4922	-6.3823	1.18e-29	down
DN49375_c0_g1	947.329	1.61842	-8.94184	1.19e-29	down
DN50428_c0_g1	738.625	20.1425	-5.16791	1.2e-29	down
DN60584_c0_g4	98.8501	1960.06	4.2887	1.21e-29	up
DN59126_c0_g1	491.492	3500.32	2.82664	1.48e-29	up
DN53454_c0_g1	738.124	8.18117	-6.45134	1.57e-29	down
DN44179_c0_g1	686.614	39.1327	-4.11623	1.57e-29	down
DN52842_c0_g2	723.122	6.02466	-6.81071	1.62e-29	down
DN56235_c0_g1	166.924	1486.4	3.14784	1.89e-29	up
DN45890_c0_g1	372.993	3.79724	-6.55446	2.04e-29	down
DN54539_c0_g1	1910.39	81.8483	-4.51812	2.14e-29	down
DN49212_c0_g1	894.039	1.63155	-8.85931	2.19e-29	down
DN56612_c1_g4	307.962	8.03153	-5.24084	2.23e-29	down
DN50876_c0_g5	197.367	2465.23	3.63097	2.31e-29	up
DN63120_c0_g5	1306.56	90.8329	-3.83523	2.37e-29	down
DN38500_c0_g1	81.5543	922.155	3.48838	2.39e-29	up
DN55007_c0_g2	424.666	4.70954	-6.41138	2.77e-29	down
DN58519_c0_g1	195.612	8423.19	5.38861	2.85e-29	up
DN50694_c0_g1	213.497	3629.35	4.07001	2.97e-29	up
DN54780_c0_g1	469.358	9.35342	-5.58784	3.25e-29	down
DN56036_c0_g1	264.459	5721.58	4.41364	3.61e-29	up
DN52108_c1_g1	546.855	13.2055	-5.35592	3.73e-29	down
DN58311_c1_g1	6418.59	238.198	-4.72466	4.45e-29	down
DN53010_c0_g1	571.812	18.3407	-4.91913	4.64e-29	down
DN49597_c0_g1	901.179	45.5029	-4.28347	4.84e-29	down
DN55746_c0_g1	442.615	3.66869	-6.80765	4.92e-29	down
DN55143_c0_g2	7690.21	16.1332	-8.71095	5.64e-29	down
DN55205_c0_g1	42.0638	531.276	3.64568	6.26e-29	up
DN47157_c0_g1	54.3067	1857	5.06351	6.41e-29	up
DN58461_c0_g1	2316.55	20.2075	-6.74621	6.66e-29	down
DN45102_c0_g1	5.78375	844.113	7.08065	6.76e-29	up
DN57957_c0_g1	660.554	31.5526	-4.37133	6.98e-29	down
DN45305_c0_g1	8.21909	818.166	6.55059	7.35e-29	up
DN43087_c0_g1	859.499	1.3362	-9.09277	7.97e-29	down
DN46922_c0_g1	20.4104	1343.76	5.98295	8.09e-29	up
DN43297_c0_g1	1528.55	78.2906	-4.2673	8.82e-29	down
DN50399_c0_g2	21.0031	2634.53	6.88758	9.7e-29	up
DN54972_c0_g1	40.7994	491.085	3.57605	9.79e-29	up
DN50378_c0_g1	2264.93	1.05399	-10.7412	1.02e-28	down
DN60766_c1_g3	1970.73	12.1122	-7.26012	1.02e-28	down
DN39355_c0_g1	815.984	2.47417	-8.24632	1.02e-28	down
DN49458_c0_g1	41.7527	1133.05	4.73459	1.03e-28	up
DN50596_c0_g1	632.306	5323.29	3.06618	1.1e-28	up
DN54341_c0_g1	223.155	1766.36	2.97736	1.16e-28	up
DN57429_c0_g1	730.776	15288	4.36566	1.17e-28	up
DN59525_c0_g1	334.569	5.35795	-5.89047	1.23e-28	down
DN46475_c0_g1	11.0789	617.616	5.74333	1.26e-28	up
DN64918_c2_g1	12.8845	605.95	5.503	1.28e-28	up
DN48373_c0_g1	1453.11	15.1022	-6.51691	1.28e-28	down
DN58345_c0_g1	119.67	4598.99	5.22641	1.34e-28	up
DN64493_c2_g3	4.23601	1384.2	8.18686	1.34e-28	up
DN50734_c0_g1	3.35332	393.976	6.77034	1.51e-28	up
DN44623_c0_g1	402.438	3.88122	-6.64772	1.56e-28	down
DN61080_c0_g2	349.494	3323.85	3.2407	1.64e-28	up
DN52704_c1_g1	8.20595	1379.67	7.27994	1.77e-28	up
DN55680_c0_g1	1087.95	1.51729	-9.36947	1.84e-28	down
DN55683_c0_g1	1075.84	33.0297	-4.98925	1.93e-28	down
DN55056_c0_g2	990.001	19.5849	-5.61528	2.03e-28	down
DN62755_c0_g1	561.777	43.1705	-3.68302	2.03e-28	down
DN59150_c0_g1	906.16	5.83438	-7.18312	2.17e-28	down
DN63198_c0_g1	1695.8	0.590689	-10.8983	2.25e-28	down
DN53999_c0_g2	139.909	4575.5	4.99821	2.29e-28	up
DN55989_c0_g1	567.542	1.78637	-8.21001	2.29e-28	down
DN62296_c0_g1	2375.47	73.1653	-4.99279	2.53e-28	down
DN41536_c0_g1	803.076	19.9551	-5.28744	2.56e-28	down
DN62675_c2_g1	138.46	6398.02	5.48689	2.63e-28	up
DN59152_c0_g2	548.139	6241.32	3.49798	3.15e-28	up
DN56241_c0_g1	4.34598	267.461	5.8825	3.22e-28	up
DN49065_c0_g1	21.3974	1427.75	6.00141	3.43e-28	up
DN60680_c0_g1	6918.58	361.246	-4.23846	3.67e-28	down
DN52820_c0_g1	1574.7	1.3362	-9.90005	4.08e-28	down
DN60581_c0_g2	3738.32	234.447	-3.98061	4.2e-28	down
DN53682_c0_g1	1772.86	9.46768	-7.4212	4.53e-28	down
DN48085_c0_g1	760.816	66.9776	-3.49382	4.68e-28	down
DN47379_c0_g1	416.224	27.0795	-3.9262	4.87e-28	down
DN56653_c0_g1	1410.85	71.0518	-4.29232	5.13e-28	down
DN49981_c0_g1	464.212	2.91121	-7.27499	5.55e-28	down
DN29848_c0_g2	371.072	2.89691	-6.84698	5.9e-28	down
DN41882_c0_g1	415.642	5.10718	-6.27487	6.35e-28	down
DN48838_c0_g1	1078.62	34.7974	-4.91889	6.38e-28	down
DN64725_c0_g3	143.08	3559.49	4.61064	6.66e-28	up
DN56545_c2_g3	57.7859	1289.16	4.45494	7.39e-28	up
DN55936_c2_g1	124.889	11038.4	6.39576	7.8e-28	up
DN47480_c0_g1	623.919	11.7934	-5.66772	9.05e-28	down
DN53027_c0_g2	777.332	3.21969	-7.82148	9.16e-28	down
DN59903_c0_g1	661.768	18.2555	-5.12264	9.29e-28	down
DN61708_c0_g2	1800.58	71.5129	-4.62499	9.44e-28	down
DN63507_c1_g2	5.17614	405.821	6.20709	9.69e-28	up
DN51062_c3_g1	498.519	18.4258	-4.72757	9.86e-28	down
DN50435_c0_g1	1685.33	26.7177	-5.9153	1.01e-27	down
DN62317_c0_g2	75.2332	1388.87	4.18524	1.06e-27	up
DN55602_c0_g2	1166.84	61.2717	-4.2335	1.12e-27	down
DN53200_c0_g1	1258.25	1.05399	-9.96013	1.12e-27	down
DN53271_c0_g1	1369.3	55.2655	-4.60293	1.13e-27	down
DN50027_c0_g1	14.0749	419.037	4.86511	1.17e-27	up
DN56264_c0_g1	1.48619	753.367	8.74132	1.18e-27	up
DN56829_c0_g2	3238.28	410.519	-2.97211	1.64e-27	down
DN47061_c0_g1	2.49689	413.824	7.2651	1.65e-27	up
DN57575_c0_g2	232.869	2098.38	3.16278	1.68e-27	up
DN57853_c2_g1	27.1072	884.249	4.9904	1.68e-27	up
DN58313_c0_g1	6.27055	319.364	5.62419	1.7e-27	up
DN55433_c0_g1	15.0068	283.281	4.21809	1.72e-27	up
DN59809_c0_g2	1825.77	132.467	-3.76943	1.72e-27	down
DN45338_c0_g1	59.6896	7832.15	6.94415	1.74e-27	up
DN62444_c1_g7	1479.1	148.369	-3.30952	1.74e-27	down
DN57519_c0_g1	1064.73	62.7542	-4.06097	1.77e-27	down
DN52834_c0_g1	169.404	2005.46	3.55258	1.85e-27	up
DN56298_c1_g1	108.469	2456.49	4.47587	2.15e-27	up
DN61450_c0_g1	647.01	1.77324	-8.38203	2.28e-27	down
DN43217_c0_g1	1999.22	119.149	-4.05357	2.44e-27	down
DN53899_c2_g1	2330.65	211.773	-3.44973	2.61e-27	down
DN45712_c0_g1	458.456	3.55961	-6.95164	2.7e-27	down
DN59757_c0_g1	46.584	4219.84	6.42805	2.86e-27	up
DN52975_c0_g2	97.4875	4186.86	5.38112	2.86e-27	up
DN60376_c0_g1	810.922	0.886034	-9.39787	2.88e-27	down
DN52817_c0_g1	691.932	1.25222	-8.8023	3.03e-27	down
DN50169_c0_g1	473.12	6.74785	-6.09632	3.04e-27	down
DN44419_c0_g1	739.31	11.5609	-5.9666	3.43e-27	down
DN53511_c0_g2	1175.05	1.02773	-9.86946	3.49e-27	down
DN62319_c1_g1	369.749	9.5397	-5.23304	3.52e-27	down
DN57173_c0_g2	1321.61	1.11171	-10.0036	3.56e-27	down
DN38482_c0_g1	728.028	1.34934	-8.85524	3.67e-27	down
DN49630_c0_g1	512.821	11.3786	-5.45381	3.76e-27	down
DN61967_c0_g1	184.114	1653.06	3.15779	3.82e-27	up
DN55011_c0_g1	4.24503	782.433	7.39248	3.98e-27	up
DN57856_c0_g1	429.083	10.1132	-5.37568	4.51e-27	down
DN51659_c0_g1	286.86	7.29914	-5.26845	5.42e-27	down
DN58343_c0_g2	1533.2	0.674668	-10.736	5.72e-27	down
DN57341_c0_g1	410.294	8.73647	-5.49409	5.87e-27	down
DN56649_c0_g1	63.5279	945.472	3.87788	5.91e-27	up
DN60875_c2_g2	726.57	1.39392	-8.84224	6.2e-27	down
DN55216_c0_g1	21919.4	21.3066	-9.73303	6.49e-27	down
DN56276_c0_g1	1142.46	80.8938	-3.80182	6.61e-27	down
DN52841_c0_g1	680.76	20.3904	-5.04333	6.99e-27	down
DN63370_c1_g3	3794.29	74.2312	-5.63038	7.36e-27	down
DN47572_c0_g1	247.207	4542.92	4.17983	7.58e-27	up
DN45794_c0_g1	130.645	1463.99	3.4749	7.91e-27	up
DN58831_c1_g4	327.924	11.1712	-4.83561	8e-27	down
DN46905_c0_g1	1666.25	33.3886	-5.60049	8.52e-27	down
DN56060_c0_g1	306.32	4.76726	-5.94148	8.53e-27	down
DN64409_c2_g1	1416.62	38.8224	-5.14163	8.88e-27	down
DN62120_c1_g1	44.8279	2325.44	5.64502	9e-27	up
DN60238_c0_g2	763.228	75.4697	-3.32817	1e-26	down
DN51613_c0_g1	799.024	10.7668	-6.15475	1e-26	down
DN60657_c1_g1	411.946	24.7247	-4.04812	1.13e-26	down
DN60538_c1_g6	10.5952	575.182	5.70917	1.21e-26	up
DN44579_c0_g1	2407.99	127.104	-4.22174	1.24e-26	down
DN57018_c0_g1	463.817	4660.16	3.31856	1.45e-26	up
DN53147_c0_g1	6.45782	383.09	5.82302	1.48e-26	up
DN56386_c0_g1	1356.57	123.22	-3.44622	1.48e-26	down
DN62853_c1_g3	306.651	4963.34	3.99887	1.5e-26	up
DN59783_c0_g1	4974.14	615.922	-3.00634	1.53e-26	down
DN51114_c0_g1	35.7915	448.059	3.63417	1.53e-26	up
DN56301_c0_g2	159.549	2007.5	3.63905	1.61e-26	up
DN61739_c0_g1	4335.14	331.417	-3.69479	1.71e-26	down
DN50871_c0_g1	696.386	12.4469	-5.76982	1.74e-26	down
DN60247_c0_g1	217.879	2640.67	3.58622	1.78e-26	up
DN56657_c0_g2	802.233	49.4196	-3.99811	1.79e-26	down
DN55245_c0_g1	1033.5	29.2149	-5.11165	1.86e-26	down
DN63715_c1_g3	481.761	4.02292	-6.86772	2.08e-26	down
DN61969_c1_g1	166.004	11148.2	6.00824	2.2e-26	up
DN48978_c0_g1	203.552	7551.21	5.17406	2.26e-26	up
DN57685_c0_g2	540.457	7183.45	3.7182	2.3e-26	up
DN59103_c1_g3	163.385	1616.63	3.29643	2.78e-26	up
DN47729_c0_g1	482.915	15.1799	-4.94915	2.78e-26	down
DN49258_c1_g1	681.971	12.0807	-5.782	2.91e-26	down
DN57667_c0_g1	162.739	1634.43	3.3173	3.49e-26	up
DN43387_c0_g1	12.7062	636.976	5.59388	3.71e-26	up
DN63443_c0_g5	1093.3	0.661535	-10.2874	3.73e-26	down
DN49519_c3_g2	384.384	1.92689	-7.44297	3.73e-26	down
DN52197_c0_g1	66.7593	6377.14	6.4984	4e-26	up
DN42512_c0_g1	402.223	17.9151	-4.47696	4.08e-26	down
DN50389_c0_g1	349.723	7.6916	-5.47538	4.22e-26	down
DN51212_c0_g1	3.28274	833.867	7.81492	4.43e-26	up
DN36236_c0_g1	1419.1	74.5995	-4.23058	4.77e-26	down
DN61806_c1_g1	21695.6	37.4907	-8.96116	4.82e-26	down
DN60385_c0_g2	24.8618	3199.96	6.90884	4.82e-26	up
DN59735_c1_g1	15.7401	506.282	4.96703	4.94e-26	up
DN53066_c1_g2	106.045	930.011	3.12379	5.1e-26	up
DN64074_c3_g2	16.0981	1642.99	6.58878	5.38e-26	up
DN57125_c0_g3	682.899	42.6037	-3.97587	5.43e-26	down
DN46568_c0_g1	0.891712	2110.23	10.757	5.51e-26	up
DN45680_c0_g1	1121.06	0.661535	-10.3179	5.51e-26	down
DN54404_c0_g10	443.276	3.29053	-7.03381	5.56e-26	down
DN58600_c0_g1	524.827	7.63506	-6.07662	5.86e-26	down
DN51798_c1_g1	370.667	9.45171	-5.26673	6.03e-26	down
DN63120_c0_g2	362.219	20.3002	-4.13011	6.21e-26	down
DN46450_c0_g1	694.687	0.95688	-9.17008	6.26e-26	down
DN56673_c0_g2	1198.87	26.0637	-5.4739	6.31e-26	down
DN35596_c0_g1	15.2556	815.054	5.68524	6.31e-26	up
DN54359_c0_g1	224.299	2240.83	3.31024	7.02e-26	up
DN59106_c0_g1	541.971	34.6888	-3.9381	7.47e-26	down
DN62599_c1_g1	1698.47	115.507	-3.86346	7.47e-26	down
DN42442_c0_g1	110.44	972.827	3.1295	7.47e-26	up
DN57778_c0_g1	815.317	105.219	-2.94526	7.7e-26	down
DN63485_c1_g1	717.599	9665.76	3.73685	7.96e-26	up
DN42542_c0_g1	495.445	6.35422	-6.19972	8.46e-26	down
DN43758_c0_g1	19.65	1691.8	6.35357	8.53e-26	up
DN58008_c0_g1	886.179	7.24661	-6.84447	8.77e-26	down
DN56526_c0_g1	373.506	2548.43	2.76415	8.91e-26	up
DN59393_c0_g1	813.857	2.17883	-8.41999	9.27e-26	down
DN59539_c1_g5	70.4417	1333	4.22091	9.55e-26	up
DN53208_c0_g3	37.2164	2448.32	5.97598	1.09e-25	up
DN44464_c0_g1	639.795	1.02773	-9.04795	1.2e-25	down
DN58831_c1_g3	3210.61	35.3525	-6.43283	1.2e-25	down
DN49519_c5_g1	1300.6	94.0731	-3.77241	1.26e-25	down
DN60531_c2_g2	548.001	28.0026	-4.25763	1.26e-25	down
DN56537_c1_g5	297.795	10.5765	-4.80398	1.27e-25	down
DN45357_c0_g1	511.57	1.18138	-8.3899	1.28e-25	down
DN58574_c0_g1	56.4878	814.618	3.83254	1.31e-25	up
DN61880_c0_g2	975.285	13.3843	-6.12167	1.5e-25	down
DN45820_c0_g1	1316.7	1.32307	-9.64055	1.53e-25	down
DN59181_c0_g1	172.869	2779.53	3.98825	1.77e-25	up
DN62767_c0_g2	189.194	3944.35	4.35773	1.8e-25	up
DN54557_c0_g2	538.1	1.81264	-8.11394	1.83e-25	down
DN63613_c1_g1	2.48376	375.53	7.12594	1.85e-25	up
DN56567_c0_g2	1.18895	523.267	8.52745	1.9e-25	up
DN60380_c0_g6	12.8383	683.631	5.68171	1.92e-25	up
DN48338_c0_g2	159.458	6484.32	5.30172	2.09e-25	up
DN64547_c0_g2	313.741	4.62674	-6.05323	2.33e-25	down
DN58042_c0_g2	261.162	10.62	-4.59146	2.34e-25	down
DN63417_c0_g3	471.733	1.78637	-7.93917	2.7e-25	down
DN45188_c1_g1	501.638	1.50416	-8.31579	2.75e-25	down
DN59890_c0_g1	320.655	3.17912	-6.49781	2.75e-25	down
DN58831_c1_g2	431.355	10.8639	-5.28081	2.88e-25	down
DN62914_c0_g2	2.08066	516.7	7.76353	2.89e-25	up
DN37131_c0_g1	360.335	10.2104	-5.11969	3.19e-25	down
DN63540_c0_g3	151.601	1726.46	3.49666	3.23e-25	up
DN51421_c0_g2	100.823	3053.67	4.8855	3.26e-25	up
DN47665_c0_g1	124.77	1853.61	3.87652	3.32e-25	up
DN46572_c0_g1	31.6659	3760.15	6.79688	3.4e-25	up
DN54427_c0_g1	327.33	4.8238	-5.96581	3.59e-25	down
DN60437_c1_g2	587.125	2.65927	-7.62407	3.62e-25	down
DN48296_c0_g1	866.941	0.95688	-9.46063	4.54e-25	down
DN46811_c0_g1	476.837	4.47191	-6.65152	4.55e-25	down
DN47467_c0_g1	1476.88	26.0083	-5.77986	4.74e-25	down
DN48139_c0_g1	346.664	5.69787	-5.8491	4.79e-25	down
DN61463_c1_g5	65.5629	771.287	3.54425	4.98e-25	up
DN53483_c2_g2	443.372	2.29308	-7.42294	5e-25	down
DN58894_c0_g2	116.319	2034.32	4.10685	5e-25	up
DN52041_c0_g2	63.1206	2903.05	5.47439	5.18e-25	up
DN55532_c0_g1	18.1312	1619.44	6.39875	5.18e-25	up
DN61335_c0_g2	521.456	1.70239	-8.08657	5.32e-25	down
DN41510_c0_g1	294.315	2.67241	-6.66505	5.35e-25	down
DN58750_c0_g1	272.846	3.84183	-6.10081	5.41e-25	down
DN60359_c0_g1	79.369	1021.96	3.67033	5.55e-25	up
DN53510_c1_g1	1233.22	2.88377	-8.50236	5.66e-25	down
DN58914_c0_g1	1465.5	31867.6	4.41735	5.87e-25	up
DN54254_c0_g1	195.538	1811.79	3.20164	6.23e-25	up
DN48060_c0_g1	1183.74	29840.4	4.62677	6.3e-25	up
DN45627_c0_g1	1.82282	349.111	7.42178	6.33e-25	up
DN47331_c0_g1	47.3158	1874.7	5.2627	6.33e-25	up
DN24295_c0_g1	557.491	55.5807	-3.31418	6.34e-25	down
DN59305_c2_g1	62.6605	20215.7	8.16794	6.57e-25	up
DN51323_c1_g1	767.643	11380.4	3.87281	7.02e-25	up
DN59738_c0_g1	1167.05	117.457	-3.30489	7.7e-25	down
DN45902_c0_g1	69.5623	3356.43	5.5401	8.51e-25	up
DN53292_c0_g1	148.697	1122.23	2.90775	9.16e-25	up
DN59930_c0_g4	528.877	2.21028	-7.82559	9.43e-25	down
DN63439_c0_g3	5.16712	331.59	5.91828	9.95e-25	up
DN53483_c2_g1	701.345	6.45652	-6.66843	1.04e-24	down
DN57955_c0_g1	2.16437	1220.05	8.90686	1.09e-24	up
DN56802_c1_g1	1132.62	100.437	-3.47939	1.14e-24	down
DN61479_c1_g1	150.383	2515.13	4.0447	1.23e-24	up
DN53910_c0_g3	418.568	5.76989	-6.14725	1.33e-24	down
DN50546_c0_g1	179.674	3744.92	4.35641	1.37e-24	up
DN58567_c0_g3	667.724	41.447	-3.986	1.39e-24	down
DN49229_c0_g1	34.4479	3495.04	6.57556	1.43e-24	up
DN52168_c0_g1	306.847	2861.13	3.21066	1.63e-24	up
DN54174_c0_g1	14.1481	620.918	5.40166	1.7e-24	up
DN58215_c0_g1	674.83	1.09857	-9.09468	1.75e-24	down
DN62356_c0_g2	256.456	1860.82	2.85207	1.81e-24	up
DN61362_c1_g4	8.92764	1549.58	7.31361	1.84e-24	up
DN62810_c1_g3	9.99579	899.162	6.41055	1.89e-24	up
DN50091_c0_g2	183.351	2583.25	3.79913	1.9e-24	up
DN40817_c0_g1	1176.9	84.6507	-3.78377	1.93e-24	down
DN56011_c0_g1	889.232	0.745514	-9.98562	1.93e-24	down
DN46844_c0_g1	36.9545	4316.79	6.77195	1.94e-24	up
DN50872_c0_g2	279.445	1727.72	2.62287	2.37e-24	up
DN63552_c1_g9	36.782	1014.2	4.75055	2.43e-24	up
DN51029_c0_g1	1016.3	0.745514	-10.1539	2.47e-24	down
DN59387_c0_g1	920.505	2.629	-8.34039	2.59e-24	down
DN59377_c0_g1	1581.99	1.18138	-9.91802	2.76e-24	down
DN51850_c0_g1	825.137	54.4376	-3.90235	2.83e-24	down
DN46409_c0_g1	6736.38	135881	4.31017	2.83e-24	up
DN53884_c0_g4	674.666	0.970013	-9.11587	2.86e-24	down
DN61856_c0_g2	155.065	1078.31	2.79105	2.89e-24	up
DN44957_c0_g1	376.52	5.2477	-6.06175	3.35e-24	down
DN55006_c0_g3	75.9495	695.316	3.18536	3.8e-24	up
DN52058_c0_g1	93.5442	1532.14	4.0125	4.11e-24	up
DN54201_c0_g1	889.85	0.674668	-9.99112	4.2e-24	down
DN57357_c0_g1	464.543	30.9138	-3.88379	4.72e-24	down
DN58266_c0_g1	480.039	7.58018	-5.89712	4.86e-24	down
DN59561_c0_g4	694.828	6.8478	-6.5501	4.9e-24	down
DN54722_c0_g3	809.539	52.4617	-3.9293	4.96e-24	down
DN34606_c0_g1	112.41	2993.49	4.70245	5.21e-24	up
DN61067_c1_g3	14.23	281.934	4.29077	5.34e-24	up
DN46593_c0_g1	315.635	4.88151	-5.90634	5.51e-24	down
DN45566_c0_g5	308.065	4.74099	-5.94616	5.82e-24	down
DN58022_c0_g1	63.9571	1436.32	4.46085	5.82e-24	up
DN48261_c0_g1	246.03	18052.6	6.12581	5.96e-24	up
DN59130_c0_g1	151.444	2697.75	4.13225	6.25e-24	up
DN62256_c0_g1	689.592	48.3154	-3.81604	6.28e-24	down
DN49337_c0_g2	85.0573	1210.08	3.81241	6.31e-24	up
DN48837_c0_g1	879.826	1.71553	-8.78	7.21e-24	down
DN48745_c0_g1	408.078	14695.8	5.12849	7.95e-24	up
DN62514_c0_g1	2762.09	226.646	-3.59184	8.21e-24	down
DN44478_c0_g1	123.5	6900.21	5.7448	8.58e-24	up
DN49725_c0_g1	351.217	5.09288	-5.98108	8.61e-24	down
DN52518_c0_g1	437.223	8.91238	-5.56347	9.26e-24	down
DN45867_c0_g1	56.4889	3037.51	5.69013	9.31e-24	up
DN39350_c0_g1	966.038	17.3256	-5.7581	9.4e-24	down
DN63058_c0_g6	261.576	3.12258	-6.32093	9.57e-24	down
DN45135_c1_g1	335.191	19.0153	-4.10386	1.01e-23	down
DN58980_c0_g2	614.284	10478.1	4.07142	1.14e-23	up
DN61558_c1_g3	1272.96	33.4035	-5.20461	1.21e-23	down
DN60158_c0_g1	1967	62.6923	-4.93895	1.22e-23	down
DN63371_c0_g3	34.5204	17550.3	8.77006	1.22e-23	up
DN64255_c1_g2	885.429	75.8746	-3.52673	1.27e-23	down
DN51848_c0_g1	118.814	1715.6	3.83428	1.32e-23	up
DN53644_c0_g1	414.473	1.85605	-7.55076	1.42e-23	down
DN60818_c0_g1	880.539	84.3506	-3.37386	1.43e-23	down
DN59715_c0_g1	309.622	1.63155	-7.37603	1.43e-23	down
DN60287_c0_g1	522.788	5054.27	3.26221	1.47e-23	up
DN49475_c0_g1	523.087	16.1356	-4.96279	1.52e-23	down
DN50057_c0_g1	39.8676	1882.34	5.50699	1.59e-23	up
DN57209_c0_g3	1573.03	4.0675	-8.43809	1.6e-23	down
DN58935_c2_g3	7.34773	335.249	5.4748	1.62e-23	up
DN54733_c0_g1	621.393	9686.66	3.94321	1.65e-23	up
DN62878_c0_g2	150.046	4558.21	4.8875	1.66e-23	up
DN43514_c0_g1	529.624	11.5123	-5.48007	1.66e-23	down
DN60269_c0_g1	1297.97	111.642	-3.52297	1.76e-23	down
DN50344_c1_g1	274.033	2.09485	-6.94444	1.78e-23	down
DN58161_c0_g1	4.42558	323.818	6.12809	1.84e-23	up
DN58536_c1_g2	2393.02	23.7357	-6.55671	1.84e-23	down
DN59835_c0_g1	1180.88	11436.8	3.26488	1.86e-23	up
DN44739_c0_g1	842.847	0.674668	-9.9113	1.89e-23	down
DN61500_c0_g4	103.032	2545.05	4.59619	2.03e-23	up
DN63801_c0_g1	523.432	5375.19	3.34826	2.1e-23	up
DN51803_c0_g1	1598.99	2.27995	-9.15871	2.35e-23	down
DN48350_c0_g1	5.44531	303.458	5.75932	2.39e-23	up
DN57764_c0_g1	1419.33	186.708	-2.91738	2.46e-23	down
DN50451_c0_g1	19.9401	1259.49	5.91044	2.72e-23	up
DN50223_c0_g1	1431.27	53.1437	-4.71309	2.77e-23	down
DN59870_c1_g1	195.514	1503.51	2.93586	2.84e-23	up
DN45274_c0_g1	38.7868	1303.83	5.03071	2.87e-23	up
DN59842_c0_g1	137.431	2773.5	4.30909	2.93e-23	up
DN58458_c0_g3	1.48619	497.662	8.15013	3.06e-23	up
DN47765_c0_g1	778.352	1.71553	-8.61032	3.13e-23	down
DN59235_c0_g1	46.2718	1599.42	5.06977	3.4e-23	up
DN53528_c0_g1	1356.89	161.63	-3.0583	3.55e-23	down
DN61008_c0_g1	253.249	2456.85	3.26681	3.58e-23	up
DN57479_c0_g2	114.508	1205.7	3.38399	3.8e-23	up
DN60065_c0_g1	282.102	2425.38	3.0949	3.87e-23	up
DN58567_c0_g1	790.943	104.111	-2.91949	4.16e-23	down
DN57432_c0_g5	581.009	1.02773	-8.89429	4.34e-23	down
DN64135_c0_g4	342.145	2.15256	-7.23627	4.46e-23	down
DN49214_c0_g1	521.433	0.886034	-8.7725	4.5e-23	down
DN55095_c0_g1	344.065	1.68926	-7.51013	4.51e-23	down
DN62670_c2_g1	580.426	15.6746	-5.16376	4.56e-23	down
DN56348_c0_g1	28.0152	1180.92	5.34743	4.73e-23	up
DN62692_c0_g1	744.157	0.95688	-9.23772	4.75e-23	down
DN49183_c0_g1	482.146	3.54648	-7.00092	4.8e-23	down
DN53678_c1_g1	859.78	2.06741	-8.37494	4.94e-23	down
DN58389_c0_g1	1111.72	66.1646	-4.04323	4.97e-23	down
DN62229_c0_g1	479.268	21.1965	-4.47628	5.02e-23	down
DN61107_c0_g1	32.4408	833.609	4.65131	5.05e-23	up
DN60817_c1_g1	2009.82	321.704	-2.6365	5.05e-23	down
DN45051_c0_g1	709.935	5.08209	-7.04501	5.61e-23	down
DN58358_c0_g1	203.189	5.48651	-5.16673	5.94e-23	down
DN48364_c0_g1	98.5357	4481.81	5.45414	6.14e-23	up
DN61623_c0_g2	340.231	4.38793	-6.18652	6.35e-23	down
DN47052_c0_g1	449.348	1.05399	-8.54828	6.55e-23	down
DN52059_c0_g1	329.242	3.16716	-6.62814	6.74e-23	down
DN56366_c0_g1	68.8523	3252.85	5.50804	6.74e-23	up
DN58842_c0_g1	107.462	1078.26	3.3136	6.79e-23	up
DN40500_c0_g1	820.096	14.7228	-5.75472	6.94e-23	down
DN56281_c0_g1	10.0993	906.684	6.3945	7.01e-23	up
DN59539_c1_g3	31.4718	516.177	4.01662	7.31e-23	up
DN60511_c0_g2	2077.35	143.153	-3.83794	7.37e-23	down
DN62141_c0_g5	5.09243	3131.65	9.00177	7.72e-23	up
DN51730_c0_g1	14.2516	1452.96	6.57052	7.83e-23	up
DN40743_c0_g1	1380.6	89.4725	-3.92898	7.96e-23	down
DN60430_c1_g1	21.0023	445.197	4.37997	8.09e-23	up
DN54354_c0_g1	250.672	4.96666	-5.62931	8.54e-23	down
DN51285_c0_g1	429.232	3.39166	-6.86623	8.9e-23	down
DN42313_c0_g1	209.463	3803.94	4.15929	8.97e-23	up
DN43208_c0_g1	12228.5	800.917	-3.91319	9.45e-23	down
DN41035_c0_g1	256.65	2.31935	-6.6536	9.64e-23	down
DN42093_c0_g1	10.335	1134.13	6.67025	9.67e-23	up
DN56190_c1_g1	4069.69	577.956	-2.80833	9.73e-23	down
DN53155_c0_g1	608.557	14.2572	-5.362	1.03e-22	down
DN58739_c0_g1	2625.31	5.0483	-8.76088	1.13e-22	down
DN54818_c0_g1	61.251	1103.81	4.14699	1.13e-22	up
DN61802_c0_g1	328.18	3311.14	3.32244	1.14e-22	up
DN59690_c0_g1	18.6321	1165.54	5.89378	1.16e-22	up
DN57442_c0_g1	768.874	77.7839	-3.29154	1.2e-22	down
DN63832_c0_g3	271.65	14.7703	-4.17828	1.2e-22	down
DN49791_c0_g1	322.573	2.55815	-6.93278	1.22e-22	down
DN53151_c0_g1	608.667	21.0696	-4.80182	1.29e-22	down
DN50756_c0_g1	8.15753	1219.89	7.0926	1.29e-22	up
DN60419_c0_g1	490.765	19.6757	-4.59099	1.4e-22	down
DN54861_c0_g1	955.594	8940.72	3.21513	1.46e-22	up
DN55745_c0_g1	353.693	2507.65	2.81842	1.51e-22	up
DN59245_c0_g2	494.876	4.92091	-6.52921	1.57e-22	down
DN54868_c0_g1	8.25848	716.558	6.34382	1.61e-22	up
DN57343_c1_g4	265.714	4622.44	4.09792	1.65e-22	up
DN53673_c0_g1	457.974	4.29082	-6.61233	1.87e-22	down
DN41521_c0_g1	2150.52	7.77281	-7.9507	1.87e-22	down
DN63088_c0_g5	2710.93	333.4	-3.01528	1.88e-22	down
DN57010_c0_g3	1103.65	0.590689	-10.2655	1.89e-22	down
DN53700_c0_g1	1052.18	21.1719	-5.56846	1.99e-22	down
DN52821_c0_g1	462.477	1.3362	-8.20949	2.01e-22	down
DN63450_c4_g2	286.243	3982.64	3.78024	2.03e-22	up
DN48539_c0_g1	833.443	104.547	-2.98365	2.05e-22	down
DN62785_c0_g2	1677.91	239.181	-2.80295	2.07e-22	down
DN60393_c1_g2	7431.51	522.033	-3.81251	2.08e-22	down
DN62637_c0_g1	68.5918	1728.4	4.62302	2.24e-22	up
DN59629_c1_g1	360.283	2718.64	2.90791	2.27e-22	up
DN49379_c1_g1	10.0337	1979.46	7.47494	2.5e-22	up
DN52308_c0_g1	356.402	4887.66	3.75986	2.58e-22	up
DN53322_c1_g3	373.956	10.087	-5.17475	2.81e-22	down
DN37386_c0_g1	909.33	12.0493	-6.17146	2.89e-22	down
DN54147_c0_g2	1001.09	1.94003	-8.72863	2.91e-22	down
DN61214_c0_g2	4.05365	337.979	6.29501	2.91e-22	up
DN55598_c0_g1	630.321	3436.53	2.44184	2.93e-22	up
DN61196_c0_g2	267.45	2.01087	-6.91523	3.17e-22	down
DN45713_c0_g1	148.398	34189.5	7.69288	3.2e-22	up
DN63669_c0_g2	1406.11	72.1731	-4.26081	3.47e-22	down
DN57077_c0_g1	1058.53	120.273	-3.13027	3.47e-22	down
DN59238_c0_g4	294.955	1.79951	-7.2799	3.47e-22	down
DN50388_c0_g1	776.877	0.590689	-9.80175	3.52e-22	down
DN44221_c0_g1	951.689	3.64242	-7.84118	3.67e-22	down
DN54784_c0_g1	8.09829	422.555	5.64247	3.68e-22	up
DN55738_c0_g1	5.41593	606.412	6.68282	3.68e-22	up
DN58708_c0_g2	982.631	62.3711	-3.96224	3.85e-22	down
DN43239_c0_g1	2.10693	352.034	7.21501	3.88e-22	up
DN60591_c0_g2	11.1979	222.744	4.28505	3.88e-22	up
DN57848_c0_g1	527.822	37.5617	-3.7903	4e-22	down
DN52376_c0_g1	508.332	16.1447	-4.92888	4.16e-22	down
DN49208_c0_g1	284.951	2827.45	3.29854	4.33e-22	up
DN53596_c0_g1	662.123	1.89662	-8.33644	4.5e-22	down
DN61890_c0_g1	2358.43	0.366191	-11.9665	4.5e-22	down
DN46990_c0_g1	549.066	2.024	-7.89556	4.53e-22	down
DN43997_c1_g1	696.528	0.590689	-9.65606	4.61e-22	down
DN53970_c0_g1	507.454	54.1092	-3.21792	4.74e-22	down
DN48193_c0_g1	445.683	57.5665	-2.94422	4.87e-22	down
DN58100_c0_g2	141.726	10492.2	6.13149	4.9e-22	up
DN53365_c0_g1	105.132	1040.9	3.29517	5.18e-22	up
DN49239_c0_g1	412.841	1.5607	-7.77698	5.19e-22	down
DN56524_c0_g2	14.4964	2328.71	7.19295	5.21e-22	up
DN57023_c2_g3	3447.05	80.6354	-5.36552	5.3e-22	down
DN62324_c2_g1	490.41	1.04086	-8.65575	5.3e-22	down
DN57597_c0_g1	1795.18	250.168	-2.83402	5.4e-22	down
DN63440_c1_g3	322.4	11.8579	-4.70625	5.73e-22	down
DN50176_c1_g1	1256.15	188.907	-2.72626	5.99e-22	down
DN59791_c0_g1	1338.1	128.864	-3.36244	6.07e-22	down
DN50736_c0_g1	851.889	100.54	-3.07012	6.3e-22	down
DN53420_c0_g1	381.361	22.3162	-4.08003	6.71e-22	down
DN50785_c0_g1	3346.27	242.267	-3.77151	6.72e-22	down
DN54792_c0_g1	8.98328	570.59	5.93002	6.74e-22	up
DN50449_c0_g1	2768.3	323.965	-3.08524	6.88e-22	down
DN45032_c0_g1	839.57	0.590689	-9.90016	6.99e-22	down
DN44616_c0_g1	626.035	5.47455	-6.76664	7.08e-22	down
DN56440_c0_g1	578.996	22.3178	-4.65374	7.12e-22	down
DN63456_c0_g1	192.408	2846	3.86733	7.27e-22	up
DN59212_c0_g1	1.56989	443.996	7.96605	7.54e-22	up
DN56189_c0_g2	687.642	0.590689	-9.63676	7.67e-22	down
DN57623_c2_g12	643.407	6.48161	-6.50818	7.7e-22	down
DN46374_c0_g1	18.3109	697.628	5.20106	7.74e-22	up
DN64470_c0_g4	1711.49	0.295345	-11.5941	7.74e-22	down
DN44414_c0_g2	252.305	3084.2	3.59544	8.27e-22	up
DN63159_c0_g1	897.593	8725.85	3.26932	8.67e-22	up
DN53818_c0_g1	151.762	1102.86	2.85284	8.7e-22	up
DN51245_c0_g1	274.099	9.394	-4.83836	8.88e-22	down
DN56411_c0_g1	112.604	2970.2	4.68656	9.17e-22	up
DN56313_c0_g1	3215.47	192.105	-4.04109	9.35e-22	down
DN46822_c0_g1	491.881	18.716	-4.67855	9.86e-22	down
DN54727_c0_g3	684.128	1.09857	-9.07463	9.86e-22	down
DN52747_c0_g1	98.0653	2890.71	4.84168	9.97e-22	up
DN48342_c0_g1	549.313	12.0139	-5.45953	1.04e-21	down
DN54716_c0_g1	422.261	5305.61	3.63497	1.1e-21	up
DN36208_c0_g1	532.014	2.1263	-7.82481	1.13e-21	down
DN60898_c0_g1	925.367	88.0066	-3.3798	1.14e-21	down
DN51611_c0_g1	1459.49	0.295345	-11.394	1.15e-21	down
DN54306_c0_g1	693.982	7.17176	-6.52266	1.2e-21	down
DN60523_c0_g1	981.662	95.6448	-3.34917	1.22e-21	down
DN60991_c0_g1	131.716	2299.75	4.10138	1.22e-21	up
DN59186_c0_g1	149.899	981.485	2.70392	1.36e-21	up
DN49990_c0_g1	265.468	2.8141	-6.48997	1.36e-21	down
DN59357_c0_g1	16.3568	618.331	5.18832	1.36e-21	up
DN58502_c0_g2	603.26	42.6049	-3.79894	1.39e-21	down
DN61167_c0_g3	2.3779	566.721	7.69202	1.41e-21	up
DN50922_c1_g1	399.729	16.007	-4.58635	1.43e-21	down
DN47078_c0_g1	503.386	1.81264	-7.98903	1.44e-21	down
DN50911_c0_g1	352.043	1.98461	-7.29335	1.47e-21	down
DN62031_c0_g3	35.7356	1003.95	4.77538	1.5e-21	up
DN64588_c0_g2	319.979	2262.4	2.81377	1.55e-21	up
DN48032_c2_g1	208.212	2985.71	3.8226	1.57e-21	up
DN47585_c0_g2	609.116	4.23428	-7.0626	1.7e-21	down
DN48712_c0_g1	608.859	2.74325	-7.6344	1.71e-21	down
DN60264_c2_g3	635.205	2.51875	-7.84308	1.89e-21	down
DN57436_c1_g1	353.736	4074.39	3.51072	1.92e-21	up
DN44367_c0_g1	9.29957	448.657	5.52896	1.95e-21	up
DN50299_c1_g2	869.996	121.878	-2.83026	1.96e-21	down
DN55862_c0_g1	7.72145	341.163	5.4023	1.96e-21	up
DN43221_c0_g1	7.70421	1181.47	7.12744	1.99e-21	up
DN59809_c0_g1	2303.3	166.432	-3.77112	2e-21	down
DN57183_c0_g1	4.94045	213.663	5.36866	2.04e-21	up
DN57538_c0_g1	675.079	47.1706	-3.82275	2.12e-21	down
DN53141_c0_g1	1117.65	59.5765	-4.20759	2.22e-21	down
DN52395_c0_g1	1400.16	148.299	-3.22708	2.24e-21	down
DN56560_c0_g1	237.696	4.06632	-5.78984	2.34e-21	down
DN62629_c0_g1	340.096	3342.12	3.2842	2.38e-21	up
DN50086_c0_g1	1.48619	368.49	7.72853	2.5e-21	up
DN50182_c0_g1	219.571	14.5012	-3.9048	2.59e-21	down
DN56566_c1_g1	615.218	40.4837	-3.90351	2.61e-21	down
DN52438_c0_g1	88.7699	1744.05	4.26749	2.61e-21	up
DN61442_c0_g1	579.855	73.5994	-2.96843	2.7e-21	down
DN60300_c0_g1	29.269	537.817	4.17306	2.71e-21	up
DN64565_c2_g9	372.463	2381.84	2.67	2.72e-21	up
DN47524_c0_g1	59.7158	1336.25	4.45122	2.84e-21	up
DN61379_c0_g1	731.255	53.6635	-3.74227	3.07e-21	down
DN49949_c0_g1	530.712	3283.85	2.62305	3.11e-21	up
DN53210_c0_g1	3772.6	303.595	-3.61735	3.13e-21	down
DN57093_c0_g1	2.3779	603.609	7.77561	3.18e-21	up
DN62985_c0_g3	371.978	2.75639	-6.95955	3.19e-21	down
DN59333_c0_g1	522.174	17.9864	-4.8029	3.41e-21	down
DN42388_c0_g1	7.52105	179.017	4.54285	3.58e-21	up
DN53436_c0_g1	1229.82	7562.65	2.61437	3.61e-21	up
DN52351_c0_g1	1013.97	50.6078	-4.29153	3.67e-21	down
DN64913_c3_g2	19.1122	415.785	4.41345	3.74e-21	up
DN61563_c0_g2	25.8418	329.027	3.65125	3.88e-21	up
DN59492_c0_g1	218.439	2348.15	3.41221	3.92e-21	up
DN53612_c0_g1	469.86	20.0431	-4.50881	3.94e-21	down
DN48032_c2_g2	94.9175	1285.81	3.7408	4.24e-21	up
DN50350_c0_g1	1153.31	81.6346	-3.79783	4.26e-21	down
DN57023_c2_g7	8250.46	467.462	-4.1177	4.57e-21	down
DN55785_c0_g1	438.747	2854.02	2.69465	4.6e-21	up
DN43840_c0_g1	611.368	2.57129	-7.77666	4.66e-21	down
DN61080_c0_g3	90.7854	1128.63	3.62034	4.85e-21	up
DN48101_c0_g1	136.56	3095.84	4.47026	4.96e-21	up
DN57105_c0_g1	324.819	4.20802	-6.2025	5.09e-21	down
DN54437_c0_g1	292.126	5.51277	-5.66727	5.14e-21	down
DN61783_c0_g3	1204.07	22.4675	-5.66744	5.2e-21	down
DN55073_c0_g1	589.359	51.8452	-3.4888	5.23e-21	down
DN47186_c0_g1	17.3224	282.791	4.00033	5.25e-21	up
DN63622_c0_g1	799.819	8148.38	3.33563	5.39e-21	up
DN61522_c1_g1	11.602	614.274	5.65246	5.44e-21	up
DN51706_c0_g1	30.3153	898.309	4.84419	5.65e-21	up
DN60765_c0_g1	1493.23	94.8183	-3.95161	5.88e-21	down
DN39574_c0_g1	1594.66	0.295345	-11.4841	5.97e-21	down
DN44243_c0_g1	130.148	4529.73	5.07428	5.97e-21	up
DN49352_c0_g1	1610.45	16.2709	-6.51783	6.03e-21	down
DN51391_c1_g1	418.285	35.1516	-3.56285	6.03e-21	down
DN51273_c0_g1	506.419	5174.32	3.33966	6.28e-21	up
DN59468_c0_g1	814.159	26.5321	-4.90276	6.38e-21	down
DN49894_c0_g1	2.08066	603.194	7.94958	6.54e-21	up
DN51316_c0_g1	904.987	4768.09	2.3927	6.71e-21	up
DN61488_c0_g5	6.18193	201.131	4.97037	6.78e-21	up
DN55720_c0_g1	1376.25	150.764	-3.17793	6.83e-21	down
DN51663_c0_g1	6.71385	440.398	5.97208	7.28e-21	up
DN62327_c1_g6	193.708	1495.25	2.93906	7.34e-21	up
DN58485_c2_g5	3.91661	629.507	7.17013	7.39e-21	up
DN62374_c0_g1	5.39869	976.071	7.33454	7.51e-21	up
DN61067_c0_g1	243.383	4.38793	-5.71276	8.11e-21	down
DN49302_c0_g1	158.489	1821.94	3.50697	8.59e-21	up
DN56902_c0_g2	100.943	884.749	3.12077	9.19e-21	up
DN57357_c1_g1	1.81871	547.401	8.01099	9.76e-21	up
DN51991_c0_g1	323.056	5.47337	-5.81082	1.04e-20	down
DN61473_c0_g1	648.009	35.6324	-4.15691	1.05e-20	down
DN54842_c0_g1	440.541	3.29053	-6.98952	1.11e-20	down
DN55489_c0_g1	28.5074	1919.69	5.99104	1.12e-20	up
DN59009_c0_g1	4655.99	431.974	-3.41478	1.16e-20	down
DN57713_c0_g1	115.759	2410.66	4.35104	1.16e-20	up
DN58072_c0_g1	897.358	166.781	-2.42181	1.19e-20	down
DN53466_c0_g1	158.766	1941.65	3.59494	1.28e-20	up
DN48706_c0_g1	0.891712	331.883	8.25335	1.29e-20	up
DN51268_c0_g1	384.592	2235.61	2.53335	1.32e-20	up
DN59531_c0_g1	528.727	45.9508	-3.50064	1.33e-20	down
DN52115_c0_g1	402.434	13.4117	-4.87983	1.35e-20	down
DN53236_c0_g1	5.47338	392.606	6.06495	1.4e-20	up
DN45122_c0_g1	1879.27	121.47	-3.93282	1.5e-20	down
DN50904_c1_g3	133.954	1848.49	3.76735	1.52e-20	up
DN52872_c0_g1	440.317	22.9554	-4.23391	1.58e-20	down
DN58085_c0_g1	558.859	23.0857	-4.5504	1.58e-20	down
DN59451_c0_g1	1017.58	5911.93	2.53274	1.63e-20	up
DN54494_c1_g1	1929.54	22885	3.55204	1.68e-20	up
DN55982_c1_g1	339.713	0.970013	-8.16175	1.75e-20	down
DN56875_c0_g1	219.85	2870.37	3.68814	1.8e-20	up
DN47028_c0_g1	357.032	9.83103	-5.1462	1.81e-20	down
DN62999_c0_g3	316.388	4949.01	3.94514	1.83e-20	up
DN64074_c3_g6	1.20208	829.086	9.09316	1.9e-20	up
DN49794_c1_g1	117.353	1087.29	3.19878	2.08e-20	up
DN61113_c1_g1	10.8458	1696.93	7.14447	2.09e-20	up
DN58959_c0_g1	43.4976	3754	6.33687	2.11e-20	up
DN57388_c2_g2	1005.96	25250.5	4.61405	2.13e-20	up
DN61909_c0_g1	2484.57	154.918	-3.98014	2.3e-20	down
DN57259_c0_g2	338.944	24.4505	-3.76921	2.39e-20	down
DN61328_c1_g2	19.1238	719.047	5.17774	2.45e-20	up
DN45094_c0_g1	7.92516	1778.24	7.6346	2.46e-20	up
DN64307_c1_g5	287.04	8050.06	4.76988	2.47e-20	up
DN64242_c0_g1	9.79309	461.385	5.48732	2.54e-20	up
DN58428_c0_g2	257.147	5.03751	-5.64576	2.54e-20	down
DN49952_c0_g1	130.727	1969.76	3.89079	2.57e-20	up
DN56042_c0_g1	866.951	26.2603	-5.00425	2.85e-20	down
DN52798_c0_g1	0.594474	615.408	9.57738	3e-20	up
DN59419_c0_g1	201.037	3229.73	3.98283	3.06e-20	up
DN51668_c0_g1	266.181	4020	3.89486	3.11e-20	up
DN55654_c0_g1	768.139	41.9023	-4.16647	3.2e-20	down
DN60431_c1_g1	315.659	7.27171	-5.35991	3.31e-20	down
DN51880_c0_g2	2.3779	719.04	8.00501	3.36e-20	up
DN49459_c0_g1	368.601	11304.4	4.89545	3.45e-20	up
DN46379_c0_g1	929.634	154.533	-2.58422	3.45e-20	down
DN51462_c0_g1	784.144	110.126	-2.82691	3.49e-20	down
DN57228_c0_g1	432.317	1.05399	-8.46528	3.49e-20	down
DN54224_c0_g1	576.679	82.9293	-2.78888	3.56e-20	down
DN2362_c0_g1	1404.72	14.0344	-6.52306	3.8e-20	down
DN50020_c0_g1	611.141	2.23537	-7.85014	3.82e-20	down
DN62964_c0_g1	1.56989	265.445	7.25744	3.85e-20	up
DN54122_c1_g2	353.072	23.5541	-3.88288	3.99e-20	down
DN62846_c1_g2	1546.05	216.69	-2.82566	4.12e-20	down
DN51544_c0_g1	12.2325	419.98	5.04361	4.14e-20	up
DN58809_c0_g1	156.756	1424.35	3.17204	4.17e-20	up
DN58375_c0_g1	450.448	6566.09	3.84447	4.21e-20	up
DN56231_c0_g2	546.082	5.40253	-6.54474	4.43e-20	down
DN51547_c0_g1	60.0698	4261.14	6.064	4.46e-20	up
DN46606_c0_g1	3434.94	439.75	-2.95701	4.71e-20	down
DN64351_c0_g6	27.1302	621.664	4.48114	4.71e-20	up
DN59319_c0_g1	103.189	2441.92	4.52889	4.71e-20	up
DN55413_c0_g1	631.787	22.7046	-4.76917	4.8e-20	down
DN64137_c1_g2	9.04664	259.641	4.80153	4.83e-20	up
DN52173_c0_g1	1859.42	178.626	-3.36456	4.86e-20	down
DN54036_c0_g1	351.638	3055.58	3.10798	4.89e-20	up
DN50489_c0_g1	144.166	3767.01	4.66935	4.91e-20	up
DN62732_c0_g2	1393.59	9452.82	2.75425	4.93e-20	up
DN54997_c0_g1	297.332	2092.17	2.80651	5.04e-20	up
DN51811_c0_g1	446.998	9875.61	4.43307	5.28e-20	up
DN54368_c1_g2	491.7	36.5643	-3.72329	5.44e-20	down
DN61756_c0_g7	37.347	5591.66	7.08965	5.65e-20	up
DN43917_c0_g1	41.4987	4224.4	6.56048	5.8e-20	up
DN61799_c0_g1	349.603	3312.68	3.23167	5.95e-20	up
DN49924_c0_g1	350.431	2.91004	-6.74434	6.13e-20	down
DN61401_c0_g2	741.838	0.758647	-9.66515	6.24e-20	down
DN62112_c1_g2	14.4404	291.555	4.29691	6.29e-20	up
DN63488_c0_g1	89.3404	1306.01	3.8468	6.36e-20	up
DN42962_c0_g1	278.769	2.24968	-6.91802	6.53e-20	down
DN63463_c0_g4	210.735	3.93894	-5.71143	6.86e-20	down
DN45380_c0_g2	387.798	21.3553	-4.15751	6.87e-20	down
DN53355_c0_g1	51.3404	620.374	3.57637	7.05e-20	up
DN48258_c0_g1	284.017	1.26536	-7.54192	7.09e-20	down
DN42521_c0_g1	266.179	8.06063	-4.95868	7.11e-20	down
DN51996_c0_g1	196.865	10.1972	-4.26098	7.27e-20	down
DN58663_c0_g1	420.462	14360.4	5.04575	7.67e-20	up
DN44626_c0_g1	86.5944	769.521	3.13841	7.85e-20	up
DN52184_c0_g3	1.18895	506.856	8.43856	8.11e-20	up
DN61138_c0_g1	1364.88	126.159	-3.41814	8.15e-20	down
DN61775_c0_g1	327.837	19.4599	-4.05553	8.17e-20	down
DN45832_c0_g2	826.414	5031.34	2.59944	8.44e-20	up
DN60654_c1_g3	164.558	1178.19	2.83081	8.92e-20	up
DN58586_c0_g1	157.901	1016.97	2.67908	9e-20	up
DN63125_c0_g3	274.944	5.16089	-5.71964	9.1e-20	down
DN62190_c0_g1	209.933	1980.94	3.22537	9.68e-20	up
DN64935_c3_g1	7.76907	260.765	5.01673	1.01e-19	up
DN40654_c0_g1	1133.95	0.366191	-11.0211	1.01e-19	down
DN58556_c0_g1	223.788	2.15256	-6.63582	1.04e-19	down
DN60124_c0_g2	188.845	5.47337	-5.05775	1.05e-19	down
DN63154_c0_g7	1119.66	0.379324	-11.0034	1.07e-19	down
DN64876_c0_g4	9.25606	234.528	4.61676	1.1e-19	up
DN55713_c0_g5	240.13	1280	2.40894	1.11e-19	up
DN58980_c0_g3	24.3934	574.554	4.52289	1.14e-19	up
DN56330_c0_g1	335.364	2.48731	-6.97597	1.14e-19	down
DN60196_c0_g2	1748.36	7642.12	2.12442	1.15e-19	up
DN64882_c6_g1	141.47	1365.42	3.25768	1.16e-19	up
DN54589_c0_g1	197.133	4.05319	-5.52543	1.16e-19	down
DN49612_c0_g1	308.933	5.5116	-5.69898	1.17e-19	down
DN56826_c0_g1	4538.43	163.159	-4.75893	1.2e-19	down
DN57394_c0_g1	712.563	5288.5	2.88291	1.21e-19	up
DN56082_c0_g2	942.454	7444.9	2.97178	1.24e-19	up
DN38809_c0_g1	647.113	56.3999	-3.50086	1.26e-19	down
DN51302_c0_g1	317.258	23.3411	-3.75193	1.27e-19	down
DN46378_c0_g1	489.625	0.661535	-9.1507	1.28e-19	down
DN52627_c1_g1	142.393	1232.86	3.10176	1.29e-19	up
DN58565_c0_g2	6.35015	1271.03	7.48673	1.33e-19	up
DN48694_c0_g1	1085.03	6592.85	2.59658	1.34e-19	up
DN51505_c0_g1	216.455	2.29308	-6.40846	1.36e-19	down
DN46879_c0_g1	245.585	18.427	-3.72464	1.39e-19	down
DN48906_c0_g1	131.504	703.694	2.41503	1.39e-19	up
DN60053_c0_g2	52.0744	4307.96	6.27325	1.46e-19	up
DN53622_c0_g2	4.18759	509.316	6.77725	1.58e-19	up
DN53871_c0_g1	12.9265	2347.76	7.3423	1.66e-19	up
DN51328_c0_g1	1359.99	156.197	-3.1128	1.67e-19	down
DN51775_c0_g1	783.421	81.5926	-3.25275	1.72e-19	down
DN55590_c0_g1	1024.97	20228.5	4.27308	1.72e-19	up
DN41755_c0_g1	929.281	24.8401	-5.17703	1.74e-19	down
DN60295_c0_g1	430.53	4.36284	-6.55358	1.74e-19	down
DN54698_c2_g2	1026.06	104.376	-3.2854	1.79e-19	down
DN63072_c0_g1	1615.45	183.221	-3.12688	1.81e-19	down
DN46670_c0_g1	4.7187	395.033	6.29414	1.83e-19	up
DN47184_c0_g1	17.2132	457.068	4.68489	1.89e-19	up
DN63857_c1_g5	76.6674	3009.85	5.23964	1.92e-19	up
DN58238_c1_g1	1.2505	363.268	7.9726	2.07e-19	up
DN44443_c0_g1	735.615	60.9274	-3.58198	2.08e-19	down
DN62294_c0_g1	758.312	4.3354	-7.28156	2.19e-19	down
DN45560_c0_g1	63.937	953.465	3.8771	2.28e-19	up
DN54252_c0_g1	164.262	5.34481	-4.87357	2.31e-19	down
DN61680_c0_g1	535.727	0.590689	-9.27703	2.45e-19	down
DN52960_c1_g1	720.812	38.7477	-4.19756	2.5e-19	down
DN52333_c0_g1	2.72356	213.546	6.1684	2.52e-19	up
DN61131_c0_g1	353.809	3.16598	-6.62381	2.59e-19	down
DN64918_c2_g3	4.85264	286.568	5.78637	2.67e-19	up
DN55902_c0_g1	461.106	12.0795	-5.20304	2.67e-19	down
DN49492_c0_g1	294.508	3.26427	-6.43759	2.84e-19	down
DN48639_c0_g1	727.783	63.2101	-3.51374	2.85e-19	down
DN43679_c0_g1	845.88	14.9867	-5.75663	2.98e-19	down
DN56043_c0_g1	1123.32	102.762	-3.43123	3.01e-19	down
DN61608_c0_g2	221.165	2.98088	-6.09085	3.03e-19	down
DN46236_c0_g2	26.7028	531.143	4.28885	3.06e-19	up
DN61729_c0_g1	214.25	1.61842	-6.84994	3.07e-19	down
DN52549_c0_g1	188.664	961.223	2.3444	3.07e-19	up
DN52421_c0_g1	644.918	74.2238	-3.10913	3.1e-19	down
DN46961_c0_g1	367.858	4516.38	3.59978	3.12e-19	up
DN57437_c0_g1	48.4823	592.623	3.59198	3.12e-19	up
DN64153_c0_g4	27.0413	657.064	4.56719	3.15e-19	up
DN57211_c0_g2	7621.21	753.099	-3.32556	3.24e-19	down
DN38251_c0_g1	10.6214	365.37	5.05307	3.31e-19	up
DN49535_c0_g1	36.4658	914.475	4.60852	3.32e-19	up
DN44382_c0_g1	282.723	3.45732	-6.26453	3.4e-19	down
DN52718_c0_g1	220.388	1.71553	-6.87506	3.46e-19	down
DN60248_c0_g1	2418.28	228.924	-3.38453	3.52e-19	down
DN56818_c0_g1	293.282	0.970013	-7.95276	3.57e-19	down
DN61762_c2_g1	66.3449	5136.17	6.18033	3.58e-19	up
DN63743_c2_g2	835.488	9.05524	-6.44275	3.6e-19	down
DN57322_c0_g1	329.834	3.57157	-6.38281	3.68e-19	down
DN60650_c0_g1	1483.97	31.6421	-5.48964	3.77e-19	down
DN63695_c0_g1	635.71	24.3574	-4.65878	3.88e-19	down
DN53918_c0_g1	152.279	939.913	2.61877	3.88e-19	up
DN56599_c1_g1	78.6875	721.486	3.1829	3.89e-19	up
DN44969_c0_g1	484.634	0.674668	-9.12748	4e-19	down
DN48808_c0_g1	486.701	13.462	-5.0971	4.24e-19	down
DN55933_c0_g2	195.086	1940.61	3.30018	4.25e-19	up
DN49736_c0_g1	199.896	4.79871	-5.3212	4.29e-19	down
DN56137_c1_g1	248.566	12.8553	-4.23641	4.3e-19	down
DN49516_c0_g1	274.665	1.85722	-7.14464	4.68e-19	down
DN58180_c0_g1	142.558	2741.55	4.2355	4.98e-19	up
DN49400_c0_g2	395.134	8.47375	-5.49264	4.98e-19	down
DN58724_c0_g1	210.454	2409.92	3.50031	5.08e-19	up
DN53232_c0_g1	170.625	1845.03	3.4192	5.19e-19	up
DN50379_c1_g1	67.7843	1144.6	4.05045	5.3e-19	up
DN56388_c0_g1	210.532	11.1095	-4.22319	5.33e-19	down
DN58938_c0_g2	815.676	69.8603	-3.52479	5.4e-19	down
DN45877_c0_g1	17.8151	583.794	4.97973	5.44e-19	up
DN61767_c0_g1	440.531	13.3592	-5.005	5.47e-19	down
DN51194_c0_g1	216.512	15.2598	-3.81206	5.76e-19	down
DN43162_c0_g1	2.09379	250.858	6.7354	5.81e-19	up
DN53949_c0_g2	5.89783	310.105	5.63959	5.97e-19	up
DN58731_c0_g1	258.901	28.5653	-3.16977	6.04e-19	down
DN51244_c0_g1	994.267	85.3498	-3.5227	6.11e-19	down
DN59855_c0_g1	222.471	3.65673	-5.90244	6.99e-19	down
DN51283_c0_g1	166.372	5.47337	-4.87803	7.04e-19	down
DN62582_c0_g3	757.095	6.65074	-6.71802	7.19e-19	down
DN60124_c0_g1	214.005	3.53218	-5.78313	7.35e-19	down
DN56646_c0_g1	27617.1	1421.49	-4.25025	7.51e-19	down
DN57528_c0_g2	58.8219	1954.89	5.00258	7.61e-19	up
DN54203_c0_g1	2633.31	38.6698	-6.00342	7.87e-19	down
DN56727_c0_g1	21.5167	2023.61	6.44308	7.9e-19	up
DN56294_c0_g1	141.349	3943.81	4.75945	8.16e-19	up
DN62773_c2_g1	496.934	64.86	-2.93086	8.66e-19	down
DN39632_c0_g1	264.724	1.04086	-7.80171	8.78e-19	down
DN58518_c0_g1	408.67	17.6066	-4.51107	8.78e-19	down
DN64578_c3_g5	84.3808	660.812	2.95728	8.8e-19	up
DN49647_c0_g1	888.338	72.617	-3.59153	8.82e-19	down
DN64822_c6_g1	17.6307	882.586	5.58252	8.93e-19	up
DN49969_c0_g1	866.274	55.996	-3.92147	9.09e-19	down
DN61546_c0_g1	607.12	84.931	-2.82663	9.46e-19	down
DN57213_c0_g1	184.597	5.97607	-4.92236	9.65e-19	down
DN56670_c0_g1	1481.19	21.762	-6.01244	9.76e-19	down
DN59886_c0_g1	247.697	2857.05	3.51038	9.78e-19	up
DN51896_c0_g1	290.818	1.64468	-7.26162	9.87e-19	down
DN46972_c0_g1	904.424	119.169	-2.91441	1.01e-18	down
DN37671_c0_g1	339.267	1.26536	-7.77615	1.01e-18	down
DN58986_c0_g1	588.101	80.4122	-2.85713	1.02e-18	down
DN52665_c0_g1	381.999	4462.69	3.52874	1.07e-18	up
DN51385_c0_g1	11149.9	1274.6	-3.11667	1.08e-18	down
DN63292_c0_g1	1287.56	184.503	-2.79273	1.08e-18	down
DN50177_c0_g1	1292.11	144.274	-3.1485	1.08e-18	down
DN42309_c0_g1	612.69	2.94266	-7.56813	1.11e-18	down
DN55650_c0_g1	12.2836	3852.72	8.06854	1.15e-18	up
DN40757_c0_g1	17.4225	1566.76	6.38416	1.2e-18	up
DN57925_c0_g1	1269.52	72.4662	-4.10018	1.25e-18	down
DN61211_c3_g1	158.67	1775.49	3.46707	1.27e-18	up
DN60992_c0_g1	97.3752	1070.58	3.4412	1.27e-18	up
DN60039_c0_g1	317.869	29.3737	-3.42314	1.27e-18	down
DN57094_c0_g1	421.258	36.7927	-3.49563	1.28e-18	down
DN42058_c0_g1	688.731	21.8545	-4.9209	1.29e-18	down
DN50955_c0_g2	216.345	4.41938	-5.53663	1.42e-18	down
DN52239_c0_g1	303.232	2799.82	3.19384	1.45e-18	up
DN53537_c0_g1	936.653	194.967	-2.26027	1.46e-18	down
DN63810_c0_g4	424.498	2122.38	2.31664	1.52e-18	up
DN56719_c0_g1	2119.84	251.481	-3.06511	1.55e-18	down
DN57762_c0_g1	667.372	97.6064	-2.76481	1.55e-18	down
DN42575_c0_g1	194.511	4710.79	4.55987	1.56e-18	up
DN47679_c0_g2	671.208	57.0706	-3.53384	1.56e-18	down
DN62493_c0_g1	589.59	23.8278	-4.60465	1.56e-18	down
DN63477_c0_g1	652.149	63.0411	-3.35455	1.59e-18	down
DN53511_c0_g8	539.687	0.661535	-9.25777	1.66e-18	down
DN58379_c0_g1	260.599	9.81555	-4.662	1.66e-18	down
DN55379_c0_g1	4283.42	373.855	-3.50132	1.67e-18	down
DN57919_c0_g1	77.6455	1268.77	4.00348	1.67e-18	up
DN60595_c0_g1	340.6	16.6315	-4.31895	1.68e-18	down
DN63302_c0_g4	321.35	10.8616	-4.82012	1.7e-18	down
DN53358_c0_g2	210.117	4.21998	-5.52198	1.71e-18	down
DN62030_c0_g1	613.826	7.11688	-6.30133	1.72e-18	down
DN56738_c2_g2	1390.36	163.911	-3.07212	1.77e-18	down
DN55443_c0_g1	156.456	1298.84	3.04217	1.77e-18	up
DN47932_c0_g1	850.117	4599.1	2.42992	1.83e-18	up
DN58073_c0_g2	617.27	2.73012	-7.6291	1.84e-18	down
DN49859_c0_g1	328.814	1.12484	-8.06732	1.85e-18	down
DN56881_c0_g1	592.608	43.8941	-3.72501	1.93e-18	down
DN64398_c0_g2	446.557	5.67043	-6.15453	1.97e-18	down
DN58169_c1_g4	21.7297	276.139	3.65164	1.98e-18	up
DN59466_c2_g1	870.714	153.251	-2.50003	1.98e-18	down
DN59444_c0_g1	106.082	1775.12	4.03786	1.99e-18	up
DN47324_c0_g2	139.454	1361.24	3.27377	2e-18	up
DN55688_c1_g1	428.268	5275.89	3.60375	2.03e-18	up
DN46478_c0_g1	222.183	3.60302	-5.82426	2.03e-18	down
DN48283_c0_g1	210.515	3.64242	-5.74367	2.09e-18	down
DN58753_c0_g1	94.2165	1567.53	4.02907	2.09e-18	up
DN49357_c0_g1	1117.42	0.295345	-10.9774	2.09e-18	down
DN64876_c0_g1	53.5015	737.636	3.76253	2.16e-18	up
DN44346_c0_g1	388.297	1.05399	-8.29933	2.16e-18	down
DN56362_c0_g2	246.033	13.1244	-4.18795	2.21e-18	down
DN62398_c0_g1	668.069	44.1763	-3.88626	2.31e-18	down
DN49071_c0_g1	291.3	16.3532	-4.13395	2.34e-18	down
DN55921_c0_g2	881.938	3720.2	2.07301	2.37e-18	up
DN48311_c0_g1	2633.58	40.8029	-5.92461	2.55e-18	down
DN50646_c0_g1	24.393	3800.28	7.12862	2.55e-18	up
DN59438_c1_g3	598.37	8.46221	-6.04786	2.57e-18	down
DN56777_c0_g8	3.39271	375.745	6.65709	2.61e-18	up
DN49761_c0_g1	276.405	1.05399	-7.85163	2.64e-18	down
DN54808_c0_g1	259.006	0.95688	-7.77902	2.69e-18	down
DN45318_c0_g1	194.025	2.67241	-6.06234	2.69e-18	down
DN48776_c0_g1	18.8135	743.097	5.24086	2.72e-18	up
DN60855_c0_g2	421.336	2950.84	2.79907	2.72e-18	up
DN54557_c0_g1	520.408	1.05399	-8.67948	2.73e-18	down
DN49877_c0_g1	212.817	1.87035	-6.79478	2.8e-18	down
DN54422_c0_g1	14.016	462.394	4.98359	2.81e-18	up
DN56339_c0_g1	523.954	21.097	-4.58801	2.84e-18	down
DN61171_c1_g1	421.264	6570.31	3.93836	2.92e-18	up
DN63791_c1_g5	44.0302	6549.5	7.06714	3.11e-18	up
DN58489_c0_g1	421.981	3402.3	3.00013	3.13e-18	up
DN46146_c0_g1	17.4548	2835.27	7.18249	3.34e-18	up
DN59770_c1_g1	1671.6	14577.9	3.11216	3.9e-18	up
DN64409_c1_g2	654.414	5006.1	2.92509	3.9e-18	up
DN47921_c0_g1	449.367	0.590689	-9.02988	3.96e-18	down
DN45423_c0_g1	804.053	128.764	-2.63352	4.15e-18	down
DN57674_c0_g1	275.438	9.56596	-4.79975	4.18e-18	down
DN55088_c0_g2	525.48	50.9923	-3.3427	4.26e-18	down
DN46451_c0_g1	1532.74	48.8995	-4.91333	4.33e-18	down
DN46720_c0_g1	0.594474	522.717	9.32879	4.34e-18	up
DN61376_c0_g1	416.828	26.2106	-3.96305	4.46e-18	down
DN51965_c0_g1	18.3071	3473.39	7.39118	4.46e-18	up
DN53487_c0_g1	713.996	71.5605	-3.30665	4.61e-18	down
DN63546_c1_g1	25.3074	737.954	4.81703	4.68e-18	up
DN59310_c0_g1	889.263	93.5777	-3.23009	4.86e-18	down
DN41701_c0_g1	290.73	4.85124	-5.82972	4.9e-18	down
DN51315_c0_g1	641.12	7.11404	-6.40002	5e-18	down
DN44437_c0_g1	542.455	8.7205	-5.89772	5.07e-18	down
DN53207_c0_g1	478.624	7.9452	-5.79534	5.15e-18	down
DN44163_c0_g1	3790.35	354.14	-3.40244	5.15e-18	down
DN55676_c0_g1	665.492	2.84036	-7.69697	5.21e-18	down
DN57484_c0_g1	322.949	0.886034	-8.08698	5.36e-18	down
DN62693_c0_g1	835.119	99.5967	-3.0525	5.38e-18	down
DN60766_c1_g2	16.1943	943.225	5.77778	5.45e-18	up
DN55355_c0_g1	1715.86	183.546	-3.20871	5.63e-18	down
DN58542_c0_g1	409.843	3619.29	3.12972	5.73e-18	up
DN63149_c2_g13	309.602	4.1897	-6.12402	5.76e-18	down
DN48552_c0_g1	336.069	27.4656	-3.59012	5.9e-18	down
DN37634_c0_g1	1085.52	111.757	-3.26473	5.91e-18	down
DN42525_c0_g1	18.3042	633.661	5.06167	5.97e-18	up
DN35529_c0_g1	484.02	39.0133	-3.61548	6.03e-18	down
DN45970_c0_g2	421.056	1.51729	-7.98831	6.17e-18	down
DN54503_c0_g1	213.405	12.5166	-4.07216	6.39e-18	down
DN49267_c0_g3	215.198	8.29943	-4.63297	6.71e-18	down
DN63944_c0_g1	2882.01	385.654	-2.89125	6.87e-18	down
DN54912_c0_g2	145.849	2014.7	3.76553	6.96e-18	up
DN64137_c1_g3	2.14632	253.986	6.73446	7e-18	up
DN43639_c0_g1	8.24535	491.255	5.80373	7.16e-18	up
DN46373_c0_g1	359.435	3.078	-6.73475	7.19e-18	down
DN60438_c0_g1	176.819	1273.75	2.83867	7.38e-18	up
DN49287_c0_g1	224.873	3.83664	-5.8054	7.41e-18	down
DN59817_c0_g1	166.683	2847.97	4.06585	7.65e-18	up
DN46504_c0_g2	61.7092	997.437	3.98684	7.67e-18	up
DN36525_c0_g1	182.236	4.09259	-5.405	7.75e-18	down
DN46156_c0_g1	422.47	6.05888	-6.02128	7.88e-18	down
DN58838_c0_g1	1596.76	212.977	-2.89688	7.89e-18	down
DN56357_c2_g1	78.4498	1537.41	4.25832	8.24e-18	up
DN50553_c0_g1	123.56	8282.69	5.97565	8.34e-18	up
DN64493_c2_g9	17.0829	5062.83	7.98484	8.37e-18	up
DN43780_c0_g1	794.583	14.9434	-5.65952	8.47e-18	down
DN62206_c0_g1	102.344	958.436	3.21217	8.47e-18	up
DN33218_c0_g1	289.15	15.2181	-4.19958	8.73e-18	down
DN28927_c0_g1	0.904844	342.18	8.25931	9e-18	up
DN61021_c0_g1	6.15567	215.774	5.06498	9.51e-18	up
DN54451_c0_g1	67.8678	928.036	3.75122	1.01e-17	up
DN52210_c0_g1	381.692	2356.25	2.61838	1.02e-17	up
DN64087_c1_g1	431.281	10.8337	-5.27485	1.03e-17	down
DN56524_c0_g3	14.4832	1745.65	6.77267	1.05e-17	up
DN60724_c0_g3	199.148	6.14687	-4.92329	1.07e-17	down
DN58162_c0_g1	13.3739	1729.7	6.86946	1.09e-17	up
DN37638_c0_g1	406.774	1.3362	-7.99099	1.09e-17	down
DN47154_c0_g1	389.997	55133.2	6.99569	1.09e-17	up
DN29270_c0_g1	1.21521	291.382	7.66851	1.1e-17	up
DN45845_c0_g1	125.312	1155.66	3.19036	1.18e-17	up
DN58458_c0_g5	2.09379	221.535	6.55848	1.2e-17	up
DN58547_c1_g1	720.666	16.9313	-5.32734	1.21e-17	down
DN57285_c0_g1	454.82	61.7733	-2.86898	1.25e-17	down
DN18239_c0_g1	152.958	940.12	2.61124	1.31e-17	up
DN52786_c0_g1	182.255	2.08172	-6.3523	1.31e-17	down
DN56926_c0_g1	787.192	21.6057	-5.13708	1.31e-17	down
DN58061_c2_g3	242.425	12.3315	-4.27945	1.32e-17	down
DN58980_c0_g5	12.1973	378.535	4.89529	1.34e-17	up
DN62883_c0_g1	1308.85	179.094	-2.85901	1.34e-17	down
DN43499_c0_g1	17.2372	1210.78	6.03296	1.36e-17	up
DN53132_c1_g1	378.203	2500.41	2.71606	1.36e-17	up
DN51912_c0_g1	260.037	2753.54	3.38751	1.38e-17	up
DN49371_c0_g1	245.51	4.71072	-5.66723	1.42e-17	down
DN41162_c0_g1	754.101	47.9491	-3.95343	1.46e-17	down
DN53289_c0_g1	521.168	32.006	-3.99101	1.51e-17	down
DN44675_c0_g1	221.837	1140.87	2.3575	1.57e-17	up
DN50847_c0_g1	576.391	1.83095	-8.10561	1.84e-17	down
DN59013_c1_g1	274.876	7.32942	-5.15214	1.93e-17	down
DN57923_c0_g1	353.876	3527.26	3.30172	1.94e-17	up
DN61346_c0_g2	3.6284	378.515	6.55781	1.97e-17	up
DN44463_c0_g1	444.038	39.8503	-3.46849	1.97e-17	down
DN59852_c0_g1	55.9271	1320.29	4.52087	2.04e-17	up
DN41570_c0_g1	107.361	919.464	3.08695	2.04e-17	up
DN59433_c0_g1	194.463	1235.81	2.65935	2.08e-17	up
DN49734_c0_g1	254.766	8.94383	-4.78758	2.09e-17	down
DN61187_c0_g2	421.836	2594.03	2.61246	2.18e-17	up
DN63184_c0_g1	308.33	43.5863	-2.81385	2.21e-17	down
DN49526_c0_g2	357.588	1770.85	2.30273	2.26e-17	up
DN60191_c0_g9	10114.9	224.6	-5.42382	2.33e-17	down
DN59118_c0_g1	836.131	0.379324	-10.5713	2.38e-17	down
DN45390_c1_g1	335.279	30.9937	-3.41601	2.4e-17	down
DN46569_c0_g1	306.657	24.0369	-3.65872	2.43e-17	down
DN62880_c0_g1	803.442	32.5247	-4.57685	2.43e-17	down
DN53605_c0_g1	166.288	2781.53	4.03554	2.45e-17	up
DN64366_c0_g5	824.803	0.295345	-10.5754	2.5e-17	down
DN58379_c0_g2	3.42389	281.061	6.24724	2.5e-17	up
DN53511_c0_g4	697.934	0.295345	-10.3711	2.5e-17	down
DN49772_c0_g1	342.029	17.4335	-4.26836	2.56e-17	down
DN55551_c0_g1	35.3055	378.545	3.40485	2.67e-17	up
DN62543_c0_g3	22.0811	1889.83	6.31059	2.73e-17	up
DN57456_c0_g1	3136.01	290.512	-3.41478	2.77e-17	down
DN48683_c0_g1	368.845	2200.91	2.56951	2.79e-17	up
DN47337_c0_g1	60.9433	1039.02	4.0605	2.83e-17	up
DN46305_c0_g1	1.18895	320.51	7.799	2.84e-17	up
DN46889_c0_g1	292.069	3.77098	-6.17049	2.88e-17	down
DN51468_c0_g1	739.932	0.674668	-9.62772	2.9e-17	down
DN49934_c0_g1	184.917	3.54531	-5.57245	2.9e-17	down
DN51942_c0_g1	2.43043	175.132	6.04425	2.93e-17	up
DN62868_c0_g1	3776.29	343.825	-3.43861	2.94e-17	down
DN63085_c0_g1	9.67229	265.492	4.73155	3.21e-17	up
DN51224_c0_g1	8.81095	166.782	4.21412	3.22e-17	up
DN59036_c0_g2	437.738	35.7416	-3.58405	3.25e-17	down
DN62701_c0_g2	541.162	1.12484	-8.68365	3.32e-17	down
DN63812_c0_g7	2318.72	13.1603	-7.27231	3.34e-17	down
DN54406_c0_g1	390.461	1.05399	-8.28775	3.39e-17	down
DN53710_c0_g1	19.0968	840.012	5.38687	3.42e-17	up
DN49995_c0_g1	175.382	2496.4	3.80695	3.44e-17	up
DN33947_c0_g1	885.91	0.366191	-10.6355	3.44e-17	down
DN63131_c2_g5	202.9	2086.3	3.34534	3.44e-17	up
DN58017_c1_g1	15.7994	698.822	5.39076	3.54e-17	up
DN60420_c0_g1	519.061	3058.33	2.55147	3.59e-17	up
DN53850_c0_g1	328.471	0.674668	-8.59062	3.63e-17	down
DN52726_c0_g3	18.2329	357.529	4.25532	3.68e-17	up
DN58815_c0_g1	317.972	37.0351	-3.09629	3.68e-17	down
DN67031_c0_g1	8.183	539.039	5.93612	3.74e-17	up
DN48032_c0_g2	65.9833	4347.52	5.94807	3.74e-17	up
DN37243_c0_g1	1.88929	158.547	6.28653	3.88e-17	up
DN52359_c0_g1	228.77	11.5243	-4.27028	3.97e-17	down
DN48142_c0_g1	373.137	50.4839	-2.87399	4.05e-17	down
DN63259_c1_g1	468.62	2651.83	2.49393	4.15e-17	up
DN60784_c0_g1	362.763	2193.17	2.58818	4.22e-17	up
DN54707_c1_g2	1162.43	190.896	-2.59836	4.27e-17	down
DN55450_c0_g1	212.579	4677.99	4.42161	4.41e-17	up
DN50467_c0_g1	202.458	8.64848	-4.51519	4.44e-17	down
DN50843_c0_g1	0.594474	601.622	9.48638	4.48e-17	up
DN46921_c0_g1	225.623	1.04086	-7.56868	4.52e-17	down
DN60215_c2_g1	207.3	7.7939	-4.70948	4.61e-17	down
DN49576_c0_g1	334.442	2036.31	2.59826	4.66e-17	up
DN60021_c0_g1	2141.98	446.63	-2.25674	4.69e-17	down
DN48801_c0_g1	3585.12	358.409	-3.30715	4.71e-17	down
DN63906_c1_g1	199.609	14.332	-3.76004	4.72e-17	down
DN48657_c0_g1	1060.74	0.295345	-10.8697	4.78e-17	down
DN63086_c0_g2	466.645	2715.41	2.5336	5.13e-17	up
DN58933_c0_g1	11.7022	1968.79	7.21596	5.38e-17	up
DN50676_c0_g1	17.1272	2221.11	6.86691	5.39e-17	up
DN61419_c0_g1	76.3572	681.134	3.14198	5.67e-17	up
DN62955_c0_g3	740.721	125.643	-2.55022	5.78e-17	down
DN56236_c0_g1	33.0303	545.806	4.01665	5.81e-17	up
DN53322_c1_g1	279.08	3112.34	3.46105	5.86e-17	up
DN61039_c1_g1	3685.61	667.654	-2.45788	5.91e-17	down
DN61428_c3_g4	5.95116	149.845	4.61122	6.01e-17	up
DN46461_c0_g1	230.867	1.05399	-7.59557	6.05e-17	down
DN61057_c0_g1	2.08066	587.717	7.87655	6.16e-17	up
DN55144_c1_g1	799.693	80.4163	-3.30218	6.28e-17	down
DN32549_c0_g1	51.6398	365.558	2.81635	6.29e-17	up
DN48674_c0_g1	697.342	0.295345	-10.358	6.47e-17	down
DN51824_c0_g1	648.481	5964.9	3.18733	6.48e-17	up
DN64061_c0_g2	74.0597	504.849	2.75917	6.58e-17	up
DN55982_c1_g2	64.6268	637.927	3.28883	6.63e-17	up
DN50959_c1_g1	389.579	1.04086	-8.28339	6.7e-17	down
DN47742_c0_g1	360.42	17.9625	-4.28721	6.72e-17	down
DN57277_c0_g1	207.098	11.3655	-4.15829	6.77e-17	down
DN58634_c0_g1	33.7147	1503.26	5.40442	6.92e-17	up
DN60211_c0_g1	239.883	10.8639	-4.43803	6.93e-17	down
DN59506_c0_g1	517.264	8.82045	-5.78257	6.98e-17	down
DN51104_c0_g1	957.03	17.441	-5.70788	7.25e-17	down
DN63035_c0_g4	161.415	3.71327	-5.35817	7.27e-17	down
DN51035_c0_g2	467.139	47.0659	-3.29794	7.28e-17	down
DN51125_c0_g1	516.943	3667.3	2.81661	7.51e-17	up
DN63531_c0_g1	11.9033	646.707	5.67393	7.51e-17	up
DN63923_c0_g6	3.33527	225.731	5.95862	7.51e-17	up
DN58517_c0_g1	483.545	2526.83	2.37998	7.55e-17	up
DN47980_c0_g1	9.64783	657.455	5.98151	7.61e-17	up
DN56041_c2_g3	130.03	1292.93	3.29702	8.3e-17	up
DN59475_c0_g2	293.144	29.0521	-3.32196	8.38e-17	down
DN55380_c0_g1	233.098	2078.55	3.14317	8.38e-17	up
DN51319_c0_g1	296.605	11.6803	-4.63707	8.4e-17	down
DN64284_c1_g7	810.173	5.21342	-7.14764	8.46e-17	down
DN48100_c0_g1	43.8622	758.048	4.07859	8.54e-17	up
DN59675_c0_g1	25.2539	565.085	4.44357	8.85e-17	up
DN63941_c1_g1	2.11595	279.312	6.86438	9.12e-17	up
DN44260_c0_g1	160.507	6.0772	-4.66489	9.24e-17	down
DN61208_c1_g1	2418.14	16.9301	-6.98801	9.33e-17	down
DN58525_c0_g1	632.487	4988.02	2.96783	9.4e-17	up
DN48631_c0_g1	3.79582	127.867	5.02814	9.55e-17	up
DN39233_c0_g1	229.863	3010.8	3.68842	9.6e-17	up
DN59825_c0_g3	462.086	36.7386	-3.62941	9.64e-17	down
DN58919_c1_g2	213.073	1.40705	-7.10187	9.94e-17	down
DN55043_c0_g1	257.928	10.3943	-4.57802	1.01e-16	down
DN58681_c0_g3	14.9461	412.529	4.73721	1.03e-16	up
DN53960_c0_g2	768.327	4223.54	2.45204	1.08e-16	up
DN60444_c0_g1	278.594	17.7603	-3.95107	1.1e-16	down
DN44816_c0_g1	134.176	654.832	2.28209	1.12e-16	up
DN52158_c0_g1	58.6638	1299.55	4.42921	1.12e-16	up
DN56428_c0_g1	3263.4	637.936	-2.34904	1.13e-16	down
DN60467_c0_g1	182.666	4.38793	-5.29886	1.13e-16	down
DN64300_c0_g2	238.784	1580.79	2.71793	1.17e-16	up
DN54668_c0_g2	2679.77	283.569	-3.22515	1.17e-16	down
DN50566_c0_g3	240.796	1.25222	-7.2978	1.18e-16	down
DN63595_c0_g1	88.7373	3397.03	5.19409	1.23e-16	up
DN62355_c0_g1	104.028	2753.88	4.67895	1.26e-16	up
DN54773_c0_g1	568.304	28.583	-4.26482	1.27e-16	down
DN50996_c0_g1	561.286	27.0537	-4.32516	1.35e-16	down
DN56744_c0_g1	40.7039	411.045	3.32162	1.36e-16	up
DN56009_c0_g1	63.3732	714.731	3.47596	1.42e-16	up
DN53038_c0_g1	1967.82	107.489	-4.16	1.42e-16	down
DN63124_c0_g3	162.836	1642.54	3.31759	1.45e-16	up
DN64755_c0_g3	6.92427	1178.05	7.22264	1.45e-16	up
DN56113_c0_g1	60.6068	460.128	2.9153	1.47e-16	up
DN60143_c0_g5	255.957	14.3635	-4.11081	1.47e-16	down
DN50340_c0_g1	3551.3	551.026	-2.68023	1.49e-16	down
DN50727_c0_g2	132.724	1750.55	3.69759	1.54e-16	up
DN54108_c0_g2	194.626	1530.03	2.9624	1.55e-16	up
DN62857_c0_g1	576.32	19252.2	5.00504	1.58e-16	up
DN60379_c0_g1	24.1523	1616.16	5.9637	1.59e-16	up
DN51428_c0_g1	2881.78	346.689	-3.04245	1.6e-16	down
DN55551_c0_g2	104.347	1142.36	3.43416	1.6e-16	up
DN53023_c0_g1	4.18759	406.814	6.45129	1.62e-16	up
DN62363_c1_g1	1720.72	91.8785	-4.19033	1.64e-16	down
DN62448_c0_g2	2045.25	244.25	-3.05302	1.65e-16	down
DN36658_c0_g3	259.59	31.1406	-3.04605	1.69e-16	down
DN57302_c0_g3	207.218	3.34708	-5.83909	1.7e-16	down
DN64534_c0_g1	292.105	0.95688	-7.92108	1.73e-16	down
DN52483_c0_g1	75.2462	3532.27	5.47608	1.8e-16	up
DN61179_c0_g1	657.907	0.366191	-10.257	1.82e-16	down
DN61791_c0_g2	129.838	1072.64	3.03259	1.87e-16	up
DN53322_c1_g5	55.6585	558.166	3.30831	1.87e-16	up
DN53241_c0_g2	238.223	5.92354	-5.27237	1.93e-16	down
DN57966_c0_g1	501.967	19.0662	-4.68114	1.96e-16	down
DN59607_c0_g1	190.928	1457.49	2.92169	1.98e-16	up
DN45706_c1_g2	710.29	14810.3	4.34467	1.98e-16	up
DN62346_c0_g1	195.044	1801.94	3.19248	1.99e-16	up
DN46396_c1_g1	353.063	1.12484	-8.12152	2.04e-16	down
DN64003_c1_g1	10.4754	192.659	4.15958	2.06e-16	up
DN34224_c0_g1	6.70172	404.645	5.81229	2.08e-16	up
DN59688_c0_g1	169.371	9860.74	5.77447	2.09e-16	up
DN52016_c0_g2	396.986	1.88348	-7.58763	2.13e-16	down
DN49104_c0_g1	523.292	0.661535	-9.1744	2.18e-16	down
DN50086_c0_g2	0.891712	254.343	7.85216	2.18e-16	up
DN34246_c0_g1	32.2983	1589.76	5.53952	2.2e-16	up
DN53564_c0_g1	230.061	0.886034	-7.61431	2.24e-16	down
DN53370_c0_g1	265.919	7.26092	-5.16397	2.25e-16	down
DN60242_c0_g1	4948.45	42746.6	3.09733	2.25e-16	up
DN58246_c1_g1	307.638	0.732382	-8.48004	2.25e-16	down
DN62925_c1_g1	1361.55	280.126	-2.27558	2.29e-16	down
DN60264_c2_g4	454.084	3.23282	-7.00172	2.29e-16	down
DN50140_c0_g1	168.727	2.8141	-5.83704	2.29e-16	down
DN14695_c0_g1	4.79519	593.514	6.78372	2.3e-16	up
DN55346_c0_g1	311.001	1328.38	2.09068	2.34e-16	up
DN48069_c0_g1	21.7972	291.765	3.718	2.36e-16	up
DN62193_c0_g5	103.265	1286.27	3.61739	2.45e-16	up
DN55552_c0_g3	65.5267	501.447	2.92534	2.52e-16	up
DN62968_c0_g1	40.8133	445.284	3.42788	2.56e-16	up
DN60627_c0_g1	240.596	11.334	-4.37061	2.63e-16	down
DN60234_c0_g1	586.712	41.6822	-3.78638	2.63e-16	down
DN57157_c1_g2	367.007	2695.54	2.8658	2.71e-16	up
DN54999_c0_g1	1252.03	94.7728	-3.70175	2.74e-16	down
DN56182_c0_g1	241.934	1.26536	-7.29894	2.75e-16	down
DN51044_c0_g1	207.876	1053.23	2.33502	2.76e-16	up
DN60924_c0_g1	41.2978	341.021	3.03071	2.85e-16	up
DN57622_c0_g2	335.744	0.674668	-8.60209	2.85e-16	down
DN52314_c0_g1	148.84	1127.9	2.90984	3.14e-16	up
DN58172_c0_g1	8001.75	1487.27	-2.42121	3.16e-16	down
DN52164_c0_g1	1499.99	81.4084	-4.16946	3.2e-16	down
DN54787_c0_g1	1264.76	30.9328	-5.28679	3.21e-16	down
DN45886_c0_g1	244.529	1391.1	2.50039	3.23e-16	up
DN52389_c0_g1	302.112	0.745514	-8.4508	3.29e-16	down
DN51433_c0_g1	428.392	33.6252	-3.64895	3.42e-16	down
DN50119_c0_g1	733.104	3562.8	2.27537	3.42e-16	up
DN52344_c0_g1	1304.7	18096.7	3.76931	3.43e-16	up
DN55068_c0_g1	480.186	4.08858	-6.77367	3.49e-16	down
DN58756_c0_g2	508.352	12.1898	-5.31814	3.49e-16	down
DN61111_c0_g1	779.132	78.1633	-3.29935	3.55e-16	down
DN60437_c3_g6	6.35426	204.598	4.96221	3.59e-16	up
DN48874_c0_g1	398.245	29.769	-3.72106	3.63e-16	down
DN45150_c0_g1	221.067	10.981	-4.29568	3.68e-16	down
DN47702_c0_g2	453.807	4914.09	3.41826	3.88e-16	up
DN63036_c0_g1	171.319	1266.9	2.87561	3.91e-16	up
DN63223_c1_g1	21.4387	2381.91	6.6517	3.94e-16	up
DN55367_c0_g1	194.109	1.77324	-6.66538	3.96e-16	down
DN58703_c0_g1	422.036	44.7638	-3.21871	4e-16	down
DN56343_c1_g1	333.685	4.28965	-6.1013	4.01e-16	down
DN59772_c0_g1	311.341	13.409	-4.50673	4.05e-16	down
DN60430_c0_g1	11.9951	207.969	4.08974	4.31e-16	up
DN61428_c3_g2	2.08066	263.986	6.79031	4.43e-16	up
DN64077_c2_g2	10.4649	2988.03	7.90875	4.51e-16	up
DN62261_c1_g1	1.22424	192.949	7.09701	4.57e-16	up
DN55517_c2_g1	513.588	19.9403	-4.6406	4.62e-16	down
DN60264_c2_g5	768.189	2.57647	-8.00503	4.65e-16	down
DN49502_c0_g1	208.931	19.8591	-3.3765	4.66e-16	down
DN62945_c0_g1	1378.81	12390.5	3.15331	4.75e-16	up
DN62945_c0_g3	1425	69.9308	-4.30733	4.75e-16	down
DN58844_c0_g1	101.455	3263.99	4.94981	4.85e-16	up
DN54057_c0_g1	346.1	4.23428	-6.25364	4.85e-16	down
DN60722_c1_g1	5343.84	825.912	-2.68433	4.86e-16	down
DN61723_c0_g1	146.192	2.60156	-5.67111	4.87e-16	down
DN52434_c0_g1	371.028	14.0315	-4.66744	4.89e-16	down
DN57745_c1_g1	34.4967	473.635	3.75483	4.91e-16	up
DN33132_c0_g1	14319.1	800.829	-4.12711	4.95e-16	down
DN56698_c0_g1	1448.58	9914.21	2.76501	5.04e-16	up
DN63555_c0_g1	279.496	2359.03	3.06397	5.25e-16	up
DN53776_c0_g3	3.08235	281.946	6.37861	5.43e-16	up
DN49435_c1_g1	487.057	0.661535	-9.07435	5.44e-16	down
DN51106_c0_g1	1260.72	78.2821	-3.98251	5.54e-16	down
DN56179_c0_g1	31.1704	288.041	3.19637	5.84e-16	up
DN53553_c0_g1	140.731	926.958	2.70948	5.85e-16	up
DN60693_c0_g1	218.068	1.02773	-7.51053	5.92e-16	down
DN64522_c0_g2	208.872	4.06515	-5.53078	6.03e-16	down
DN55050_c0_g2	1936.24	13153.6	2.7544	6.27e-16	up
DN59745_c0_g1	1068.76	147.202	-2.84718	6.36e-16	down
DN42097_c0_g1	503.912	32.9458	-3.89712	6.42e-16	down
DN63198_c2_g3	368.199	2.13826	-7.15377	6.44e-16	down
DN58232_c0_g1	219.215	24.0369	-3.18181	6.44e-16	down
DN46675_c0_g1	154.773	2.51875	-5.89123	6.53e-16	down
DN49868_c0_g1	24.6865	508.157	4.32466	6.67e-16	up
DN51361_c0_g1	344.707	36.9408	-3.20558	6.67e-16	down
DN56489_c1_g4	314.594	2889.13	3.18357	6.67e-16	up
DN52319_c0_g1	92.5577	696.722	2.89994	6.79e-16	up
DN61545_c1_g1	2.12908	184.086	6.28485	6.84e-16	up
DN57824_c0_g2	553.212	3135.53	2.4954	6.91e-16	up
DN50758_c0_g2	257.01	2.91121	-6.38501	7.28e-16	down
DN51557_c0_g1	733.695	48.056	-3.89957	7.31e-16	down
DN55087_c0_g1	1317.52	270.666	-2.27786	7.45e-16	down
DN55204_c0_g1	59.3131	2922.72	5.53956	7.48e-16	up
DN55199_c0_g1	555.295	97.2561	-2.5046	7.55e-16	down
DN62476_c0_g2	109.302	1475.25	3.7292	7.65e-16	up
DN57305_c0_g1	933.008	3453.67	1.88497	7.71e-16	up
DN44513_c0_g1	19.8757	243.329	3.59589	7.73e-16	up
DN50341_c0_g1	2580.38	320.08	-2.99689	7.75e-16	down
DN49823_c0_g1	0.904844	223.686	7.67176	7.94e-16	up
DN53821_c2_g2	183.593	1.54757	-6.63205	8.02e-16	down
DN49426_c0_g1	194.659	5382.76	4.73826	8.21e-16	up
DN61757_c0_g7	777.521	59.9059	-3.66993	8.25e-16	down
DN46213_c0_g1	148.902	10.2538	-3.83127	8.33e-16	down
DN52507_c0_g1	653.15	3.40078	-7.43342	8.35e-16	down
DN59567_c0_g1	1776.36	329.509	-2.42348	8.48e-16	down
DN55119_c0_g1	30.3187	1360.85	5.4151	8.59e-16	up
DN61373_c0_g1	28.0646	521.131	4.17655	8.76e-16	up
DN47657_c0_g1	523.073	0.295345	-9.9708	9.03e-16	down
DN52967_c0_g1	1068.79	79.543	-3.72773	9.09e-16	down
DN50265_c0_g2	5.41904	201.062	5.16038	9.41e-16	up
DN64170_c0_g2	400.268	9.49277	-5.29244	9.72e-16	down
DN57290_c0_g1	261.203	0.758647	-8.25402	9.8e-16	down
DN55949_c0_g3	221.002	1.84409	-6.81787	1e-15	down
DN35882_c0_g1	32.3091	706.115	4.41116	1.04e-15	up
DN64481_c0_g2	12867.4	2855.14	-2.16747	1.06e-15	down
DN42482_c0_g1	39.8938	1164.3	4.81221	1.06e-15	up
DN64100_c0_g1	2202	269.598	-3.01588	1.07e-15	down
DN63764_c1_g1	667.648	60.0954	-3.44772	1.07e-15	down
DN56783_c0_g1	28.1921	1112.44	5.22865	1.12e-15	up
DN53090_c0_g1	251.253	2.1263	-6.75877	1.13e-15	down
DN63345_c0_g4	227.549	2639.93	3.51607	1.15e-15	up
DN51533_c0_g1	25.4498	4674.43	7.32297	1.15e-15	up
DN48882_c0_g1	112.772	1252.32	3.45378	1.15e-15	up
DN51129_c0_g1	627.393	112.96	-2.46395	1.15e-15	down
DN37584_c0_g1	4.47169	608.654	6.90291	1.19e-15	up
DN64367_c0_g5	264.375	0.758647	-8.26672	1.23e-15	down
DN48220_c0_g1	563.575	41.0721	-3.74409	1.25e-15	down
DN44133_c0_g1	132.784	918.574	2.78041	1.25e-15	up
DN49296_c0_g1	182.553	984.411	2.42395	1.27e-15	up
DN59725_c0_g2	538.519	0.295345	-10.0014	1.3e-15	down
DN48254_c0_g1	322.564	1323.49	2.0325	1.3e-15	up
DN54600_c0_g1	826.891	52.5597	-3.94277	1.37e-15	down
DN53032_c1_g4	461.409	24.7664	-4.19713	1.38e-15	down
DN46933_c0_g1	864.925	103.338	-3.05247	1.41e-15	down
DN50137_c0_g2	103.191	1715.94	4.02293	1.41e-15	up
DN59420_c0_g2	46.987	443.192	3.22071	1.41e-15	up
DN61409_c0_g1	157.71	1196.48	2.91085	1.44e-15	up
DN61981_c0_g1	473.705	0.590689	-9.05625	1.44e-15	down
DN49805_c0_g1	134.476	1.71553	-6.17545	1.48e-15	down
DN58129_c0_g1	741.061	145.713	-2.33991	1.49e-15	down
DN61615_c0_g1	328.022	3481.98	3.38924	1.5e-15	up
DN62258_c0_g1	283.603	1932.6	2.75824	1.52e-15	up
DN50105_c0_g1	608.449	69.1954	-3.12385	1.53e-15	down
DN54765_c0_g1	178.428	4.50336	-5.24494	1.54e-15	down
DN44673_c1_g1	273.492	5.74245	-5.48314	1.56e-15	down
DN53146_c0_g1	160.674	3.95207	-5.31176	1.56e-15	down
DN42767_c0_g1	252.461	4.89464	-5.57185	1.56e-15	down
DN52638_c0_g1	243.393	2.30622	-6.54544	1.63e-15	down
DN45936_c0_g1	191.664	5.55735	-5.05355	1.63e-15	down
DN60703_c0_g1	871.281	87.7443	-3.29565	1.63e-15	down
DN63812_c0_g3	898.118	0.379324	-10.5698	1.67e-15	down
DN43437_c0_g1	1069.56	118.673	-3.15964	1.73e-15	down
DN46152_c0_g1	2.3779	318.823	6.86435	1.74e-15	up
DN54960_c0_g1	79.6386	1131.7	3.80242	1.74e-15	up
DN57652_c0_g1	339.577	0.661535	-8.60355	1.74e-15	down
DN59646_c0_g1	670.769	3175.29	2.23768	1.77e-15	up
DN64699_c3_g2	180.651	1.46476	-6.85435	1.77e-15	down
DN58763_c0_g1	2483.47	366.177	-2.75183	1.77e-15	down
DN50147_c0_g1	44.1857	1056.98	4.53322	1.79e-15	up
DN52231_c0_g1	31.2861	558.697	4.12661	1.79e-15	up
DN53584_c0_g1	201.916	4.76726	-5.32508	1.83e-15	down
DN64360_c0_g2	77.0556	2215.06	4.79166	1.83e-15	up
DN47015_c0_g1	234.722	0.674668	-8.125	1.84e-15	down
DN58169_c1_g3	22.2314	224.169	3.31738	1.85e-15	up
DN63625_c0_g1	543.203	0.295345	-10.0067	1.87e-15	down
DN55744_c0_g2	16.1474	256.928	3.96033	1.87e-15	up
DN49923_c0_g1	489.265	60.4136	-3.00371	1.9e-15	down
DN43163_c0_g1	2.4173	230.374	6.41162	1.91e-15	up
DN55500_c0_g1	350.15	17596.3	5.56632	1.92e-15	up
DN62374_c1_g1	389.629	3162.18	3.00762	1.93e-15	up
DN45201_c0_g1	187.194	2.27995	-6.19004	1.98e-15	down
DN45945_c0_g2	3753.76	319.894	-3.53253	2.01e-15	down
DN60526_c0_g1	56.4427	487.098	3.09391	2.02e-15	up
DN59320_c0_g1	1559.8	144.234	-3.41299	2.02e-15	down
DN57286_c0_g2	381.19	67.1417	-2.49595	2.04e-15	down
DN54064_c0_g1	35.348	2173.92	5.84087	2.04e-15	up
DN45266_c0_g1	197.906	1195.27	2.58639	2.05e-15	up
DN52667_c0_g1	389.935	26.447	-3.85512	2.08e-15	down
DN57982_c1_g1	188.479	1.47672	-6.68166	2.09e-15	down
DN53267_c0_g1	120.519	740.361	2.61022	2.09e-15	up
DN59010_c0_g1	214.555	1534.26	2.82641	2.15e-15	up
DN59178_c0_g1	2.42632	180.757	6.07951	2.19e-15	up
DN62282_c0_g15	251.592	0.758647	-8.19771	2.19e-15	down
DN58449_c0_g1	341.456	4512.98	3.6994	2.23e-15	up
DN42479_c0_g1	183.726	1.51729	-6.86571	2.3e-15	down
DN59877_c0_g1	997.481	144.559	-2.77407	2.34e-15	down
DN61004_c0_g1	44.6752	2051.1	5.44258	2.34e-15	up
DN44018_c0_g1	58.106	479.161	3.02936	2.39e-15	up
DN54326_c0_g2	465.895	2738.74	2.54728	2.43e-15	up
DN60476_c0_g1	800.677	51.8039	-3.91274	2.46e-15	down
DN58709_c0_g1	93.0922	1697.18	4.15177	2.47e-15	up
DN62087_c0_g1	304.093	2729.74	3.15071	2.5e-15	up
DN51743_c1_g1	2.3779	485.244	7.4272	2.54e-15	up
DN60412_c0_g1	963.326	26.8243	-5.10769	2.59e-15	down
DN58784_c0_g1	4378.16	482.97	-3.16415	2.62e-15	down
DN56452_c3_g1	136.616	5.03634	-4.69318	2.62e-15	down
DN42407_c0_g1	42.3028	341.614	2.99842	2.71e-15	up
DN61012_c1_g4	4.52011	680.476	7.03944	2.75e-15	up
DN56144_c0_g2	50.483	1690.94	5.00153	2.8e-15	up
DN59391_c0_g5	344.011	6209.55	4.13917	2.82e-15	up
DN43895_c0_g1	223.409	18.872	-3.55261	2.89e-15	down
DN63621_c0_g2	299.982	5.96812	-5.57733	2.96e-15	down
DN48429_c0_g1	307.937	27.1599	-3.47037	2.96e-15	down
DN58826_c0_g2	150.293	1772.46	3.53832	2.98e-15	up
DN57446_c0_g1	1087.85	104.4	-3.3581	2.98e-15	down
DN52720_c0_g1	23.9131	459.145	4.22357	2.98e-15	up
DN49454_c0_g1	289.357	1.12484	-7.84201	3.05e-15	down
DN46106_c0_g1	717.444	91.8389	-2.95229	3.14e-15	down
DN52272_c0_g1	3472.34	342.894	-3.32275	3.14e-15	down
DN49231_c0_g1	259.15	0.661535	-8.25038	3.34e-15	down
DN46566_c0_g1	220.048	1.99774	-6.60607	3.37e-15	down
DN62382_c1_g2	6320.2	612.075	-3.34914	3.41e-15	down
DN62594_c1_g2	290.841	6.48914	-5.43219	3.54e-15	down
DN64315_c0_g1	3.09137	203.079	5.92443	3.62e-15	up
DN63466_c1_g1	27.153	323.794	3.55433	3.63e-15	up
DN48224_c0_g1	269.28	22.6338	-3.55026	3.65e-15	down
DN61211_c3_g2	1727.25	28717.4	4.02326	3.69e-15	up
DN60517_c0_g4	3.23252	184.222	5.76316	3.72e-15	up
DN64100_c1_g1	1102.05	10.5456	-6.54012	3.73e-15	down
DN58413_c0_g2	41.003	9305.52	7.59802	3.73e-15	up
DN47224_c0_g1	189.781	2.95579	-5.96014	3.77e-15	down
DN54166_c0_g1	371.426	2473.54	2.72552	3.79e-15	up
DN49274_c1_g1	240.833	1659.83	2.77367	3.84e-15	up
DN51969_c0_g1	8.41046	724.656	6.28964	3.95e-15	up
DN44074_c0_g2	200.249	13.0507	-3.92502	4.14e-15	down
DN52419_c0_g2	145.129	1081.54	2.88466	4.19e-15	up
DN39831_c0_g1	311.264	31.2034	-3.30852	4.21e-15	down
DN52566_c0_g1	695.328	74.061	-3.21669	4.4e-15	down
DN56517_c0_g1	331.744	1548.36	2.21726	4.4e-15	up
DN53747_c0_g2	170.29	1.81264	-6.47162	4.48e-15	down
DN56294_c0_g6	405.225	9156.72	4.45411	4.53e-15	up
DN62705_c0_g2	1251.62	97.0466	-3.66156	4.53e-15	down
DN45854_c0_g1	3287.34	426.419	-2.93299	4.55e-15	down
DN53755_c0_g1	47.2277	576.259	3.58501	4.62e-15	up
DN39506_c0_g1	146.041	3.70013	-5.21386	4.63e-15	down
DN63085_c0_g3	18.3084	545.896	4.83965	4.67e-15	up
DN25400_c0_g1	460.936	0.295345	-9.79315	4.69e-15	down
DN62914_c0_g3	645.093	1.32307	-8.55436	4.71e-15	down
DN50265_c0_g1	2.53218	116.187	5.44951	4.82e-15	up
DN63552_c1_g7	0.891712	187.863	7.43416	4.83e-15	up
DN41721_c0_g1	153.519	1.3362	-6.65693	4.88e-15	down
DN51640_c0_g1	208.7	13.3644	-3.94729	4.91e-15	down
DN56929_c0_g1	93.1216	1303.69	3.77913	4.93e-15	up
DN52385_c0_g1	151.282	2.06859	-6.08083	4.94e-15	down
DN41533_c0_g1	0.607607	370.643	8.81879	5.07e-15	up
DN42608_c0_g1	137.237	1094.64	2.98149	5.14e-15	up
DN53557_c0_g1	149.714	1.32307	-6.62448	5.21e-15	down
DN56978_c0_g1	1287.9	257.867	-2.31351	5.23e-15	down
DN51672_c0_g1	291.793	3.01233	-6.44141	5.27e-15	down
DN33109_c0_g2	21.4979	9562.58	8.47094	5.36e-15	up
DN58075_c0_g1	626.664	64.2539	-3.26876	5.55e-15	down
DN57154_c0_g3	3.94779	416.416	6.55822	5.57e-15	up
DN59900_c0_g1	438.821	5.47103	-6.14695	5.6e-15	down
DN54033_c0_g1	779.539	5126.61	2.70736	5.63e-15	up
DN25632_c0_g1	0.891712	248.76	7.80299	5.66e-15	up
DN56565_c0_g2	8875.57	1114.36	-2.98031	5.72e-15	down
DN59566_c0_g1	900.285	9.92538	-6.37788	5.77e-15	down
DN63595_c0_g2	23.5538	1223.05	5.6036	5.84e-15	up
DN60825_c1_g1	615.657	53.6961	-3.49265	5.84e-15	down
DN50717_c0_g1	1310.32	160.732	-3.01227	5.99e-15	down
DN54394_c0_g1	298.88	1.77324	-7.22432	6.16e-15	down
DN49580_c0_g1	1485.51	138.528	-3.4051	6.22e-15	down
DN43516_c0_g1	690.229	87.7954	-2.95831	6.36e-15	down
DN56946_c0_g1	169.192	3.21969	-5.65888	6.43e-15	down
DN48175_c0_g1	9.4737	212.689	4.43263	6.5e-15	up
DN54316_c0_g1	23.9648	316.645	3.69711	6.56e-15	up
DN61591_c1_g3	459.891	0.295345	-9.78548	6.72e-15	down
DN35738_c0_g2	49.4473	653.413	3.69588	6.73e-15	up
DN56183_c0_g2	216.443	19.7684	-3.43775	6.77e-15	down
DN58834_c0_g1	479.651	48.6987	-3.28216	6.84e-15	down
DN39168_c0_g1	8.27162	334.77	5.25488	6.84e-15	up
DN52490_c1_g1	2688.01	337.795	-2.97924	6.91e-15	down
DN48259_c0_g1	47.8991	564.264	3.53576	7.02e-15	up
DN58434_c0_g1	180.032	1128.34	2.63784	7.11e-15	up
DN56592_c0_g1	4.07581	201.616	5.54252	7.13e-15	up
DN51691_c0_g1	392.742	12.8079	-4.89288	7.13e-15	down
DN53849_c0_g2	1.48619	319.745	7.47732	7.18e-15	up
DN42727_c0_g1	723.211	34.3216	-4.36462	7.18e-15	down
DN64860_c2_g2	306.92	9.77733	-4.90453	7.56e-15	down
DN57176_c0_g2	139.749	2111.45	3.88738	7.56e-15	up
DN51695_c0_g1	272.823	8.3794	-4.97176	7.58e-15	down
DN54222_c0_g1	318.283	6481.64	4.30715	7.79e-15	up
DN62523_c1_g2	531.601	25.5518	-4.33655	7.84e-15	down
DN50946_c0_g1	76.7947	814.08	3.3855	7.85e-15	up
DN60408_c0_g1	534.817	21.6763	-4.55791	7.92e-15	down
DN62896_c0_g3	437.623	20.656	-4.36007	8.01e-15	down
DN63891_c1_g1	69.8645	501.986	2.83361	8.19e-15	up
DN49567_c0_g2	59.3664	2490.06	5.31157	8.2e-15	up
DN57259_c0_g1	777.82	106.567	-2.85438	8.2e-15	down
DN56728_c0_g2	1.18895	322.098	7.77336	8.22e-15	up
DN61294_c0_g3	512.418	3797.75	2.87749	8.23e-15	up
DN59074_c0_g2	57.1563	901.315	3.94645	8.27e-15	up
DN61428_c2_g2	0.891712	181.063	7.38025	8.4e-15	up
DN51238_c0_g1	257.35	38.193	-2.73983	8.43e-15	down
DN44609_c0_g1	660.154	3.7801	-7.28871	8.44e-15	down
DN52156_c0_g1	86.7575	646.135	2.88393	8.56e-15	up
DN54409_c0_g1	260.462	2.27995	-6.63715	8.63e-15	down
DN51438_c0_g1	375.616	17.529	-4.39239	8.66e-15	down
DN53206_c0_g1	133.856	2.51875	-5.68422	8.68e-15	down
DN56550_c0_g1	191.198	1.51729	-6.90757	8.92e-15	down
DN55535_c0_g2	1201.14	160.158	-2.89375	9.19e-15	down
DN45528_c0_g1	328.558	2100.95	2.66676	9.3e-15	up
DN64749_c1_g2	0.904844	193.167	7.46385	9.3e-15	up
DN49204_c0_g1	44.7897	697.531	3.92999	9.39e-15	up
DN61151_c0_g1	238.161	1.13797	-7.57861	9.46e-15	down
DN33109_c0_g3	10.1717	1783.11	7.2436	9.53e-15	up
DN55759_c1_g2	457.934	1.64468	-7.82503	9.61e-15	down
DN60316_c0_g2	2316.66	414.939	-2.47296	9.7e-15	down
DN58352_c0_g1	7477.1	1481.91	-2.3284	9.81e-15	down
DN42486_c0_g1	143.42	2.43478	-5.79199	9.86e-15	down
DN41968_c0_g1	147.608	1119.76	2.91083	9.98e-15	up
DN53488_c0_g2	406.451	6.11258	-5.96743	9.99e-15	down
DN62627_c0_g1	141.064	4.4142	-4.92865	1.01e-14	down
DN59882_c2_g1	264.552	1570.12	2.56028	1.02e-14	up
DN63507_c1_g1	139.048	2000.21	3.81705	1.02e-14	up
DN59822_c0_g1	218.384	11.422	-4.20803	1.03e-14	down
DN63085_c0_g2	168.874	5.19116	-4.96676	1.04e-14	down
DN57488_c0_g1	46.7719	324.792	2.78396	1.06e-14	up
DN52673_c0_g1	199.579	1577.94	2.96944	1.07e-14	up
DN56375_c0_g1	3661.42	352.715	-3.35762	1.08e-14	down
DN64105_c1_g1	904.98	153.113	-2.55203	1.09e-14	down
DN57821_c0_g2	183.861	2.54502	-6.10647	1.11e-14	down
DN57722_c0_g1	320.559	2562.73	2.9853	1.11e-14	up
DN54122_c0_g1	139.866	1.78637	-6.20785	1.11e-14	down
DN61697_c2_g5	4.8377	189.819	5.24032	1.12e-14	up
DN39992_c0_g1	411.851	4686.73	3.4869	1.13e-14	up
DN62736_c0_g2	11.8047	693.607	5.77407	1.14e-14	up
DN50186_c0_g1	190.558	2.30622	-6.20596	1.14e-14	down
DN56363_c0_g1	158.666	1.4779	-6.66946	1.14e-14	down
DN64269_c0_g1	1487.81	161.135	-3.19033	1.15e-14	down
DN52082_c0_g1	445.066	1637.37	1.87593	1.16e-14	up
DN61061_c0_g1	15.6325	390.237	4.5924	1.16e-14	up
DN61162_c0_g1	234.107	5.02203	-5.40314	1.2e-14	down
DN62364_c0_g4	1410.21	332.353	-2.0795	1.2e-14	down
DN64432_c1_g2	142.908	5.27397	-4.67689	1.22e-14	down
DN56502_c0_g1	1501.74	22749.5	3.89097	1.23e-14	up
DN61234_c0_g1	670.372	109.445	-2.60711	1.26e-14	down
DN51053_c0_g1	16.1739	2190.57	6.90093	1.27e-14	up
DN56125_c0_g2	19.0154	345.777	4.14797	1.31e-14	up
DN56504_c0_g3	1534.74	162.89	-3.21744	1.33e-14	down
DN49545_c0_g2	463.232	4768.75	3.34448	1.36e-14	up
DN41845_c0_g1	3.04295	221.136	6.04552	1.36e-14	up
DN59661_c1_g1	1782.08	407.636	-2.12398	1.37e-14	down
DN47559_c0_g1	393.703	0.295345	-9.58502	1.38e-14	down
DN59937_c0_g1	31.2086	1989.99	5.89043	1.39e-14	up
DN62659_c0_g1	336.404	33.4321	-3.31379	1.4e-14	down
DN54121_c0_g1	178.051	1.12484	-7.20367	1.43e-14	down
DN45731_c0_g1	283.971	27.9854	-3.3188	1.43e-14	down
DN44584_c0_g1	319.724	1.79951	-7.29931	1.46e-14	down
DN62077_c0_g1	14.9043	408.438	4.71876	1.47e-14	up
DN61788_c1_g1	372.156	21589	5.75801	1.47e-14	up
DN57265_c0_g2	417.678	1672.01	1.99698	1.48e-14	up
DN41608_c0_g1	48.7634	2559.69	5.6219	1.5e-14	up
DN55664_c1_g1	79.901	2526.75	4.91935	1.52e-14	up
DN61656_c1_g2	11.491	279.177	4.55005	1.52e-14	up
DN57654_c0_g1	440.349	18.9496	-4.49336	1.55e-14	down
DN44086_c0_g1	3.89035	497.465	6.80613	1.59e-14	up
DN56917_c0_g1	19.8191	376.199	4.20951	1.59e-14	up
DN54551_c0_g1	157.533	1476.71	3.21118	1.66e-14	up
DN63633_c0_g1	74.2886	1618.67	4.39987	1.69e-14	up
DN46920_c0_g1	260.667	12.8462	-4.28386	1.73e-14	down
DN62894_c0_g1	4583.66	461.362	-3.29357	1.74e-14	down
DN48032_c1_g1	1.20208	203.016	7.15216	1.74e-14	up
DN53145_c0_g1	559.569	86.5489	-2.68367	1.77e-14	down
DN57147_c0_g1	355.031	3826.53	3.4093	1.78e-14	up
DN54791_c0_g1	119.216	2.01087	-5.76215	1.79e-14	down
DN48871_c0_g1	5507.08	375.1	-3.84647	1.81e-14	down
DN46969_c0_g1	364.658	10.4623	-5.07505	1.85e-14	down
DN63812_c0_g1	397.824	0.379324	-9.57892	1.87e-14	down
DN60349_c1_g2	719.201	6135.91	3.07757	1.91e-14	up
DN53438_c0_g1	38.6018	1178.17	4.8677	1.99e-14	up
DN59142_c0_g1	789.795	97.9433	-2.99314	2e-14	down
DN46509_c0_g1	336.39	14.6286	-4.47403	2.05e-14	down
DN53788_c0_g1	230.995	19.5666	-3.52387	2.07e-14	down
DN62270_c0_g1	8.11553	217.471	4.68749	2.08e-14	up
DN59571_c0_g2	414.711	3799.41	3.17889	2.11e-14	up
DN59261_c1_g1	176.905	1372.49	2.94166	2.12e-14	up
DN55080_c0_g1	63.8513	2698.1	5.31954	2.2e-14	up
DN53259_c1_g4	18.5013	188.119	3.32903	2.24e-14	up
DN45000_c0_g2	411.821	0.295345	-9.63267	2.29e-14	down
DN49784_c0_g1	226.052	2186.5	3.25518	2.3e-14	up
DN49346_c0_g1	166.573	2190.26	3.69005	2.36e-14	up
DN48279_c0_g1	125.31	1651.17	3.69348	2.37e-14	up
DN41335_c0_g1	143.406	4.23311	-4.97513	2.38e-14	down
DN61737_c1_g1	489.581	43.7982	-3.45391	2.38e-14	down
DN58201_c0_g2	510.897	2246.55	2.13132	2.4e-14	up
DN63149_c2_g2	225.79	5.52708	-5.31684	2.4e-14	down
DN55600_c0_g1	172.966	1059.24	2.60477	2.44e-14	up
DN64527_c3_g2	11372.2	593.356	-4.22151	2.46e-14	down
DN64497_c3_g1	2200.65	58594.7	4.6808	2.47e-14	up
DN62870_c0_g1	1494.03	296.116	-2.32729	2.47e-14	down
DN64161_c1_g1	169.989	3600.83	4.36058	2.48e-14	up
DN43070_c0_g1	1.18895	199.068	7.12817	2.49e-14	up
DN52324_c0_g2	14.2761	173.59	3.57686	2.52e-14	up
DN35716_c1_g1	187.786	1562.3	3.041	2.52e-14	up
DN61852_c0_g1	509.617	3520.78	2.77701	2.54e-14	up
DN50080_c0_g1	163.336	0.970013	-7.11723	2.57e-14	down
DN64360_c0_g4	6.59817	146.086	4.42494	2.58e-14	up
DN61638_c0_g1	146.676	916.43	2.63275	2.58e-14	up
DN44163_c0_g2	1309.81	126.219	-3.35191	2.6e-14	down
DN49738_c0_g1	22.4983	538.086	4.53099	2.61e-14	up
DN55062_c0_g2	363.969	58.1772	-2.63027	2.65e-14	down
DN53506_c0_g1	916.458	104.389	-3.11943	2.69e-14	down
DN38807_c0_g1	185.579	1872	3.31491	2.72e-14	up
DN42089_c0_g1	95.2901	1204.84	3.63488	2.74e-14	up
DN53738_c0_g1	383.19	0.590689	-8.7566	2.75e-14	down
DN56861_c0_g1	177.809	6.99067	-4.62808	2.76e-14	down
DN41300_c0_g1	171.665	1.99774	-6.2609	2.79e-14	down
DN57258_c0_g1	498.87	2709.13	2.43322	2.8e-14	up
DN41107_c0_g1	164.127	1112.53	2.74944	2.84e-14	up
DN56502_c0_g2	1.53461	129.281	6.24014	2.9e-14	up
DN58323_c0_g3	4.57755	286.2	5.84393	2.94e-14	up
DN51928_c0_g1	13.1835	2196.12	7.171	2.96e-14	up
DN27237_c0_g1	137.81	3.41792	-5.25341	3.11e-14	down
DN52062_c1_g1	420.681	3.81556	-6.62931	3.24e-14	down
DN55039_c0_g1	255.868	17.5226	-3.84697	3.25e-14	down
DN47195_c0_g1	114.922	2.01087	-5.70957	3.28e-14	down
DN51737_c0_g1	71.8595	952.193	3.69941	3.32e-14	up
DN46287_c0_g1	316.675	0.732382	-8.45928	3.4e-14	down
DN56732_c0_g1	265.934	9.40997	-4.73732	3.42e-14	down
DN61589_c0_g2	8.95702	164.125	4.17082	3.45e-14	up
DN20209_c0_g2	191.862	0.674668	-7.83964	3.45e-14	down
DN58664_c0_g1	600.977	106.706	-2.48228	3.47e-14	down
DN61226_c0_g1	660.644	3678.25	2.46906	3.49e-14	up
DN58373_c0_g1	166.636	1664.54	3.30033	3.73e-14	up
DN41679_c0_g1	481.61	3040.46	2.64851	3.89e-14	up
DN42791_c0_g1	27.4189	227.382	3.0401	3.89e-14	up
DN62577_c0_g1	184.831	13.77	-3.73431	3.93e-14	down
DN63764_c2_g4	140.421	4.69758	-4.88063	3.93e-14	down
DN64289_c0_g2	2063.32	276.379	-2.88595	4.02e-14	down
DN61985_c2_g1	2321.23	298.517	-2.94509	4.02e-14	down
DN59965_c0_g1	638.421	59.8923	-3.39207	4.03e-14	down
DN64836_c5_g3	227.207	1751.71	2.93312	4.04e-14	up
DN64257_c1_g3	6.26153	197.299	4.91405	4.15e-14	up
DN26973_c0_g1	139.341	1.43332	-6.499	4.16e-14	down
DN57783_c0_g1	162.566	958.488	2.55039	4.17e-14	up
DN51043_c0_g1	377.148	22061.6	5.76607	4.18e-14	up
DN61189_c2_g4	23.09	5359.04	7.60877	4.26e-14	up
DN51233_c0_g1	4053.01	271.684	-3.86947	4.32e-14	down
DN55641_c0_g1	3.75151	237.925	5.87403	4.39e-14	up
DN58739_c0_g2	528.71	43.6624	-3.57117	4.45e-14	down
DN60828_c0_g5	8.97867	977.439	6.59673	4.45e-14	up
DN55617_c0_g6	15.9642	160.273	3.30801	4.45e-14	up
DN50892_c0_g1	310.773	15913.6	5.58352	4.46e-14	up
DN57411_c0_g1	515.954	0.590689	-9.12976	4.48e-14	down
DN59526_c0_g1	435.498	43.0019	-3.32757	4.5e-14	down
DN60422_c0_g6	677.891	135.772	-2.31316	4.75e-14	down
DN42063_c0_g1	136.993	778.691	2.4975	4.83e-14	up
DN46552_c0_g1	201.181	1001.69	2.30997	4.88e-14	up
DN36772_c0_g1	8.47512	291.958	5.03832	4.9e-14	up
DN64118_c0_g2	2315.46	239.56	-3.2536	4.93e-14	down
DN62399_c0_g4	6.96187	241.295	5.05032	4.95e-14	up
DN61440_c0_g1	42.8454	552.985	3.66406	4.95e-14	up
DN61924_c0_g2	4863.86	749.341	-2.68838	4.96e-14	down
DN61487_c1_g4	588.119	55.417	-3.39188	5.02e-14	down
DN56115_c0_g1	952.5	171.505	-2.46355	5.05e-14	down
DN44552_c0_g1	396.074	39.9714	-3.29373	5.05e-14	down
DN50666_c0_g1	377.851	14.5892	-4.63713	5.16e-14	down
DN63110_c0_g3	1357.03	156.336	-3.09979	5.22e-14	down
DN45894_c0_g1	0.629762	313.576	8.5724	5.32e-14	up
DN47555_c0_g1	169.428	1.02773	-7.14871	5.34e-14	down
DN64740_c4_g2	1.48619	195.697	6.81168	5.38e-14	up
DN58148_c3_g2	137.827	7.42653	-4.16478	5.4e-14	down
DN41618_c0_g1	567.056	8.52628	-5.95071	5.49e-14	down
DN50189_c0_g1	145.615	6.91865	-4.32391	5.49e-14	down
DN64341_c1_g3	114.888	1786.5	3.92617	5.49e-14	up
DN54459_c0_g1	212.504	8.58282	-4.57798	5.55e-14	down
DN60198_c0_g1	3935.95	16794.6	2.08839	5.57e-14	up
DN60883_c0_g2	765.778	2753.48	1.84283	5.64e-14	up
DN50673_c0_g1	36.1895	380.924	3.37918	5.64e-14	up
DN50471_c0_g1	86.1001	500.628	2.52934	5.78e-14	up
DN16062_c0_g1	114.266	2.15256	-5.67681	5.8e-14	down
DN60851_c0_g1	199.778	2816.55	3.78752	5.82e-14	up
DN56567_c0_g3	141.783	0.970013	-6.92352	5.97e-14	down
DN46202_c0_g1	357.354	2617.61	2.85982	6.04e-14	up
DN60414_c0_g1	22.3214	1776.44	6.17958	6.04e-14	up
DN60419_c0_g2	223.749	7.95156	-4.73776	6.08e-14	down
DN61345_c1_g3	768.608	3720.21	2.26877	6.24e-14	up
DN61953_c0_g1	1115.35	210.487	-2.39617	6.36e-14	down
DN45665_c0_g1	258.145	29.8216	-3.09332	6.47e-14	down
DN61171_c0_g1	273.02	2909.45	3.39245	6.48e-14	up
DN64170_c0_g5	148.672	2.84036	-5.6411	6.59e-14	down
DN60009_c0_g2	974.273	17880.1	4.15881	6.69e-14	up
DN63411_c0_g1	19.2379	332.573	4.07159	6.7e-14	up
DN52789_c1_g1	57.0598	589.601	3.34993	6.78e-14	up
DN64024_c0_g3	177.826	1137.16	2.66678	6.81e-14	up
DN59220_c0_g1	838.017	69.0739	-3.58084	6.86e-14	down
DN58262_c0_g1	854.896	110.047	-2.94732	6.89e-14	down
DN60206_c1_g1	4277.43	559.053	-2.92153	6.96e-14	down
DN47366_c0_g1	240.041	0.590689	-8.14278	6.97e-14	down
DN63767_c1_g1	0.66505	210.542	8.05709	7.18e-14	up
DN61254_c0_g1	1202.22	5442.62	2.17299	7.24e-14	up
DN59431_c0_g1	89.4251	627.699	2.79888	7.34e-14	up
DN58406_c0_g1	52.9085	504.729	3.23572	7.4e-14	up
DN60386_c2_g1	249.837	1.09857	-7.63064	7.42e-14	down
DN41708_c0_g1	904.596	135.388	-2.72826	7.42e-14	down
DN63860_c0_g1	531.975	2274.07	2.091	7.45e-14	up
DN52101_c0_g1	148.69	653.503	2.13115	7.78e-14	up
DN88623_c0_g1	138.23	3.43105	-5.25211	7.81e-14	down
DN58809_c1_g1	243.594	2363.99	3.2599	7.89e-14	up
DN56357_c0_g1	14.3263	309.309	4.37691	7.92e-14	up
DN57822_c0_g1	441.558	12.8792	-5.01031	7.93e-14	down
DN54078_c0_g1	30.6272	562.165	4.15625	8.01e-14	up
DN58426_c0_g1	840.988	90.202	-3.19849	8.36e-14	down
DN49221_c1_g1	165.846	2554.16	3.91168	8.57e-14	up
DN64635_c3_g1	2.12006	221.293	6.51968	8.57e-14	up
[truncated: 11,863 more rows]

## Sheet:  root_vs_stem.DESeq2.DE_results
id	baseMeanA	baseMeanB	log2(ye/gen)	padj	regulated
DN49902_c0_g1	24583.8	225.699	-6.75104	1.79e-131	down
DN44473_c0_g2	13781.8	20.9378	-9.31974	1.11e-114	down
DN50264_c0_g1	7178.27	27.3422	-7.9949	3.2e-106	down
DN58119_c0_g1	8744.46	15.2324	-9.10447	1.04e-101	down
DN64154_c0_g2	6435.28	20.2373	-8.26433	2.71e-101	down
DN46284_c0_g1	8733.17	7.70874	-10.0496	8.7e-94	down
DN57405_c0_g1	5444.58	5.90924	-9.73093	5.38e-88	down
DN51281_c0_g1	3569.23	13.6888	-7.96598	1.19e-85	down
DN62366_c0_g1	22937.6	365.514	-5.9543	1.79e-84	down
DN55099_c0_g1	5977.3	39.227	-7.22659	2e-84	down
DN47992_c0_g1	2730.71	26.9349	-6.64929	4.97e-84	down
DN58562_c0_g1	5506.1	31.0543	-7.42516	6.07e-84	down
DN64122_c1_g1	7611.38	3.64242	-10.877	5.73e-82	down
DN53084_c0_g1	3148.01	47.7183	-6.02517	6.61e-81	down
DN53911_c0_g1	4821.31	92.0068	-5.69457	6.31e-80	down
DN53444_c0_g1	4664.25	9.04377	-8.90258	8.2e-79	down
DN46855_c0_g2	3907.42	84.394	-5.51649	1.15e-76	down
DN61986_c0_g1	3002.74	9.64476	-8.23273	5.34e-75	down
DN57985_c1_g2	7679.47	85.4716	-6.46158	1.07e-74	down
DN62726_c0_g3	10310.1	6.83985	-10.4097	2.37e-72	down
DN55305_c0_g1	4379.32	26.6715	-7.30942	2.61e-72	down
DN40123_c0_g4	8518.73	5.37509	-10.4501	9.81e-71	down
DN55363_c0_g1	14090.9	6.94892	-10.8035	1.07e-68	down
DN61604_c0_g1	2032.16	6.21772	-8.24831	7.7e-68	down
DN62523_c1_g1	3002.4	70.4191	-5.39648	7.79e-67	down
DN51083_c0_g1	9487.47	386.518	-4.60662	1.11e-66	down
DN53115_c0_g1	1659.87	12.9851	-6.97785	2.88e-66	down
DN53381_c1_g1	5391.83	22.3035	-7.84772	4.65e-65	down
DN55751_c0_g5	4902.99	3.16598	-10.3865	2.74e-64	down
DN59673_c1_g3	1908.62	14.3766	-6.99807	8.52e-64	down
DN52836_c0_g1	3162.74	3.77098	-9.60817	2.97e-63	down
DN64391_c0_g1	1676.38	15.3307	-6.74803	8.63e-63	down
DN48665_c1_g1	46.9265	3029.52	5.98423	1.87e-62	up
DN55825_c0_g1	1840.92	16.1236	-6.78665	2.02e-62	down
DN46196_c0_g1	2675.67	13.1661	-7.63629	9.19e-62	down
DN56623_c1_g1	6548.65	2.5753	-11.0782	3.8e-60	down
DN48216_c0_g1	3197.02	48.3074	-6.0281	5.66e-60	down
DN63034_c0_g1	16.5234	1374.51	6.34563	9.14e-60	up
DN58695_c0_g2	2426.62	14.3898	-7.33662	1.17e-59	down
DN60799_c1_g1	1157.4	8.62222	-7.03183	1.44e-59	down
DN58651_c0_g1	5303.1	42.5209	-6.91686	1.85e-59	down
DN54643_c0_g1	5285.98	4.136	-10.1279	2.04e-59	down
DN45920_c0_g1	1790.45	37.9359	-5.53528	3.36e-59	down
DN57202_c0_g1	1637.69	30.6144	-5.71549	3.36e-59	down
DN51692_c0_g1	1624.8	46.1142	-5.12707	6.77e-59	down
DN52460_c0_g1	7515.39	6.3845	-10.0313	7.23e-59	down
DN40196_c0_g1	4159.8	3.71327	-9.98952	8.38e-59	down
DN58791_c0_g2	9876.73	251.295	-5.27719	1.36e-58	down
DN58453_c1_g2	10200.1	129.517	-6.26979	2.84e-58	down
DN44934_c0_g1	3247.31	5.69386	-9.09075	4.09e-58	down
DN50363_c0_g2	1321.72	13.0113	-6.64761	6.39e-58	down
DN55965_c0_g1	238.341	5865.66	4.60888	1.29e-57	up
DN49169_c0_g3	8049.44	12.5978	-9.22627	6.42e-57	down
DN53744_c0_g2	1696.05	7.6379	-7.71086	7.86e-57	down
DN61708_c0_g1	4402.52	79.2765	-5.77054	8.52e-57	down
DN53222_c0_g2	2740.84	51.8503	-5.70138	8.92e-57	down
DN52909_c0_g1	1161.72	10.3246	-6.77601	7.99e-55	down
DN58419_c0_g1	2215.38	2.3508	-9.72855	9.64e-55	down
DN62110_c0_g1	1656.96	4.55589	-8.44776	1.05e-54	down
DN64456_c1_g1	17.1359	798.057	5.51663	1.05e-54	up
DN62591_c0_g5	1792.96	9.04612	-7.58335	1.13e-54	down
DN64065_c0_g3	35.3291	1236.12	5.11489	4.37e-54	up
DN50748_c0_g1	12798.7	27.5409	-8.7555	5.86e-54	down
DN51704_c0_g1	2349.19	32.3164	-6.15618	2.03e-52	down
DN61831_c0_g1	3970.08	79.5212	-5.62121	2.03e-52	down
DN59090_c0_g1	1361.49	56.0921	-4.59383	2.22e-52	down
DN53823_c0_g1	1413.56	5.2477	-7.96156	3.71e-52	down
DN60308_c0_g1	1581.19	87.8931	-4.1609	4.09e-52	down
DN50102_c0_g1	1723.86	42.7604	-5.32006	4.58e-52	down
DN57516_c0_g2	39.714	1371.06	5.08824	4.58e-52	up
DN64056_c2_g1	1362.21	55.2803	-4.60352	3.39e-51	down
DN51606_c0_g1	2040.18	82.6539	-4.60796	3.67e-51	down
DN57870_c1_g2	81.6977	8042.08	6.57888	1.37e-50	up
DN57397_c0_g2	924.394	4.75412	-7.53126	2.38e-50	down
DN61017_c0_g1	161.238	3473.14	4.41582	2.98e-50	up
DN57699_c0_g3	1338.26	17.3873	-6.2496	4.81e-50	down
DN59277_c0_g1	1100.57	6.79243	-7.31999	5.03e-50	down
DN56062_c0_g1	1568.93	2.51758	-9.07133	1.33e-49	down
DN54004_c0_g1	3598.46	60.977	-5.84928	2.2e-49	down
DN61849_c0_g1	1200.88	24.6738	-5.5661	1.09e-48	down
DN45254_c0_g1	1346.88	23.0474	-5.84112	2.39e-48	down
DN50748_c0_g2	5047.53	55.5008	-6.4622	2.88e-48	down
DN52815_c0_g1	337.394	3696.34	3.44749	3.06e-48	up
DN50692_c0_g1	1962.92	10.7473	-7.43899	3.45e-48	down
DN56104_c0_g1	822.919	13.69	-5.87769	4.84e-48	down
DN51653_c0_g2	2045.64	66.8285	-4.91191	5.52e-48	down
DN44253_c0_g3	2441.04	17.8585	-7.05869	5.68e-48	down
DN53222_c0_g1	1729.13	28.6155	-5.88005	7.22e-48	down
DN78321_c0_g1	3748.18	13.0639	-8.09596	9.48e-48	down
DN49765_c0_g1	104.058	12117.5	6.81506	1.27e-47	up
DN63386_c0_g1	48.8977	2011.87	5.3386	1.43e-47	up
DN44904_c0_g1	793.455	6.32913	-6.94282	2.17e-47	down
DN55327_c0_g1	2660.62	19.4209	-7.03601	2.47e-47	down
DN52743_c0_g1	122.674	1758.83	3.83227	2.81e-47	up
DN54740_c0_g2	1837.38	4.71072	-8.55734	2.81e-47	down
DN64046_c0_g4	33.1511	1380.79	5.35369	3.03e-47	up
DN64252_c1_g1	729.554	7479.15	3.35217	3.16e-47	up
DN56059_c0_g1	1805.13	45.2911	-5.29427	3.4e-47	down
DN49483_c0_g1	4386.74	4.54159	-9.73208	4.4e-47	down
DN52324_c0_g3	196.733	3231.09	4.02774	4.53e-47	up
DN53544_c0_g1	1016.57	4.1503	-7.86905	5.89e-47	down
DN40834_c1_g1	1109.56	20.744	-5.70039	9.35e-47	down
DN54848_c0_g2	1807.55	35.4401	-5.65183	3.21e-46	down
DN57502_c0_g1	714.565	15.5552	-5.50152	3.53e-46	down
DN46070_c0_g1	1169.99	3.84065	-8.09652	4.14e-46	down
DN50908_c0_g1	16.764	1228.92	6.15539	4.27e-46	up
DN60000_c1_g1	1257.71	11.7305	-6.68352	4.62e-46	down
DN63467_c0_g1	1141.94	28.7607	-5.29808	5.9e-46	down
DN45954_c0_g1	3879.84	3.31964	-9.92711	8.04e-46	down
DN54001_c0_g1	2782.25	16.7525	-7.29735	8.88e-46	down
DN62156_c0_g3	1772.63	2.94149	-9.06414	9.64e-46	down
DN60353_c0_g4	33.3195	1985.46	5.8609	1.02e-45	up
DN60812_c0_g1	1136.06	3.19342	-8.41558	1.37e-45	down
DN45529_c0_g1	711.012	17.5095	-5.33317	7.57e-45	down
DN54497_c0_g2	1233.61	10.1264	-6.88781	7.64e-45	down
DN41884_c0_g1	1427.58	4.33139	-8.31594	1.57e-44	down
DN62564_c1_g2	845.632	10.0424	-6.36125	2.43e-44	down
DN54584_c0_g1	1122.03	8.49884	-6.98223	3.43e-44	down
DN57209_c0_g5	41081.1	77.1861	-8.9372	3.95e-44	down
DN61809_c0_g1	82.5521	1579.13	4.24441	5.44e-44	up
DN61974_c1_g2	1675.65	32.511	-5.65768	7.57e-44	down
DN52200_c0_g1	3088.05	18.48	-7.30072	1.17e-43	down
DN47142_c0_g1	714.023	7.15863	-6.62978	1.49e-43	down
DN48573_c0_g1	1654.26	4.56902	-8.41932	2.95e-43	down
DN39907_c0_g1	7427.23	0.590689	-12.9778	5.74e-43	down
DN45933_c0_g1	675.732	4.45878	-7.18117	6.6e-43	down
DN50368_c0_g1	1077.45	2.27995	-8.7067	9.81e-43	down
DN52710_c0_g1	1083.77	6.39881	-7.32299	1.01e-42	down
DN56294_c0_g5	983.351	25990.5	4.70649	1.23e-42	up
DN59506_c1_g1	1031.49	24.6252	-5.35536	1.31e-42	down
DN63236_c1_g2	176.45	7787.21	5.43656	1.45e-42	up
DN54263_c0_g1	889.878	14.0693	-5.94759	2.1e-42	down
DN53981_c0_g1	181.547	3523.78	4.26503	2.46e-42	up
DN61764_c0_g1	4008.06	105.7	-5.21963	3.05e-42	down
DN57455_c0_g4	981.277	11.1672	-6.42346	3.17e-42	down
DN55290_c0_g2	1589.46	8.07376	-7.50995	3.93e-42	down
DN47101_c0_g1	1553.5	3.05173	-8.85723	5.66e-42	down
DN49401_c0_g1	1383.26	36.6443	-5.21048	6.38e-42	down
DN46638_c0_g1	599.238	9.70766	-5.92093	7.6e-42	down
DN60445_c0_g4	1589.33	47.0564	-5.05994	1.74e-41	down
DN52625_c0_g1	1035.3	10.9861	-6.51071	1.78e-41	down
DN61437_c0_g1	2813.09	81.746	-5.07901	3.6e-41	down
DN56435_c3_g5	36.9322	1365.45	5.1814	3.81e-41	up
DN53607_c0_g1	120.876	2972.07	4.60185	5.4e-41	up
DN56930_c2_g3	2894.48	115.032	-4.6323	5.53e-41	down
DN47957_c0_g1	1684.4	5.24888	-8.23926	1.04e-40	down
DN52052_c0_g3	8.59101	797.972	6.4754	1.06e-40	up
DN58305_c0_g1	1471.21	15.0776	-6.5476	1.45e-40	down
DN46602_c0_g1	1602.11	2.5753	-9.07779	1.6e-40	down
DN58675_c0_g1	67.9303	2337.67	5.08107	1.77e-40	up
DN60655_c0_g1	2171.1	4.64271	-8.67515	2.07e-40	down
DN60168_c0_g1	1251.14	8.12747	-7.19129	2.15e-40	down
DN51923_c0_g1	253.704	5892.3	4.52039	3.31e-40	up
DN60270_c0_g1	4219.98	81.9054	-5.6488	3.54e-40	down
DN59246_c0_g1	889.453	14.6863	-5.88135	5.11e-40	down
DN61402_c0_g1	959.526	27.9695	-5.06936	5.85e-40	down
DN61915_c0_g1	1578.04	1.61842	-9.68457	6.23e-40	down
DN63643_c0_g1	1454.72	54.0737	-4.73189	7.54e-40	down
DN61867_c0_g3	12.2243	3235.7	7.94738	7.74e-40	up
DN63121_c0_g1	956.513	25900	4.73966	8.53e-40	up
DN48945_c0_g3	19.2215	901.661	5.51715	1.52e-39	up
DN50649_c0_g1	1041.64	2.8141	-8.44518	1.75e-39	down
DN63184_c0_g2	2635.99	301.122	-3.12433	1.94e-39	down
DN48211_c0_g1	3695.73	7.3597	-8.80966	2.07e-39	down
DN63769_c0_g1	1217.02	9.87962	-6.87976	4.05e-39	down
DN54630_c1_g1	3603.66	367.2	-3.28876	5.18e-39	down
DN45946_c0_g1	3505.32	2.05545	-10.5046	5.46e-39	down
DN54374_c0_g1	1052.43	3.17912	-8.19063	6.34e-39	down
DN54843_c0_g1	688.662	5.33168	-6.92446	6.59e-39	down
DN64425_c1_g2	2999.34	40.3514	-6.18005	8.34e-39	down
DN62898_c0_g1	74.2218	3974.86	5.70629	8.69e-39	up
DN52542_c0_g1	785.544	6.20057	-6.92665	1.2e-38	down
DN56617_c0_g1	1216.39	29.2874	-5.34124	1.29e-38	down
DN51579_c0_g1	2761.52	7.88071	-8.32086	1.29e-38	down
DN41380_c0_g1	102.188	2290.47	4.46814	1.43e-38	up
DN63666_c3_g1	1650.76	2.01087	-9.48682	2.22e-38	down
DN54354_c0_g2	1082.69	23.0279	-5.5062	2.34e-38	down
DN54288_c0_g1	1167.21	9.394	-6.90332	3.89e-38	down
DN47212_c0_g1	512.012	9.28258	-5.72291	4.54e-38	down
DN55483_c0_g1	982.085	3.34708	-8.07082	4.68e-38	down
DN46632_c0_g1	2204.76	35.5262	-5.91086	4.85e-38	down
DN58461_c1_g1	3983.17	31.9985	-6.88307	5.82e-38	down
DN47138_c0_g2	607.019	15.0222	-5.3198	6.2e-38	down
DN53778_c0_g4	1872.48	14.4108	-6.94828	7.2e-38	down
DN52516_c0_g2	75.9755	2125.93	4.7833	8.23e-38	up
DN60511_c0_g1	738.31	8.05779	-6.4818	8.51e-38	down
DN56455_c0_g1	4447.94	19.998	-7.7094	9.41e-38	down
DN51911_c0_g1	4369.78	58.3828	-6.18257	9.99e-38	down
DN60531_c2_g3	2162.96	1.02773	-10.771	1.04e-37	down
DN59811_c0_g1	4315.79	96.9193	-5.44687	1.06e-37	down
DN52493_c0_g1	43.368	3365.74	6.22859	1.6e-37	up
DN49978_c0_g1	769.712	33.9352	-4.48202	1.66e-37	down
DN60095_c0_g1	559.386	5.17686	-6.64302	1.71e-37	down
DN64456_c1_g2	200.231	6299.75	4.95164	1.81e-37	up
DN49120_c0_g1	2083.02	56.4731	-5.17798	1.84e-37	down
DN53706_c0_g1	1687.27	1.26536	-10.0669	2e-37	down
DN51378_c0_g1	769.02	5.31855	-7.07933	2e-37	down
DN63150_c0_g8	2582.21	0.970013	-11.0143	2.16e-37	down
DN44215_c0_g1	82.9667	1264.17	3.91723	2.16e-37	up
DN60393_c0_g1	4985.48	14.8598	-8.26845	2.56e-37	down
DN56570_c0_g1	3101.74	49.1196	-5.93184	2.73e-37	down
DN54152_c0_g1	629.403	17.1421	-5.17182	2.83e-37	down
DN49032_c0_g1	584.416	5.73727	-6.60018	3.17e-37	down
DN62726_c0_g2	6756.3	3.61498	-10.5519	3.63e-37	down
DN61142_c1_g1	141.062	1747.27	3.62088	4.04e-37	up
DN59799_c0_g1	2173.72	71.2761	-4.90653	4.72e-37	down
DN52829_c0_g1	69.004	2055.99	4.87491	5.16e-37	up
DN57001_c0_g1	527.084	6.82271	-6.21953	6.25e-37	down
DN55894_c0_g1	1169.87	5.34364	-7.62098	8e-37	down
DN52324_c0_g1	87.123	1499.76	4.09111	1.42e-36	up
DN62273_c0_g1	10.954	489.58	5.45094	1.67e-36	up
DN54107_c0_g1	3791.14	172.097	-4.44318	1.71e-36	down
DN56918_c0_g2	941.77	90.6523	-3.36886	1.73e-36	down
DN60559_c0_g2	1266.3	35.7125	-5.11629	1.93e-36	down
DN61169_c0_g1	4.97163	653.355	6.96405	1.99e-36	up
DN56623_c1_g2	444061	160.296	-11.1461	3.3e-36	down
DN58334_c1_g1	1817.13	23.4514	-6.23358	3.84e-36	down
DN61242_c0_g2	59.2083	2473.73	5.35172	3.87e-36	up
DN52726_c0_g2	71.3305	1203.36	4.06095	4.03e-36	up
DN47202_c1_g1	889.461	44.8632	-4.29563	4.92e-36	down
DN63270_c0_g1	1681.51	12.0019	-7.07117	4.99e-36	down
DN57397_c0_g1	420.601	6.86211	-5.89744	5.03e-36	down
DN48530_c0_g1	1311.08	3.19342	-8.58055	5.08e-36	down
DN61563_c0_g3	120.437	1243.86	3.36104	5.21e-36	up
DN64513_c0_g2	1134.43	4.10689	-8.07263	5.26e-36	down
DN55717_c0_g2	5917.17	64.8277	-6.45198	7.95e-36	down
DN53227_c0_g1	674.736	18.5018	-5.16018	8.84e-36	down
DN53887_c0_g1	303.041	4742.71	3.95556	9e-36	up
DN64426_c1_g6	920.864	19.5033	-5.52575	1.01e-35	down
DN54347_c0_g1	1880.81	5.0089	-8.37026	1.16e-35	down
DN49989_c0_g1	922.779	5.75441	-7.19492	1.34e-35	down
DN26535_c0_g1	445.152	4.92208	-6.46913	1.4e-35	down
DN63927_c0_g3	699.997	2.22224	-8.09643	1.4e-35	down
DN56759_c0_g1	2171.98	82.6829	-4.69183	1.54e-35	down
DN54523_c0_g1	423.501	6470.93	3.92128	2.24e-35	up
DN47178_c0_g3	1219.36	2.74325	-8.65747	2.6e-35	down
DN63307_c0_g1	701.104	29.3965	-4.54521	3e-35	down
DN50720_c0_g1	17.719	1974.78	6.72936	3.15e-35	up
DN57359_c0_g1	548.647	10.7485	-5.64425	3.17e-35	down
DN61490_c0_g1	123.654	1864.45	3.90312	3.4e-35	up
DN63112_c0_g4	2042.33	89.5395	-4.49043	5.44e-35	down
DN55564_c0_g1	3.40174	566.483	7.28621	6.57e-35	up
DN59905_c0_g2	3216.46	2.36276	-10.0662	7.2e-35	down
DN64026_c2_g3	846.471	26.2877	-4.99771	7.56e-35	down
DN49813_c0_g1	15.2819	742.489	5.56478	8.03e-35	up
DN55230_c0_g1	636.7	3.39166	-7.45257	8.25e-35	down
DN55216_c0_g2	7803.52	8.59243	-9.60051	8.25e-35	down
DN55794_c0_g1	1369.73	1.25222	-9.77187	8.44e-35	down
DN56643_c0_g1	921.81	25.8249	-5.12118	9.58e-35	down
DN48398_c0_g1	617.889	16.6526	-5.1795	1.48e-34	down
DN49919_c0_g1	1105.92	2.2091	-8.73409	1.62e-34	down
DN54481_c0_g1	1645.12	7.24026	-7.70777	1.72e-34	down
DN64592_c0_g4	1407.08	60.1641	-4.52909	1.91e-34	down
DN64704_c3_g2	2640.55	0.95688	-11.0254	1.92e-34	down
DN61303_c0_g1	864.497	15.9254	-5.71706	1.98e-34	down
DN56718_c0_g2	155.546	5155.55	5.02328	2.02e-34	up
DN55212_c1_g1	1821.58	0.970013	-10.5253	2.38e-34	down
DN59468_c1_g1	2864.14	184.345	-3.9428	2.49e-34	down
DN48735_c0_g1	880.965	6.83183	-6.97187	2.51e-34	down
DN61210_c0_g1	1078.05	19826.5	4.18542	2.69e-34	up
DN56701_c0_g2	1325.8	33.5771	-5.26328	3.1e-34	down
DN52257_c0_g1	286.282	2376.08	3.04706	3.79e-34	up
DN50579_c0_g1	16.7609	3175.06	7.46863	4.17e-34	up
DN55525_c0_g1	1588.07	10.2629	-7.20815	4.59e-34	down
DN41971_c0_g2	1136.13	13.1335	-6.38314	4.92e-34	down
DN53478_c0_g1	1109.33	4.61243	-7.77693	6.66e-34	down
DN58116_c4_g1	796.345	52.48	-3.91559	7.62e-34	down
DN44753_c0_g1	1313.96	66.4057	-4.28708	7.92e-34	down
DN46911_c0_g1	630.771	41.8302	-3.89871	8.21e-34	down
DN58595_c0_g1	925.335	26.9561	-5.07136	8.33e-34	down
DN54840_c0_g1	1059.27	20276.6	4.24233	8.48e-34	up
DN59735_c1_g2	24.4411	652.946	4.71262	8.94e-34	up
DN40041_c0_g1	473.77	9.39801	-5.60155	9.23e-34	down
DN64266_c3_g1	8825.39	61.577	-7.08876	1.02e-33	down
DN47759_c0_g1	124.954	4449.35	5.12446	1.04e-33	up
DN55717_c0_g1	10805.5	131.928	-6.29952	1.04e-33	down
DN55771_c0_g1	1323.13	60.9177	-4.41805	1.05e-33	down
DN45142_c0_g1	923.601	34.9343	-4.69215	1.22e-33	down
DN54737_c0_g2	2265.21	114.715	-4.28771	1.32e-33	down
DN59563_c0_g1	2192.3	98.6926	-4.45475	1.33e-33	down
DN35532_c0_g1	911.946	13.7517	-6.01821	1.4e-33	down
DN45111_c0_g1	700.723	7.65338	-6.49942	1.4e-33	down
DN48322_c0_g1	150.909	2429.87	3.9943	1.4e-33	up
DN43329_c0_g1	723.165	1.70239	-8.57781	1.42e-33	down
DN54017_c0_g1	3716.7	14.8041	-7.87841	1.42e-33	down
DN51688_c0_g1	919.094	2.92434	-8.23372	1.49e-33	down
DN47441_c0_g1	334.119	4966.28	3.88077	1.5e-33	up
DN55456_c0_g1	712.898	13.2964	-5.68708	1.61e-33	down
DN51523_c0_g2	1626	66.0141	-4.59987	1.82e-33	down
DN60226_c0_g1	45.6266	3083.54	6.02954	2.13e-33	up
DN61242_c0_g1	26.7353	1208.39	5.4573	2.22e-33	up
DN64432_c2_g2	631.244	3.43105	-7.43282	2.4e-33	down
DN62604_c0_g2	1425.34	10320.7	2.85125	2.69e-33	up
DN49285_c0_g1	872.622	36.4958	-4.557	2.88e-33	down
DN61039_c0_g2	1356.32	2.2091	-9.01288	2.97e-33	down
DN55464_c0_g1	1234.64	47.9149	-4.67057	3.1e-33	down
DN61362_c0_g1	7.91694	1779.8	7.6978	3.52e-33	up
DN62852_c0_g1	652.555	9.70531	-5.98626	3.57e-33	down
DN50851_c0_g1	672.209	11.3221	-5.86635	3.58e-33	down
DN58998_c0_g1	1336.74	35.0446	-5.21506	4.24e-33	down
DN59720_c0_g1	1098.22	24.2001	-5.45661	5.14e-33	down
DN62806_c0_g1	1755.15	47.3658	-5.17223	5.68e-33	down
DN53371_c0_g1	81.213	5634.59	6.06634	5.73e-33	up
DN64721_c0_g3	588.384	5.28827	-6.75318	5.94e-33	down
DN57535_c0_g1	212.629	4783.86	4.47166	7.4e-33	up
DN63567_c0_g1	4052.12	312.494	-3.68458	7.51e-33	down
DN50526_c0_g1	20.6945	1261.54	5.8805	8.02e-33	up
DN58735_c1_g1	2084.97	20544.8	3.2928	8.36e-33	up
DN59851_c0_g3	1003.99	27.1325	-5.16224	9.32e-33	down
DN55552_c0_g2	1077.54	82.6363	-3.69272	9.82e-33	down
DN50405_c0_g2	2.99864	1685.99	8.93721	9.96e-33	up
DN46310_c0_g1	1356.93	1.5607	-9.45954	1.06e-32	down
DN57258_c0_g2	1661.22	1.34934	-10.0055	1.09e-32	down
DN52715_c0_g1	1068.95	2.71699	-8.46947	1.18e-32	down
DN53701_c1_g1	1475.88	56.8605	-4.67269	1.25e-32	down
DN63846_c0_g1	1001.46	28.795	-5.09088	1.25e-32	down
DN52598_c0_g1	673.43	1.77324	-8.46824	1.38e-32	down
DN43874_c1_g1	2260.48	0.886034	-10.8188	1.39e-32	down
DN56117_c0_g1	291.253	2511.4	3.10143	1.42e-32	up
DN63267_c0_g1	1092.25	25.3205	-5.39976	1.51e-32	down
DN58041_c0_g1	26.42	1047.55	5.27046	1.64e-32	up
DN54322_c0_g1	2665.21	177.6	-3.89438	1.68e-32	down
DN62622_c1_g3	127.136	2053.95	3.9987	1.9e-32	up
DN57835_c1_g2	2427.15	99.3925	-4.58742	1.98e-32	down
DN46975_c0_g1	9.85955	1080.47	6.70015	2.2e-32	up
DN53742_c0_g1	559.385	4293.28	2.93462	2.2e-32	up
DN56704_c1_g1	749.808	23.8912	-4.94271	2.28e-32	down
DN63615_c0_g1	1351.28	66.8165	-4.31545	2.33e-32	down
DN59588_c0_g1	548.11	8.73246	-5.93809	2.48e-32	down
DN60264_c2_g2	1581.06	3.01233	-8.85287	2.53e-32	down
DN57737_c1_g1	1089.17	113.417	-3.25585	2.62e-32	down
DN49306_c0_g1	127.823	1511.21	3.55283	2.92e-32	up
DN51869_c0_g1	43.8276	3088.43	6.0869	3.08e-32	up
DN51978_c0_g1	4558.68	181.15	-4.63079	3.73e-32	down
DN43035_c0_g1	1019.4	30.1157	-5.04396	4.01e-32	down
DN34130_c0_g1	545.749	6.88042	-6.25592	4.09e-32	down
DN38819_c0_g1	656.346	7.823	-6.29827	6.15e-32	down
DN55606_c0_g2	26.6637	2594.39	6.53848	6.15e-32	up
DN53495_c0_g1	1024.92	46.7352	-4.43598	8.27e-32	down
DN45148_c0_g2	5.57433	1301.4	7.75163	9.21e-32	up
DN36807_c0_g1	1190.68	99.3682	-3.56884	9.41e-32	down
DN64636_c1_g2	769.951	30.0942	-4.6616	1.02e-31	down
DN58691_c0_g1	5005.11	518.87	-3.26249	1.08e-31	down
DN55805_c0_g1	598.164	14.9936	-5.26918	1.2e-31	down
DN53003_c0_g1	631.323	17.4666	-5.12495	1.51e-31	down
DN52976_c0_g1	123.434	1606.58	3.69081	1.89e-31	up
DN50664_c0_g1	30.4525	4109.79	6.99203	2.02e-31	up
DN60129_c0_g1	598.802	2.91121	-7.64011	2.08e-31	down
DN51444_c0_g2	596.965	43.1163	-3.78136	2.13e-31	down
DN56987_c0_g1	326.711	43451.2	6.97535	3.06e-31	up
DN53113_c0_g1	618.863	1.63155	-8.36185	3.14e-31	down
DN39421_c0_g1	586.84	3.37451	-7.43276	3.28e-31	down
DN61337_c0_g1	7.42421	537.657	6.11632	3.55e-31	up
DN63258_c0_g2	168.033	2278.75	3.74847	3.78e-31	up
DN35172_c0_g1	1001.83	4.292	-7.78502	3.87e-31	down
DN62476_c0_g1	585.958	8192.88	3.79267	4.53e-31	up
DN60771_c0_g1	2235.92	102.927	-4.41779	5.5e-31	down
DN56669_c0_g1	947.459	10.9336	-6.3737	6.05e-31	down
DN45000_c0_g1	513.817	3.01233	-7.29458	6.14e-31	down
DN48093_c0_g2	6.11627	776.376	6.89425	6.93e-31	up
DN50923_c0_g1	86.9608	2176.16	4.62058	7.66e-31	up
DN51935_c0_g1	901.137	69.4434	-3.69077	7.89e-31	down
DN29742_c0_g1	568.671	18.0453	-4.93631	7.97e-31	down
DN61961_c0_g6	88.2807	2713.57	4.91359	8.17e-31	up
DN46424_c0_g1	106.293	2855.75	4.72161	8.31e-31	up
DN58132_c0_g1	1080.8	2.57647	-8.61881	8.31e-31	down
DN64470_c1_g2	2872.6	4.2526	-9.22334	8.68e-31	down
DN46679_c0_g1	1127.98	26.9835	-5.36036	8.71e-31	down
DN50898_c0_g1	833.904	3.55844	-7.71132	8.78e-31	down
DN51509_c0_g1	37.0425	1826.99	5.57852	8.95e-31	up
DN42294_c0_g1	2536.27	1.25222	-10.5818	1.01e-30	down
DN63081_c1_g3	513.752	15.9659	-4.98588	1.01e-30	down
DN59079_c1_g1	955.444	51.7601	-4.18346	1.35e-30	down
DN49244_c0_g1	393.312	2.75639	-7.07619	1.37e-30	down
DN61904_c1_g1	861.511	1.70239	-8.8025	1.42e-30	down
DN40994_c0_g1	1085.44	2.76952	-8.47251	1.45e-30	down
DN62112_c1_g4	59.1794	1017.45	4.08509	1.58e-30	up
DN62411_c0_g5	461.292	15.9659	-4.83309	1.61e-30	down
DN58522_c0_g1	558.566	15.8517	-5.12152	1.61e-30	down
DN64918_c2_g6	30.8333	1455.39	5.51697	1.99e-30	up
DN56890_c0_g1	3934.56	412.526	-3.24595	2.02e-30	down
DN62207_c0_g1	1431.83	16.6817	-6.34547	2.25e-30	down
DN58008_c0_g2	424.727	5.79498	-6.13445	2.92e-30	down
DN38744_c0_g1	540.165	3.14884	-7.34544	2.94e-30	down
DN62850_c1_g1	10.1107	335.67	5.03032	3.45e-30	up
DN56470_c0_g1	89.6125	2421.47	4.72995	3.75e-30	up
DN60801_c1_g1	1528.97	29.2578	-5.67653	4.05e-30	down
DN60189_c0_g4	1664.34	120.982	-3.76626	4.18e-30	down
DN57964_c2_g2	903.842	1.94003	-8.63811	4.45e-30	down
DN50504_c0_g1	30.8794	2698.7	6.38191	4.61e-30	up
DN54555_c0_g1	1715.51	77.3572	-4.44938	4.7e-30	down
DN61315_c1_g1	1889.26	96.8396	-4.26264	4.77e-30	down
DN58665_c0_g1	1219.42	27.6559	-5.41909	4.78e-30	down
DN63349_c0_g2	562.994	3511.7	2.63657	5.07e-30	up
DN61260_c0_g1	718.635	23.7873	-4.90263	5.31e-30	down
DN33381_c0_g1	132.957	1873.9	3.80277	5.57e-30	up
DN52883_c0_g1	392.62	10.7867	-5.14132	5.78e-30	down
DN41065_c0_g2	2217.5	282.169	-2.96919	6.07e-30	down
DN56294_c0_g4	647.789	15579.8	4.56482	6.15e-30	up
DN42306_c0_g1	473.907	26.0952	-4.15944	6.53e-30	down
DN58744_c1_g1	1298.1	13695.1	3.38978	7.63e-30	up
DN63432_c0_g2	732.746	25.6386	-4.79895	7.75e-30	down
DN59140_c0_g1	1233.59	27.0114	-5.47249	8.87e-30	down
DN43353_c0_g1	532.795	8.82162	-5.88502	9.3e-30	down
DN62848_c1_g1	24030.7	16.8696	-10.193	9.88e-30	down
DN56548_c0_g1	1528.1	49.3401	-4.91523	1.11e-29	down
DN54250_c0_g2	678.764	64.4892	-3.3833	1.18e-29	down
DN55224_c0_g1	655.222	7.4922	-6.3823	1.18e-29	down
DN49375_c0_g1	947.329	1.61842	-8.94184	1.19e-29	down
DN50428_c0_g1	738.625	20.1425	-5.16791	1.2e-29	down
DN60584_c0_g4	98.8501	1960.06	4.2887	1.21e-29	up
DN59126_c0_g1	491.492	3500.32	2.82664	1.48e-29	up
DN53454_c0_g1	738.124	8.18117	-6.45134	1.57e-29	down
DN44179_c0_g1	686.614	39.1327	-4.11623	1.57e-29	down
DN52842_c0_g2	723.122	6.02466	-6.81071	1.62e-29	down
DN56235_c0_g1	166.924	1486.4	3.14784	1.89e-29	up
DN45890_c0_g1	372.993	3.79724	-6.55446	2.04e-29	down
DN54539_c0_g1	1910.39	81.8483	-4.51812	2.14e-29	down
DN49212_c0_g1	894.039	1.63155	-8.85931	2.19e-29	down
DN56612_c1_g4	307.962	8.03153	-5.24084	2.23e-29	down
DN50876_c0_g5	197.367	2465.23	3.63097	2.31e-29	up
DN63120_c0_g5	1306.56	90.8329	-3.83523	2.37e-29	down
DN38500_c0_g1	81.5543	922.155	3.48838	2.39e-29	up
DN55007_c0_g2	424.666	4.70954	-6.41138	2.77e-29	down
DN58519_c0_g1	195.612	8423.19	5.38861	2.85e-29	up
DN50694_c0_g1	213.497	3629.35	4.07001	2.97e-29	up
DN54780_c0_g1	469.358	9.35342	-5.58784	3.25e-29	down
DN56036_c0_g1	264.459	5721.58	4.41364	3.61e-29	up
DN52108_c1_g1	546.855	13.2055	-5.35592	3.73e-29	down
DN58311_c1_g1	6418.59	238.198	-4.72466	4.45e-29	down
DN53010_c0_g1	571.812	18.3407	-4.91913	4.64e-29	down
DN49597_c0_g1	901.179	45.5029	-4.28347	4.84e-29	down
DN55746_c0_g1	442.615	3.66869	-6.80765	4.92e-29	down
DN55143_c0_g2	7690.21	16.1332	-8.71095	5.64e-29	down
DN55205_c0_g1	42.0638	531.276	3.64568	6.26e-29	up
DN47157_c0_g1	54.3067	1857	5.06351	6.41e-29	up
DN58461_c0_g1	2316.55	20.2075	-6.74621	6.66e-29	down
DN45102_c0_g1	5.78375	844.113	7.08065	6.76e-29	up
DN57957_c0_g1	660.554	31.5526	-4.37133	6.98e-29	down
DN45305_c0_g1	8.21909	818.166	6.55059	7.35e-29	up
DN43087_c0_g1	859.499	1.3362	-9.09277	7.97e-29	down
DN46922_c0_g1	20.4104	1343.76	5.98295	8.09e-29	up
DN43297_c0_g1	1528.55	78.2906	-4.2673	8.82e-29	down
DN50399_c0_g2	21.0031	2634.53	6.88758	9.7e-29	up
DN54972_c0_g1	40.7994	491.085	3.57605	9.79e-29	up
DN50378_c0_g1	2264.93	1.05399	-10.7412	1.02e-28	down
DN60766_c1_g3	1970.73	12.1122	-7.26012	1.02e-28	down
DN39355_c0_g1	815.984	2.47417	-8.24632	1.02e-28	down
DN49458_c0_g1	41.7527	1133.05	4.73459	1.03e-28	up
DN50596_c0_g1	632.306	5323.29	3.06618	1.1e-28	up
DN54341_c0_g1	223.155	1766.36	2.97736	1.16e-28	up
DN57429_c0_g1	730.776	15288	4.36566	1.17e-28	up
DN59525_c0_g1	334.569	5.35795	-5.89047	1.23e-28	down
DN46475_c0_g1	11.0789	617.616	5.74333	1.26e-28	up
DN64918_c2_g1	12.8845	605.95	5.503	1.28e-28	up
DN48373_c0_g1	1453.11	15.1022	-6.51691	1.28e-28	down
DN58345_c0_g1	119.67	4598.99	5.22641	1.34e-28	up
DN64493_c2_g3	4.23601	1384.2	8.18686	1.34e-28	up
DN50734_c0_g1	3.35332	393.976	6.77034	1.51e-28	up
DN44623_c0_g1	402.438	3.88122	-6.64772	1.56e-28	down
DN61080_c0_g2	349.494	3323.85	3.2407	1.64e-28	up
DN52704_c1_g1	8.20595	1379.67	7.27994	1.77e-28	up
DN55680_c0_g1	1087.95	1.51729	-9.36947	1.84e-28	down
DN55683_c0_g1	1075.84	33.0297	-4.98925	1.93e-28	down
DN55056_c0_g2	990.001	19.5849	-5.61528	2.03e-28	down
DN62755_c0_g1	561.777	43.1705	-3.68302	2.03e-28	down
DN59150_c0_g1	906.16	5.83438	-7.18312	2.17e-28	down
DN63198_c0_g1	1695.8	0.590689	-10.8983	2.25e-28	down
DN53999_c0_g2	139.909	4575.5	4.99821	2.29e-28	up
DN55989_c0_g1	567.542	1.78637	-8.21001	2.29e-28	down
DN62296_c0_g1	2375.47	73.1653	-4.99279	2.53e-28	down
DN41536_c0_g1	803.076	19.9551	-5.28744	2.56e-28	down
DN62675_c2_g1	138.46	6398.02	5.48689	2.63e-28	up
DN59152_c0_g2	548.139	6241.32	3.49798	3.15e-28	up
DN56241_c0_g1	4.34598	267.461	5.8825	3.22e-28	up
DN49065_c0_g1	21.3974	1427.75	6.00141	3.43e-28	up
DN60680_c0_g1	6918.58	361.246	-4.23846	3.67e-28	down
DN52820_c0_g1	1574.7	1.3362	-9.90005	4.08e-28	down
DN60581_c0_g2	3738.32	234.447	-3.98061	4.2e-28	down
DN53682_c0_g1	1772.86	9.46768	-7.4212	4.53e-28	down
DN48085_c0_g1	760.816	66.9776	-3.49382	4.68e-28	down
DN47379_c0_g1	416.224	27.0795	-3.9262	4.87e-28	down
DN56653_c0_g1	1410.85	71.0518	-4.29232	5.13e-28	down
DN49981_c0_g1	464.212	2.91121	-7.27499	5.55e-28	down
DN29848_c0_g2	371.072	2.89691	-6.84698	5.9e-28	down
DN41882_c0_g1	415.642	5.10718	-6.27487	6.35e-28	down
DN48838_c0_g1	1078.62	34.7974	-4.91889	6.38e-28	down
DN64725_c0_g3	143.08	3559.49	4.61064	6.66e-28	up
DN56545_c2_g3	57.7859	1289.16	4.45494	7.39e-28	up
DN55936_c2_g1	124.889	11038.4	6.39576	7.8e-28	up
DN47480_c0_g1	623.919	11.7934	-5.66772	9.05e-28	down
DN53027_c0_g2	777.332	3.21969	-7.82148	9.16e-28	down
DN59903_c0_g1	661.768	18.2555	-5.12264	9.29e-28	down
DN61708_c0_g2	1800.58	71.5129	-4.62499	9.44e-28	down
DN63507_c1_g2	5.17614	405.821	6.20709	9.69e-28	up
DN51062_c3_g1	498.519	18.4258	-4.72757	9.86e-28	down
DN50435_c0_g1	1685.33	26.7177	-5.9153	1.01e-27	down
DN62317_c0_g2	75.2332	1388.87	4.18524	1.06e-27	up
DN55602_c0_g2	1166.84	61.2717	-4.2335	1.12e-27	down
DN53200_c0_g1	1258.25	1.05399	-9.96013	1.12e-27	down
DN53271_c0_g1	1369.3	55.2655	-4.60293	1.13e-27	down
DN50027_c0_g1	14.0749	419.037	4.86511	1.17e-27	up
DN56264_c0_g1	1.48619	753.367	8.74132	1.18e-27	up
DN56829_c0_g2	3238.28	410.519	-2.97211	1.64e-27	down
DN47061_c0_g1	2.49689	413.824	7.2651	1.65e-27	up
DN57575_c0_g2	232.869	2098.38	3.16278	1.68e-27	up
DN57853_c2_g1	27.1072	884.249	4.9904	1.68e-27	up
DN58313_c0_g1	6.27055	319.364	5.62419	1.7e-27	up
DN55433_c0_g1	15.0068	283.281	4.21809	1.72e-27	up
DN59809_c0_g2	1825.77	132.467	-3.76943	1.72e-27	down
DN45338_c0_g1	59.6896	7832.15	6.94415	1.74e-27	up
DN62444_c1_g7	1479.1	148.369	-3.30952	1.74e-27	down
DN57519_c0_g1	1064.73	62.7542	-4.06097	1.77e-27	down
DN52834_c0_g1	169.404	2005.46	3.55258	1.85e-27	up
DN56298_c1_g1	108.469	2456.49	4.47587	2.15e-27	up
DN61450_c0_g1	647.01	1.77324	-8.38203	2.28e-27	down
DN43217_c0_g1	1999.22	119.149	-4.05357	2.44e-27	down
DN53899_c2_g1	2330.65	211.773	-3.44973	2.61e-27	down
DN45712_c0_g1	458.456	3.55961	-6.95164	2.7e-27	down
DN59757_c0_g1	46.584	4219.84	6.42805	2.86e-27	up
DN52975_c0_g2	97.4875	4186.86	5.38112	2.86e-27	up
DN60376_c0_g1	810.922	0.886034	-9.39787	2.88e-27	down
DN52817_c0_g1	691.932	1.25222	-8.8023	3.03e-27	down
DN50169_c0_g1	473.12	6.74785	-6.09632	3.04e-27	down
DN44419_c0_g1	739.31	11.5609	-5.9666	3.43e-27	down
DN53511_c0_g2	1175.05	1.02773	-9.86946	3.49e-27	down
DN62319_c1_g1	369.749	9.5397	-5.23304	3.52e-27	down
DN57173_c0_g2	1321.61	1.11171	-10.0036	3.56e-27	down
DN38482_c0_g1	728.028	1.34934	-8.85524	3.67e-27	down
DN49630_c0_g1	512.821	11.3786	-5.45381	3.76e-27	down
DN61967_c0_g1	184.114	1653.06	3.15779	3.82e-27	up
DN55011_c0_g1	4.24503	782.433	7.39248	3.98e-27	up
DN57856_c0_g1	429.083	10.1132	-5.37568	4.51e-27	down
DN51659_c0_g1	286.86	7.29914	-5.26845	5.42e-27	down
DN58343_c0_g2	1533.2	0.674668	-10.736	5.72e-27	down
DN57341_c0_g1	410.294	8.73647	-5.49409	5.87e-27	down
DN56649_c0_g1	63.5279	945.472	3.87788	5.91e-27	up
DN60875_c2_g2	726.57	1.39392	-8.84224	6.2e-27	down
DN55216_c0_g1	21919.4	21.3066	-9.73303	6.49e-27	down
DN56276_c0_g1	1142.46	80.8938	-3.80182	6.61e-27	down
DN52841_c0_g1	680.76	20.3904	-5.04333	6.99e-27	down
DN63370_c1_g3	3794.29	74.2312	-5.63038	7.36e-27	down
DN47572_c0_g1	247.207	4542.92	4.17983	7.58e-27	up
DN45794_c0_g1	130.645	1463.99	3.4749	7.91e-27	up
DN58831_c1_g4	327.924	11.1712	-4.83561	8e-27	down
DN46905_c0_g1	1666.25	33.3886	-5.60049	8.52e-27	down
DN56060_c0_g1	306.32	4.76726	-5.94148	8.53e-27	down
DN64409_c2_g1	1416.62	38.8224	-5.14163	8.88e-27	down
DN62120_c1_g1	44.8279	2325.44	5.64502	9e-27	up
DN60238_c0_g2	763.228	75.4697	-3.32817	1e-26	down
DN51613_c0_g1	799.024	10.7668	-6.15475	1e-26	down
DN60657_c1_g1	411.946	24.7247	-4.04812	1.13e-26	down
DN60538_c1_g6	10.5952	575.182	5.70917	1.21e-26	up
DN44579_c0_g1	2407.99	127.104	-4.22174	1.24e-26	down
DN57018_c0_g1	463.817	4660.16	3.31856	1.45e-26	up
DN53147_c0_g1	6.45782	383.09	5.82302	1.48e-26	up
DN56386_c0_g1	1356.57	123.22	-3.44622	1.48e-26	down
DN62853_c1_g3	306.651	4963.34	3.99887	1.5e-26	up
DN59783_c0_g1	4974.14	615.922	-3.00634	1.53e-26	down
DN51114_c0_g1	35.7915	448.059	3.63417	1.53e-26	up
DN56301_c0_g2	159.549	2007.5	3.63905	1.61e-26	up
DN61739_c0_g1	4335.14	331.417	-3.69479	1.71e-26	down
DN50871_c0_g1	696.386	12.4469	-5.76982	1.74e-26	down
DN60247_c0_g1	217.879	2640.67	3.58622	1.78e-26	up
DN56657_c0_g2	802.233	49.4196	-3.99811	1.79e-26	down
DN55245_c0_g1	1033.5	29.2149	-5.11165	1.86e-26	down
DN63715_c1_g3	481.761	4.02292	-6.86772	2.08e-26	down
DN61969_c1_g1	166.004	11148.2	6.00824	2.2e-26	up
DN48978_c0_g1	203.552	7551.21	5.17406	2.26e-26	up
DN57685_c0_g2	540.457	7183.45	3.7182	2.3e-26	up
DN59103_c1_g3	163.385	1616.63	3.29643	2.78e-26	up
DN47729_c0_g1	482.915	15.1799	-4.94915	2.78e-26	down
DN49258_c1_g1	681.971	12.0807	-5.782	2.91e-26	down
DN57667_c0_g1	162.739	1634.43	3.3173	3.49e-26	up
DN43387_c0_g1	12.7062	636.976	5.59388	3.71e-26	up
DN63443_c0_g5	1093.3	0.661535	-10.2874	3.73e-26	down
DN49519_c3_g2	384.384	1.92689	-7.44297	3.73e-26	down
DN52197_c0_g1	66.7593	6377.14	6.4984	4e-26	up
DN42512_c0_g1	402.223	17.9151	-4.47696	4.08e-26	down
DN50389_c0_g1	349.723	7.6916	-5.47538	4.22e-26	down
DN51212_c0_g1	3.28274	833.867	7.81492	4.43e-26	up
DN36236_c0_g1	1419.1	74.5995	-4.23058	4.77e-26	down
DN61806_c1_g1	21695.6	37.4907	-8.96116	4.82e-26	down
DN60385_c0_g2	24.8618	3199.96	6.90884	4.82e-26	up
DN59735_c1_g1	15.7401	506.282	4.96703	4.94e-26	up
DN53066_c1_g2	106.045	930.011	3.12379	5.1e-26	up
DN64074_c3_g2	16.0981	1642.99	6.58878	5.38e-26	up
DN57125_c0_g3	682.899	42.6037	-3.97587	5.43e-26	down
DN46568_c0_g1	0.891712	2110.23	10.757	5.51e-26	up
DN45680_c0_g1	1121.06	0.661535	-10.3179	5.51e-26	down
DN54404_c0_g10	443.276	3.29053	-7.03381	5.56e-26	down
DN58600_c0_g1	524.827	7.63506	-6.07662	5.86e-26	down
DN51798_c1_g1	370.667	9.45171	-5.26673	6.03e-26	down
DN63120_c0_g2	362.219	20.3002	-4.13011	6.21e-26	down
DN46450_c0_g1	694.687	0.95688	-9.17008	6.26e-26	down
DN56673_c0_g2	1198.87	26.0637	-5.4739	6.31e-26	down
DN35596_c0_g1	15.2556	815.054	5.68524	6.31e-26	up
DN54359_c0_g1	224.299	2240.83	3.31024	7.02e-26	up
DN59106_c0_g1	541.971	34.6888	-3.9381	7.47e-26	down
DN62599_c1_g1	1698.47	115.507	-3.86346	7.47e-26	down
DN42442_c0_g1	110.44	972.827	3.1295	7.47e-26	up
DN57778_c0_g1	815.317	105.219	-2.94526	7.7e-26	down
DN63485_c1_g1	717.599	9665.76	3.73685	7.96e-26	up
DN42542_c0_g1	495.445	6.35422	-6.19972	8.46e-26	down
DN43758_c0_g1	19.65	1691.8	6.35357	8.53e-26	up
DN58008_c0_g1	886.179	7.24661	-6.84447	8.77e-26	down
DN56526_c0_g1	373.506	2548.43	2.76415	8.91e-26	up
DN59393_c0_g1	813.857	2.17883	-8.41999	9.27e-26	down
DN59539_c1_g5	70.4417	1333	4.22091	9.55e-26	up
DN53208_c0_g3	37.2164	2448.32	5.97598	1.09e-25	up
DN44464_c0_g1	639.795	1.02773	-9.04795	1.2e-25	down
DN58831_c1_g3	3210.61	35.3525	-6.43283	1.2e-25	down
DN49519_c5_g1	1300.6	94.0731	-3.77241	1.26e-25	down
DN60531_c2_g2	548.001	28.0026	-4.25763	1.26e-25	down
DN56537_c1_g5	297.795	10.5765	-4.80398	1.27e-25	down
DN45357_c0_g1	511.57	1.18138	-8.3899	1.28e-25	down
DN58574_c0_g1	56.4878	814.618	3.83254	1.31e-25	up
DN61880_c0_g2	975.285	13.3843	-6.12167	1.5e-25	down
DN45820_c0_g1	1316.7	1.32307	-9.64055	1.53e-25	down
DN59181_c0_g1	172.869	2779.53	3.98825	1.77e-25	up
DN62767_c0_g2	189.194	3944.35	4.35773	1.8e-25	up
DN54557_c0_g2	538.1	1.81264	-8.11394	1.83e-25	down
DN63613_c1_g1	2.48376	375.53	7.12594	1.85e-25	up
DN56567_c0_g2	1.18895	523.267	8.52745	1.9e-25	up
DN60380_c0_g6	12.8383	683.631	5.68171	1.92e-25	up
DN48338_c0_g2	159.458	6484.32	5.30172	2.09e-25	up
DN64547_c0_g2	313.741	4.62674	-6.05323	2.33e-25	down
DN58042_c0_g2	261.162	10.62	-4.59146	2.34e-25	down
DN63417_c0_g3	471.733	1.78637	-7.93917	2.7e-25	down
DN45188_c1_g1	501.638	1.50416	-8.31579	2.75e-25	down
DN59890_c0_g1	320.655	3.17912	-6.49781	2.75e-25	down
DN58831_c1_g2	431.355	10.8639	-5.28081	2.88e-25	down
DN62914_c0_g2	2.08066	516.7	7.76353	2.89e-25	up
DN37131_c0_g1	360.335	10.2104	-5.11969	3.19e-25	down
DN63540_c0_g3	151.601	1726.46	3.49666	3.23e-25	up
DN51421_c0_g2	100.823	3053.67	4.8855	3.26e-25	up
DN47665_c0_g1	124.77	1853.61	3.87652	3.32e-25	up
DN46572_c0_g1	31.6659	3760.15	6.79688	3.4e-25	up
DN54427_c0_g1	327.33	4.8238	-5.96581	3.59e-25	down
DN60437_c1_g2	587.125	2.65927	-7.62407	3.62e-25	down
DN48296_c0_g1	866.941	0.95688	-9.46063	4.54e-25	down
DN46811_c0_g1	476.837	4.47191	-6.65152	4.55e-25	down
DN47467_c0_g1	1476.88	26.0083	-5.77986	4.74e-25	down
DN48139_c0_g1	346.664	5.69787	-5.8491	4.79e-25	down
DN61463_c1_g5	65.5629	771.287	3.54425	4.98e-25	up
DN53483_c2_g2	443.372	2.29308	-7.42294	5e-25	down
DN58894_c0_g2	116.319	2034.32	4.10685	5e-25	up
DN52041_c0_g2	63.1206	2903.05	5.47439	5.18e-25	up
DN55532_c0_g1	18.1312	1619.44	6.39875	5.18e-25	up
DN61335_c0_g2	521.456	1.70239	-8.08657	5.32e-25	down
DN41510_c0_g1	294.315	2.67241	-6.66505	5.35e-25	down
DN58750_c0_g1	272.846	3.84183	-6.10081	5.41e-25	down
DN60359_c0_g1	79.369	1021.96	3.67033	5.55e-25	up
DN53510_c1_g1	1233.22	2.88377	-8.50236	5.66e-25	down
DN58914_c0_g1	1465.5	31867.6	4.41735	5.87e-25	up
DN54254_c0_g1	195.538	1811.79	3.20164	6.23e-25	up
DN48060_c0_g1	1183.74	29840.4	4.62677	6.3e-25	up
DN45627_c0_g1	1.82282	349.111	7.42178	6.33e-25	up
DN47331_c0_g1	47.3158	1874.7	5.2627	6.33e-25	up
DN24295_c0_g1	557.491	55.5807	-3.31418	6.34e-25	down
DN59305_c2_g1	62.6605	20215.7	8.16794	6.57e-25	up
DN51323_c1_g1	767.643	11380.4	3.87281	7.02e-25	up
DN59738_c0_g1	1167.05	117.457	-3.30489	7.7e-25	down
DN45902_c0_g1	69.5623	3356.43	5.5401	8.51e-25	up
DN53292_c0_g1	148.697	1122.23	2.90775	9.16e-25	up
DN59930_c0_g4	528.877	2.21028	-7.82559	9.43e-25	down
DN63439_c0_g3	5.16712	331.59	5.91828	9.95e-25	up
DN53483_c2_g1	701.345	6.45652	-6.66843	1.04e-24	down
DN57955_c0_g1	2.16437	1220.05	8.90686	1.09e-24	up
DN56802_c1_g1	1132.62	100.437	-3.47939	1.14e-24	down
DN61479_c1_g1	150.383	2515.13	4.0447	1.23e-24	up
DN53910_c0_g3	418.568	5.76989	-6.14725	1.33e-24	down
DN50546_c0_g1	179.674	3744.92	4.35641	1.37e-24	up
DN58567_c0_g3	667.724	41.447	-3.986	1.39e-24	down
DN49229_c0_g1	34.4479	3495.04	6.57556	1.43e-24	up
DN52168_c0_g1	306.847	2861.13	3.21066	1.63e-24	up
DN54174_c0_g1	14.1481	620.918	5.40166	1.7e-24	up
DN58215_c0_g1	674.83	1.09857	-9.09468	1.75e-24	down
DN62356_c0_g2	256.456	1860.82	2.85207	1.81e-24	up
DN61362_c1_g4	8.92764	1549.58	7.31361	1.84e-24	up
DN62810_c1_g3	9.99579	899.162	6.41055	1.89e-24	up
DN50091_c0_g2	183.351	2583.25	3.79913	1.9e-24	up
DN40817_c0_g1	1176.9	84.6507	-3.78377	1.93e-24	down
DN56011_c0_g1	889.232	0.745514	-9.98562	1.93e-24	down
DN46844_c0_g1	36.9545	4316.79	6.77195	1.94e-24	up
DN50872_c0_g2	279.445	1727.72	2.62287	2.37e-24	up
DN63552_c1_g9	36.782	1014.2	4.75055	2.43e-24	up
DN51029_c0_g1	1016.3	0.745514	-10.1539	2.47e-24	down
DN59387_c0_g1	920.505	2.629	-8.34039	2.59e-24	down
DN59377_c0_g1	1581.99	1.18138	-9.91802	2.76e-24	down
DN51850_c0_g1	825.137	54.4376	-3.90235	2.83e-24	down
DN46409_c0_g1	6736.38	135881	4.31017	2.83e-24	up
DN53884_c0_g4	674.666	0.970013	-9.11587	2.86e-24	down
DN61856_c0_g2	155.065	1078.31	2.79105	2.89e-24	up
DN44957_c0_g1	376.52	5.2477	-6.06175	3.35e-24	down
DN55006_c0_g3	75.9495	695.316	3.18536	3.8e-24	up
DN52058_c0_g1	93.5442	1532.14	4.0125	4.11e-24	up
DN54201_c0_g1	889.85	0.674668	-9.99112	4.2e-24	down
DN57357_c0_g1	464.543	30.9138	-3.88379	4.72e-24	down
DN58266_c0_g1	480.039	7.58018	-5.89712	4.86e-24	down
DN59561_c0_g4	694.828	6.8478	-6.5501	4.9e-24	down
DN54722_c0_g3	809.539	52.4617	-3.9293	4.96e-24	down
DN34606_c0_g1	112.41	2993.49	4.70245	5.21e-24	up
DN61067_c1_g3	14.23	281.934	4.29077	5.34e-24	up
DN46593_c0_g1	315.635	4.88151	-5.90634	5.51e-24	down
DN45566_c0_g5	308.065	4.74099	-5.94616	5.82e-24	down
DN58022_c0_g1	63.9571	1436.32	4.46085	5.82e-24	up
DN48261_c0_g1	246.03	18052.6	6.12581	5.96e-24	up
DN59130_c0_g1	151.444	2697.75	4.13225	6.25e-24	up
DN62256_c0_g1	689.592	48.3154	-3.81604	6.28e-24	down
DN49337_c0_g2	85.0573	1210.08	3.81241	6.31e-24	up
DN48837_c0_g1	879.826	1.71553	-8.78	7.21e-24	down
DN48745_c0_g1	408.078	14695.8	5.12849	7.95e-24	up
DN62514_c0_g1	2762.09	226.646	-3.59184	8.21e-24	down
DN44478_c0_g1	123.5	6900.21	5.7448	8.58e-24	up
DN49725_c0_g1	351.217	5.09288	-5.98108	8.61e-24	down
DN52518_c0_g1	437.223	8.91238	-5.56347	9.26e-24	down
DN45867_c0_g1	56.4889	3037.51	5.69013	9.31e-24	up
DN39350_c0_g1	966.038	17.3256	-5.7581	9.4e-24	down
DN63058_c0_g6	261.576	3.12258	-6.32093	9.57e-24	down
DN45135_c1_g1	335.191	19.0153	-4.10386	1.01e-23	down
DN58980_c0_g2	614.284	10478.1	4.07142	1.14e-23	up
DN61558_c1_g3	1272.96	33.4035	-5.20461	1.21e-23	down
DN60158_c0_g1	1967	62.6923	-4.93895	1.22e-23	down
DN63371_c0_g3	34.5204	17550.3	8.77006	1.22e-23	up
DN64255_c1_g2	885.429	75.8746	-3.52673	1.27e-23	down
DN51848_c0_g1	118.814	1715.6	3.83428	1.32e-23	up
DN53644_c0_g1	414.473	1.85605	-7.55076	1.42e-23	down
DN60818_c0_g1	880.539	84.3506	-3.37386	1.43e-23	down
DN59715_c0_g1	309.622	1.63155	-7.37603	1.43e-23	down
DN60287_c0_g1	522.788	5054.27	3.26221	1.47e-23	up
DN49475_c0_g1	523.087	16.1356	-4.96279	1.52e-23	down
DN50057_c0_g1	39.8676	1882.34	5.50699	1.59e-23	up
DN57209_c0_g3	1573.03	4.0675	-8.43809	1.6e-23	down
DN58935_c2_g3	7.34773	335.249	5.4748	1.62e-23	up
DN54733_c0_g1	621.393	9686.66	3.94321	1.65e-23	up
DN62878_c0_g2	150.046	4558.21	4.8875	1.66e-23	up
DN43514_c0_g1	529.624	11.5123	-5.48007	1.66e-23	down
DN60269_c0_g1	1297.97	111.642	-3.52297	1.76e-23	down
DN50344_c1_g1	274.033	2.09485	-6.94444	1.78e-23	down
DN58161_c0_g1	4.42558	323.818	6.12809	1.84e-23	up
DN58536_c1_g2	2393.02	23.7357	-6.55671	1.84e-23	down
DN59835_c0_g1	1180.88	11436.8	3.26488	1.86e-23	up
DN44739_c0_g1	842.847	0.674668	-9.9113	1.89e-23	down
DN61500_c0_g4	103.032	2545.05	4.59619	2.03e-23	up
DN63801_c0_g1	523.432	5375.19	3.34826	2.1e-23	up
DN51803_c0_g1	1598.99	2.27995	-9.15871	2.35e-23	down
DN48350_c0_g1	5.44531	303.458	5.75932	2.39e-23	up
DN57764_c0_g1	1419.33	186.708	-2.91738	2.46e-23	down
DN50451_c0_g1	19.9401	1259.49	5.91044	2.72e-23	up
DN50223_c0_g1	1431.27	53.1437	-4.71309	2.77e-23	down
DN59870_c1_g1	195.514	1503.51	2.93586	2.84e-23	up
DN45274_c0_g1	38.7868	1303.83	5.03071	2.87e-23	up
DN59842_c0_g1	137.431	2773.5	4.30909	2.93e-23	up
DN58458_c0_g3	1.48619	497.662	8.15013	3.06e-23	up
DN47765_c0_g1	778.352	1.71553	-8.61032	3.13e-23	down
DN59235_c0_g1	46.2718	1599.42	5.06977	3.4e-23	up
DN53528_c0_g1	1356.89	161.63	-3.0583	3.55e-23	down
DN61008_c0_g1	253.249	2456.85	3.26681	3.58e-23	up
DN57479_c0_g2	114.508	1205.7	3.38399	3.8e-23	up
DN60065_c0_g1	282.102	2425.38	3.0949	3.87e-23	up
DN58567_c0_g1	790.943	104.111	-2.91949	4.16e-23	down
DN57432_c0_g5	581.009	1.02773	-8.89429	4.34e-23	down
DN64135_c0_g4	342.145	2.15256	-7.23627	4.46e-23	down
DN49214_c0_g1	521.433	0.886034	-8.7725	4.5e-23	down
DN55095_c0_g1	344.065	1.68926	-7.51013	4.51e-23	down
DN62670_c2_g1	580.426	15.6746	-5.16376	4.56e-23	down
DN56348_c0_g1	28.0152	1180.92	5.34743	4.73e-23	up
DN62692_c0_g1	744.157	0.95688	-9.23772	4.75e-23	down
DN49183_c0_g1	482.146	3.54648	-7.00092	4.8e-23	down
DN53678_c1_g1	859.78	2.06741	-8.37494	4.94e-23	down
DN58389_c0_g1	1111.72	66.1646	-4.04323	4.97e-23	down
DN62229_c0_g1	479.268	21.1965	-4.47628	5.02e-23	down
DN61107_c0_g1	32.4408	833.609	4.65131	5.05e-23	up
DN60817_c1_g1	2009.82	321.704	-2.6365	5.05e-23	down
DN45051_c0_g1	709.935	5.08209	-7.04501	5.61e-23	down
DN58358_c0_g1	203.189	5.48651	-5.16673	5.94e-23	down
DN48364_c0_g1	98.5357	4481.81	5.45414	6.14e-23	up
DN61623_c0_g2	340.231	4.38793	-6.18652	6.35e-23	down
DN47052_c0_g1	449.348	1.05399	-8.54828	6.55e-23	down
DN52059_c0_g1	329.242	3.16716	-6.62814	6.74e-23	down
DN56366_c0_g1	68.8523	3252.85	5.50804	6.74e-23	up
DN58842_c0_g1	107.462	1078.26	3.3136	6.79e-23	up
DN40500_c0_g1	820.096	14.7228	-5.75472	6.94e-23	down
DN56281_c0_g1	10.0993	906.684	6.3945	7.01e-23	up
DN59539_c1_g3	31.4718	516.177	4.01662	7.31e-23	up
DN60511_c0_g2	2077.35	143.153	-3.83794	7.37e-23	down
DN62141_c0_g5	5.09243	3131.65	9.00177	7.72e-23	up
DN51730_c0_g1	14.2516	1452.96	6.57052	7.83e-23	up
DN40743_c0_g1	1380.6	89.4725	-3.92898	7.96e-23	down
DN60430_c1_g1	21.0023	445.197	4.37997	8.09e-23	up
DN54354_c0_g1	250.672	4.96666	-5.62931	8.54e-23	down
DN51285_c0_g1	429.232	3.39166	-6.86623	8.9e-23	down
DN42313_c0_g1	209.463	3803.94	4.15929	8.97e-23	up
DN43208_c0_g1	12228.5	800.917	-3.91319	9.45e-23	down
DN41035_c0_g1	256.65	2.31935	-6.6536	9.64e-23	down
DN42093_c0_g1	10.335	1134.13	6.67025	9.67e-23	up
DN56190_c1_g1	4069.69	577.956	-2.80833	9.73e-23	down
DN53155_c0_g1	608.557	14.2572	-5.362	1.03e-22	down
DN58739_c0_g1	2625.31	5.0483	-8.76088	1.13e-22	down
DN54818_c0_g1	61.251	1103.81	4.14699	1.13e-22	up
DN61802_c0_g1	328.18	3311.14	3.32244	1.14e-22	up
DN59690_c0_g1	18.6321	1165.54	5.89378	1.16e-22	up
DN57442_c0_g1	768.874	77.7839	-3.29154	1.2e-22	down
DN63832_c0_g3	271.65	14.7703	-4.17828	1.2e-22	down
DN49791_c0_g1	322.573	2.55815	-6.93278	1.22e-22	down
DN53151_c0_g1	608.667	21.0696	-4.80182	1.29e-22	down
DN50756_c0_g1	8.15753	1219.89	7.0926	1.29e-22	up
DN60419_c0_g1	490.765	19.6757	-4.59099	1.4e-22	down
DN54861_c0_g1	955.594	8940.72	3.21513	1.46e-22	up
DN55745_c0_g1	353.693	2507.65	2.81842	1.51e-22	up
DN59245_c0_g2	494.876	4.92091	-6.52921	1.57e-22	down
DN54868_c0_g1	8.25848	716.558	6.34382	1.61e-22	up
DN57343_c1_g4	265.714	4622.44	4.09792	1.65e-22	up
DN53673_c0_g1	457.974	4.29082	-6.61233	1.87e-22	down
DN41521_c0_g1	2150.52	7.77281	-7.9507	1.87e-22	down
DN63088_c0_g5	2710.93	333.4	-3.01528	1.88e-22	down
DN57010_c0_g3	1103.65	0.590689	-10.2655	1.89e-22	down
DN53700_c0_g1	1052.18	21.1719	-5.56846	1.99e-22	down
DN52821_c0_g1	462.477	1.3362	-8.20949	2.01e-22	down
DN63450_c4_g2	286.243	3982.64	3.78024	2.03e-22	up
DN48539_c0_g1	833.443	104.547	-2.98365	2.05e-22	down
DN62785_c0_g2	1677.91	239.181	-2.80295	2.07e-22	down
DN60393_c1_g2	7431.51	522.033	-3.81251	2.08e-22	down
DN62637_c0_g1	68.5918	1728.4	4.62302	2.24e-22	up
DN59629_c1_g1	360.283	2718.64	2.90791	2.27e-22	up
DN49379_c1_g1	10.0337	1979.46	7.47494	2.5e-22	up
DN52308_c0_g1	356.402	4887.66	3.75986	2.58e-22	up
DN53322_c1_g3	373.956	10.087	-5.17475	2.81e-22	down
DN37386_c0_g1	909.33	12.0493	-6.17146	2.89e-22	down
DN54147_c0_g2	1001.09	1.94003	-8.72863	2.91e-22	down
DN61214_c0_g2	4.05365	337.979	6.29501	2.91e-22	up
DN55598_c0_g1	630.321	3436.53	2.44184	2.93e-22	up
DN61196_c0_g2	267.45	2.01087	-6.91523	3.17e-22	down
DN45713_c0_g1	148.398	34189.5	7.69288	3.2e-22	up
DN63669_c0_g2	1406.11	72.1731	-4.26081	3.47e-22	down
DN57077_c0_g1	1058.53	120.273	-3.13027	3.47e-22	down
DN59238_c0_g4	294.955	1.79951	-7.2799	3.47e-22	down
DN50388_c0_g1	776.877	0.590689	-9.80175	3.52e-22	down
DN44221_c0_g1	951.689	3.64242	-7.84118	3.67e-22	down
DN54784_c0_g1	8.09829	422.555	5.64247	3.68e-22	up
DN55738_c0_g1	5.41593	606.412	6.68282	3.68e-22	up
DN58708_c0_g2	982.631	62.3711	-3.96224	3.85e-22	down
DN43239_c0_g1	2.10693	352.034	7.21501	3.88e-22	up
DN60591_c0_g2	11.1979	222.744	4.28505	3.88e-22	up
DN57848_c0_g1	527.822	37.5617	-3.7903	4e-22	down
DN52376_c0_g1	508.332	16.1447	-4.92888	4.16e-22	down
DN49208_c0_g1	284.951	2827.45	3.29854	4.33e-22	up
DN53596_c0_g1	662.123	1.89662	-8.33644	4.5e-22	down
DN61890_c0_g1	2358.43	0.366191	-11.9665	4.5e-22	down
DN46990_c0_g1	549.066	2.024	-7.89556	4.53e-22	down
DN43997_c1_g1	696.528	0.590689	-9.65606	4.61e-22	down
DN53970_c0_g1	507.454	54.1092	-3.21792	4.74e-22	down
DN48193_c0_g1	445.683	57.5665	-2.94422	4.87e-22	down
DN58100_c0_g2	141.726	10492.2	6.13149	4.9e-22	up
DN53365_c0_g1	105.132	1040.9	3.29517	5.18e-22	up
DN49239_c0_g1	412.841	1.5607	-7.77698	5.19e-22	down
DN56524_c0_g2	14.4964	2328.71	7.19295	5.21e-22	up
DN57023_c2_g3	3447.05	80.6354	-5.36552	5.3e-22	down
DN62324_c2_g1	490.41	1.04086	-8.65575	5.3e-22	down
DN57597_c0_g1	1795.18	250.168	-2.83402	5.4e-22	down
DN63440_c1_g3	322.4	11.8579	-4.70625	5.73e-22	down
DN50176_c1_g1	1256.15	188.907	-2.72626	5.99e-22	down
DN59791_c0_g1	1338.1	128.864	-3.36244	6.07e-22	down
DN50736_c0_g1	851.889	100.54	-3.07012	6.3e-22	down
DN53420_c0_g1	381.361	22.3162	-4.08003	6.71e-22	down
DN50785_c0_g1	3346.27	242.267	-3.77151	6.72e-22	down
DN54792_c0_g1	8.98328	570.59	5.93002	6.74e-22	up
DN50449_c0_g1	2768.3	323.965	-3.08524	6.88e-22	down
DN45032_c0_g1	839.57	0.590689	-9.90016	6.99e-22	down
DN44616_c0_g1	626.035	5.47455	-6.76664	7.08e-22	down
DN56440_c0_g1	578.996	22.3178	-4.65374	7.12e-22	down
DN63456_c0_g1	192.408	2846	3.86733	7.27e-22	up
DN59212_c0_g1	1.56989	443.996	7.96605	7.54e-22	up
DN56189_c0_g2	687.642	0.590689	-9.63676	7.67e-22	down
DN57623_c2_g12	643.407	6.48161	-6.50818	7.7e-22	down
DN46374_c0_g1	18.3109	697.628	5.20106	7.74e-22	up
DN64470_c0_g4	1711.49	0.295345	-11.5941	7.74e-22	down
DN44414_c0_g2	252.305	3084.2	3.59544	8.27e-22	up
DN63159_c0_g1	897.593	8725.85	3.26932	8.67e-22	up
DN53818_c0_g1	151.762	1102.86	2.85284	8.7e-22	up
DN51245_c0_g1	274.099	9.394	-4.83836	8.88e-22	down
DN56411_c0_g1	112.604	2970.2	4.68656	9.17e-22	up
DN56313_c0_g1	3215.47	192.105	-4.04109	9.35e-22	down
DN46822_c0_g1	491.881	18.716	-4.67855	9.86e-22	down
DN54727_c0_g3	684.128	1.09857	-9.07463	9.86e-22	down
DN52747_c0_g1	98.0653	2890.71	4.84168	9.97e-22	up
DN48342_c0_g1	549.313	12.0139	-5.45953	1.04e-21	down
DN54716_c0_g1	422.261	5305.61	3.63497	1.1e-21	up
DN36208_c0_g1	532.014	2.1263	-7.82481	1.13e-21	down
DN60898_c0_g1	925.367	88.0066	-3.3798	1.14e-21	down
DN51611_c0_g1	1459.49	0.295345	-11.394	1.15e-21	down
DN54306_c0_g1	693.982	7.17176	-6.52266	1.2e-21	down
DN60523_c0_g1	981.662	95.6448	-3.34917	1.22e-21	down
DN60991_c0_g1	131.716	2299.75	4.10138	1.22e-21	up
DN59186_c0_g1	149.899	981.485	2.70392	1.36e-21	up
DN49990_c0_g1	265.468	2.8141	-6.48997	1.36e-21	down
DN59357_c0_g1	16.3568	618.331	5.18832	1.36e-21	up
DN58502_c0_g2	603.26	42.6049	-3.79894	1.39e-21	down
DN61167_c0_g3	2.3779	566.721	7.69202	1.41e-21	up
DN50922_c1_g1	399.729	16.007	-4.58635	1.43e-21	down
DN47078_c0_g1	503.386	1.81264	-7.98903	1.44e-21	down
DN50911_c0_g1	352.043	1.98461	-7.29335	1.47e-21	down
DN62031_c0_g3	35.7356	1003.95	4.77538	1.5e-21	up
DN64588_c0_g2	319.979	2262.4	2.81377	1.55e-21	up
DN48032_c2_g1	208.212	2985.71	3.8226	1.57e-21	up
DN47585_c0_g2	609.116	4.23428	-7.0626	1.7e-21	down
DN48712_c0_g1	608.859	2.74325	-7.6344	1.71e-21	down
DN60264_c2_g3	635.205	2.51875	-7.84308	1.89e-21	down
DN57436_c1_g1	353.736	4074.39	3.51072	1.92e-21	up
DN44367_c0_g1	9.29957	448.657	5.52896	1.95e-21	up
DN50299_c1_g2	869.996	121.878	-2.83026	1.96e-21	down
DN55862_c0_g1	7.72145	341.163	5.4023	1.96e-21	up
DN43221_c0_g1	7.70421	1181.47	7.12744	1.99e-21	up
DN59809_c0_g1	2303.3	166.432	-3.77112	2e-21	down
DN57183_c0_g1	4.94045	213.663	5.36866	2.04e-21	up
DN57538_c0_g1	675.079	47.1706	-3.82275	2.12e-21	down
DN53141_c0_g1	1117.65	59.5765	-4.20759	2.22e-21	down
DN52395_c0_g1	1400.16	148.299	-3.22708	2.24e-21	down
DN56560_c0_g1	237.696	4.06632	-5.78984	2.34e-21	down
DN62629_c0_g1	340.096	3342.12	3.2842	2.38e-21	up
DN50086_c0_g1	1.48619	368.49	7.72853	2.5e-21	up
DN50182_c0_g1	219.571	14.5012	-3.9048	2.59e-21	down
DN56566_c1_g1	615.218	40.4837	-3.90351	2.61e-21	down
DN52438_c0_g1	88.7699	1744.05	4.26749	2.61e-21	up
DN61442_c0_g1	579.855	73.5994	-2.96843	2.7e-21	down
DN60300_c0_g1	29.269	537.817	4.17306	2.71e-21	up
DN64565_c2_g9	372.463	2381.84	2.67	2.72e-21	up
DN47524_c0_g1	59.7158	1336.25	4.45122	2.84e-21	up
DN61379_c0_g1	731.255	53.6635	-3.74227	3.07e-21	down
DN49949_c0_g1	530.712	3283.85	2.62305	3.11e-21	up
DN53210_c0_g1	3772.6	303.595	-3.61735	3.13e-21	down
DN57093_c0_g1	2.3779	603.609	7.77561	3.18e-21	up
DN62985_c0_g3	371.978	2.75639	-6.95955	3.19e-21	down
DN59333_c0_g1	522.174	17.9864	-4.8029	3.41e-21	down
DN42388_c0_g1	7.52105	179.017	4.54285	3.58e-21	up
DN53436_c0_g1	1229.82	7562.65	2.61437	3.61e-21	up
DN52351_c0_g1	1013.97	50.6078	-4.29153	3.67e-21	down
DN64913_c3_g2	19.1122	415.785	4.41345	3.74e-21	up
DN61563_c0_g2	25.8418	329.027	3.65125	3.88e-21	up
DN59492_c0_g1	218.439	2348.15	3.41221	3.92e-21	up
DN53612_c0_g1	469.86	20.0431	-4.50881	3.94e-21	down
DN48032_c2_g2	94.9175	1285.81	3.7408	4.24e-21	up
DN50350_c0_g1	1153.31	81.6346	-3.79783	4.26e-21	down
DN57023_c2_g7	8250.46	467.462	-4.1177	4.57e-21	down
DN55785_c0_g1	438.747	2854.02	2.69465	4.6e-21	up
DN43840_c0_g1	611.368	2.57129	-7.77666	4.66e-21	down
DN61080_c0_g3	90.7854	1128.63	3.62034	4.85e-21	up
DN48101_c0_g1	136.56	3095.84	4.47026	4.96e-21	up
DN57105_c0_g1	324.819	4.20802	-6.2025	5.09e-21	down
DN54437_c0_g1	292.126	5.51277	-5.66727	5.14e-21	down
DN61783_c0_g3	1204.07	22.4675	-5.66744	5.2e-21	down
DN55073_c0_g1	589.359	51.8452	-3.4888	5.23e-21	down
DN47186_c0_g1	17.3224	282.791	4.00033	5.25e-21	up
DN63622_c0_g1	799.819	8148.38	3.33563	5.39e-21	up
DN61522_c1_g1	11.602	614.274	5.65246	5.44e-21	up
DN51706_c0_g1	30.3153	898.309	4.84419	5.65e-21	up
DN60765_c0_g1	1493.23	94.8183	-3.95161	5.88e-21	down
DN39574_c0_g1	1594.66	0.295345	-11.4841	5.97e-21	down
DN44243_c0_g1	130.148	4529.73	5.07428	5.97e-21	up
DN49352_c0_g1	1610.45	16.2709	-6.51783	6.03e-21	down
DN51391_c1_g1	418.285	35.1516	-3.56285	6.03e-21	down
DN51273_c0_g1	506.419	5174.32	3.33966	6.28e-21	up
DN59468_c0_g1	814.159	26.5321	-4.90276	6.38e-21	down
DN49894_c0_g1	2.08066	603.194	7.94958	6.54e-21	up
DN51316_c0_g1	904.987	4768.09	2.3927	6.71e-21	up
DN61488_c0_g5	6.18193	201.131	4.97037	6.78e-21	up
DN55720_c0_g1	1376.25	150.764	-3.17793	6.83e-21	down
DN51663_c0_g1	6.71385	440.398	5.97208	7.28e-21	up
DN62327_c1_g6	193.708	1495.25	2.93906	7.34e-21	up
DN58485_c2_g5	3.91661	629.507	7.17013	7.39e-21	up
DN62374_c0_g1	5.39869	976.071	7.33454	7.51e-21	up
DN61067_c0_g1	243.383	4.38793	-5.71276	8.11e-21	down
DN49302_c0_g1	158.489	1821.94	3.50697	8.59e-21	up
DN56902_c0_g2	100.943	884.749	3.12077	9.19e-21	up
DN57357_c1_g1	1.81871	547.401	8.01099	9.76e-21	up
DN51991_c0_g1	323.056	5.47337	-5.81082	1.04e-20	down
DN61473_c0_g1	648.009	35.6324	-4.15691	1.05e-20	down
DN54842_c0_g1	440.541	3.29053	-6.98952	1.11e-20	down
DN55489_c0_g1	28.5074	1919.69	5.99104	1.12e-20	up
DN59009_c0_g1	4655.99	431.974	-3.41478	1.16e-20	down
DN57713_c0_g1	115.759	2410.66	4.35104	1.16e-20	up
DN58072_c0_g1	897.358	166.781	-2.42181	1.19e-20	down
DN53466_c0_g1	158.766	1941.65	3.59494	1.28e-20	up
DN48706_c0_g1	0.891712	331.883	8.25335	1.29e-20	up
DN51268_c0_g1	384.592	2235.61	2.53335	1.32e-20	up
DN59531_c0_g1	528.727	45.9508	-3.50064	1.33e-20	down
DN52115_c0_g1	402.434	13.4117	-4.87983	1.35e-20	down
DN53236_c0_g1	5.47338	392.606	6.06495	1.4e-20	up
DN45122_c0_g1	1879.27	121.47	-3.93282	1.5e-20	down
DN50904_c1_g3	133.954	1848.49	3.76735	1.52e-20	up
DN52872_c0_g1	440.317	22.9554	-4.23391	1.58e-20	down
DN58085_c0_g1	558.859	23.0857	-4.5504	1.58e-20	down
DN59451_c0_g1	1017.58	5911.93	2.53274	1.63e-20	up
DN54494_c1_g1	1929.54	22885	3.55204	1.68e-20	up
DN55982_c1_g1	339.713	0.970013	-8.16175	1.75e-20	down
DN56875_c0_g1	219.85	2870.37	3.68814	1.8e-20	up
DN47028_c0_g1	357.032	9.83103	-5.1462	1.81e-20	down
DN62999_c0_g3	316.388	4949.01	3.94514	1.83e-20	up
DN64074_c3_g6	1.20208	829.086	9.09316	1.9e-20	up
DN49794_c1_g1	117.353	1087.29	3.19878	2.08e-20	up
DN61113_c1_g1	10.8458	1696.93	7.14447	2.09e-20	up
DN58959_c0_g1	43.4976	3754	6.33687	2.11e-20	up
DN57388_c2_g2	1005.96	25250.5	4.61405	2.13e-20	up
DN61909_c0_g1	2484.57	154.918	-3.98014	2.3e-20	down
DN57259_c0_g2	338.944	24.4505	-3.76921	2.39e-20	down
DN61328_c1_g2	19.1238	719.047	5.17774	2.45e-20	up
DN45094_c0_g1	7.92516	1778.24	7.6346	2.46e-20	up
DN64307_c1_g5	287.04	8050.06	4.76988	2.47e-20	up
DN64242_c0_g1	9.79309	461.385	5.48732	2.54e-20	up
DN58428_c0_g2	257.147	5.03751	-5.64576	2.54e-20	down
DN49952_c0_g1	130.727	1969.76	3.89079	2.57e-20	up
DN56042_c0_g1	866.951	26.2603	-5.00425	2.85e-20	down
DN52798_c0_g1	0.594474	615.408	9.57738	3e-20	up
DN59419_c0_g1	201.037	3229.73	3.98283	3.06e-20	up
DN51668_c0_g1	266.181	4020	3.89486	3.11e-20	up
DN55654_c0_g1	768.139	41.9023	-4.16647	3.2e-20	down
DN60431_c1_g1	315.659	7.27171	-5.35991	3.31e-20	down
DN51880_c0_g2	2.3779	719.04	8.00501	3.36e-20	up
DN49459_c0_g1	368.601	11304.4	4.89545	3.45e-20	up
DN46379_c0_g1	929.634	154.533	-2.58422	3.45e-20	down
DN51462_c0_g1	784.144	110.126	-2.82691	3.49e-20	down
DN57228_c0_g1	432.317	1.05399	-8.46528	3.49e-20	down
DN54224_c0_g1	576.679	82.9293	-2.78888	3.56e-20	down
DN2362_c0_g1	1404.72	14.0344	-6.52306	3.8e-20	down
DN50020_c0_g1	611.141	2.23537	-7.85014	3.82e-20	down
DN62964_c0_g1	1.56989	265.445	7.25744	3.85e-20	up
DN54122_c1_g2	353.072	23.5541	-3.88288	3.99e-20	down
DN62846_c1_g2	1546.05	216.69	-2.82566	4.12e-20	down
DN51544_c0_g1	12.2325	419.98	5.04361	4.14e-20	up
DN58809_c0_g1	156.756	1424.35	3.17204	4.17e-20	up
DN58375_c0_g1	450.448	6566.09	3.84447	4.21e-20	up
DN56231_c0_g2	546.082	5.40253	-6.54474	4.43e-20	down
DN51547_c0_g1	60.0698	4261.14	6.064	4.46e-20	up
DN46606_c0_g1	3434.94	439.75	-2.95701	4.71e-20	down
DN64351_c0_g6	27.1302	621.664	4.48114	4.71e-20	up
DN59319_c0_g1	103.189	2441.92	4.52889	4.71e-20	up
DN55413_c0_g1	631.787	22.7046	-4.76917	4.8e-20	down
DN64137_c1_g2	9.04664	259.641	4.80153	4.83e-20	up
DN52173_c0_g1	1859.42	178.626	-3.36456	4.86e-20	down
DN54036_c0_g1	351.638	3055.58	3.10798	4.89e-20	up
DN50489_c0_g1	144.166	3767.01	4.66935	4.91e-20	up
DN62732_c0_g2	1393.59	9452.82	2.75425	4.93e-20	up
DN54997_c0_g1	297.332	2092.17	2.80651	5.04e-20	up
DN51811_c0_g1	446.998	9875.61	4.43307	5.28e-20	up
DN54368_c1_g2	491.7	36.5643	-3.72329	5.44e-20	down
DN61756_c0_g7	37.347	5591.66	7.08965	5.65e-20	up
DN43917_c0_g1	41.4987	4224.4	6.56048	5.8e-20	up
DN61799_c0_g1	349.603	3312.68	3.23167	5.95e-20	up
DN49924_c0_g1	350.431	2.91004	-6.74434	6.13e-20	down
DN61401_c0_g2	741.838	0.758647	-9.66515	6.24e-20	down
DN62112_c1_g2	14.4404	291.555	4.29691	6.29e-20	up
DN63488_c0_g1	89.3404	1306.01	3.8468	6.36e-20	up
DN42962_c0_g1	278.769	2.24968	-6.91802	6.53e-20	down
DN63463_c0_g4	210.735	3.93894	-5.71143	6.86e-20	down
DN45380_c0_g2	387.798	21.3553	-4.15751	6.87e-20	down
DN53355_c0_g1	51.3404	620.374	3.57637	7.05e-20	up
DN48258_c0_g1	284.017	1.26536	-7.54192	7.09e-20	down
DN42521_c0_g1	266.179	8.06063	-4.95868	7.11e-20	down
DN51996_c0_g1	196.865	10.1972	-4.26098	7.27e-20	down
DN58663_c0_g1	420.462	14360.4	5.04575	7.67e-20	up
DN44626_c0_g1	86.5944	769.521	3.13841	7.85e-20	up
DN52184_c0_g3	1.18895	506.856	8.43856	8.11e-20	up
DN61138_c0_g1	1364.88	126.159	-3.41814	8.15e-20	down
DN61775_c0_g1	327.837	19.4599	-4.05553	8.17e-20	down
DN45832_c0_g2	826.414	5031.34	2.59944	8.44e-20	up
DN60654_c1_g3	164.558	1178.19	2.83081	8.92e-20	up
DN58586_c0_g1	157.901	1016.97	2.67908	9e-20	up
DN63125_c0_g3	274.944	5.16089	-5.71964	9.1e-20	down
DN62190_c0_g1	209.933	1980.94	3.22537	9.68e-20	up
DN64935_c3_g1	7.76907	260.765	5.01673	1.01e-19	up
DN40654_c0_g1	1133.95	0.366191	-11.0211	1.01e-19	down
DN58556_c0_g1	223.788	2.15256	-6.63582	1.04e-19	down
DN60124_c0_g2	188.845	5.47337	-5.05775	1.05e-19	down
DN63154_c0_g7	1119.66	0.379324	-11.0034	1.07e-19	down
DN64876_c0_g4	9.25606	234.528	4.61676	1.1e-19	up
DN55713_c0_g5	240.13	1280	2.40894	1.11e-19	up
DN58980_c0_g3	24.3934	574.554	4.52289	1.14e-19	up
DN56330_c0_g1	335.364	2.48731	-6.97597	1.14e-19	down
DN60196_c0_g2	1748.36	7642.12	2.12442	1.15e-19	up
DN64882_c6_g1	141.47	1365.42	3.25768	1.16e-19	up
DN54589_c0_g1	197.133	4.05319	-5.52543	1.16e-19	down
DN49612_c0_g1	308.933	5.5116	-5.69898	1.17e-19	down
DN56826_c0_g1	4538.43	163.159	-4.75893	1.2e-19	down
DN57394_c0_g1	712.563	5288.5	2.88291	1.21e-19	up
DN56082_c0_g2	942.454	7444.9	2.97178	1.24e-19	up
DN38809_c0_g1	647.113	56.3999	-3.50086	1.26e-19	down
DN51302_c0_g1	317.258	23.3411	-3.75193	1.27e-19	down
DN46378_c0_g1	489.625	0.661535	-9.1507	1.28e-19	down
DN52627_c1_g1	142.393	1232.86	3.10176	1.29e-19	up
DN58565_c0_g2	6.35015	1271.03	7.48673	1.33e-19	up
DN48694_c0_g1	1085.03	6592.85	2.59658	1.34e-19	up
DN51505_c0_g1	216.455	2.29308	-6.40846	1.36e-19	down
DN46879_c0_g1	245.585	18.427	-3.72464	1.39e-19	down
DN48906_c0_g1	131.504	703.694	2.41503	1.39e-19	up
DN60053_c0_g2	52.0744	4307.96	6.27325	1.46e-19	up
DN53622_c0_g2	4.18759	509.316	6.77725	1.58e-19	up
DN53871_c0_g1	12.9265	2347.76	7.3423	1.66e-19	up
DN51328_c0_g1	1359.99	156.197	-3.1128	1.67e-19	down
DN51775_c0_g1	783.421	81.5926	-3.25275	1.72e-19	down
DN55590_c0_g1	1024.97	20228.5	4.27308	1.72e-19	up
DN41755_c0_g1	929.281	24.8401	-5.17703	1.74e-19	down
DN60295_c0_g1	430.53	4.36284	-6.55358	1.74e-19	down
DN54698_c2_g2	1026.06	104.376	-3.2854	1.79e-19	down
DN63072_c0_g1	1615.45	183.221	-3.12688	1.81e-19	down
DN46670_c0_g1	4.7187	395.033	6.29414	1.83e-19	up
DN47184_c0_g1	17.2132	457.068	4.68489	1.89e-19	up
DN63857_c1_g5	76.6674	3009.85	5.23964	1.92e-19	up
DN58238_c1_g1	1.2505	363.268	7.9726	2.07e-19	up
DN44443_c0_g1	735.615	60.9274	-3.58198	2.08e-19	down
DN62294_c0_g1	758.312	4.3354	-7.28156	2.19e-19	down
DN45560_c0_g1	63.937	953.465	3.8771	2.28e-19	up
DN54252_c0_g1	164.262	5.34481	-4.87357	2.31e-19	down
DN61680_c0_g1	535.727	0.590689	-9.27703	2.45e-19	down
DN52960_c1_g1	720.812	38.7477	-4.19756	2.5e-19	down
DN52333_c0_g1	2.72356	213.546	6.1684	2.52e-19	up
DN61131_c0_g1	353.809	3.16598	-6.62381	2.59e-19	down
DN64918_c2_g3	4.85264	286.568	5.78637	2.67e-19	up
DN55902_c0_g1	461.106	12.0795	-5.20304	2.67e-19	down
DN49492_c0_g1	294.508	3.26427	-6.43759	2.84e-19	down
DN48639_c0_g1	727.783	63.2101	-3.51374	2.85e-19	down
DN43679_c0_g1	845.88	14.9867	-5.75663	2.98e-19	down
DN56043_c0_g1	1123.32	102.762	-3.43123	3.01e-19	down
DN61608_c0_g2	221.165	2.98088	-6.09085	3.03e-19	down
DN46236_c0_g2	26.7028	531.143	4.28885	3.06e-19	up
DN61729_c0_g1	214.25	1.61842	-6.84994	3.07e-19	down
DN52549_c0_g1	188.664	961.223	2.3444	3.07e-19	up
DN52421_c0_g1	644.918	74.2238	-3.10913	3.1e-19	down
DN46961_c0_g1	367.858	4516.38	3.59978	3.12e-19	up
DN57437_c0_g1	48.4823	592.623	3.59198	3.12e-19	up
DN64153_c0_g4	27.0413	657.064	4.56719	3.15e-19	up
DN57211_c0_g2	7621.21	753.099	-3.32556	3.24e-19	down
DN38251_c0_g1	10.6214	365.37	5.05307	3.31e-19	up
DN49535_c0_g1	36.4658	914.475	4.60852	3.32e-19	up
DN44382_c0_g1	282.723	3.45732	-6.26453	3.4e-19	down
DN52718_c0_g1	220.388	1.71553	-6.87506	3.46e-19	down
DN60248_c0_g1	2418.28	228.924	-3.38453	3.52e-19	down
DN56818_c0_g1	293.282	0.970013	-7.95276	3.57e-19	down
DN61762_c2_g1	66.3449	5136.17	6.18033	3.58e-19	up
DN63743_c2_g2	835.488	9.05524	-6.44275	3.6e-19	down
DN57322_c0_g1	329.834	3.57157	-6.38281	3.68e-19	down
DN60650_c0_g1	1483.97	31.6421	-5.48964	3.77e-19	down
DN63695_c0_g1	635.71	24.3574	-4.65878	3.88e-19	down
DN53918_c0_g1	152.279	939.913	2.61877	3.88e-19	up
DN56599_c1_g1	78.6875	721.486	3.1829	3.89e-19	up
DN44969_c0_g1	484.634	0.674668	-9.12748	4e-19	down
DN48808_c0_g1	486.701	13.462	-5.0971	4.24e-19	down
DN55933_c0_g2	195.086	1940.61	3.30018	4.25e-19	up
DN49736_c0_g1	199.896	4.79871	-5.3212	4.29e-19	down
DN56137_c1_g1	248.566	12.8553	-4.23641	4.3e-19	down
DN49516_c0_g1	274.665	1.85722	-7.14464	4.68e-19	down
DN58180_c0_g1	142.558	2741.55	4.2355	4.98e-19	up
DN49400_c0_g2	395.134	8.47375	-5.49264	4.98e-19	down
DN58724_c0_g1	210.454	2409.92	3.50031	5.08e-19	up
DN53232_c0_g1	170.625	1845.03	3.4192	5.19e-19	up
DN50379_c1_g1	67.7843	1144.6	4.05045	5.3e-19	up
DN56388_c0_g1	210.532	11.1095	-4.22319	5.33e-19	down
DN58938_c0_g2	815.676	69.8603	-3.52479	5.4e-19	down
DN45877_c0_g1	17.8151	583.794	4.97973	5.44e-19	up
DN61767_c0_g1	440.531	13.3592	-5.005	5.47e-19	down
DN51194_c0_g1	216.512	15.2598	-3.81206	5.76e-19	down
DN43162_c0_g1	2.09379	250.858	6.7354	5.81e-19	up
DN53949_c0_g2	5.89783	310.105	5.63959	5.97e-19	up
DN58731_c0_g1	258.901	28.5653	-3.16977	6.04e-19	down
DN51244_c0_g1	994.267	85.3498	-3.5227	6.11e-19	down
DN59855_c0_g1	222.471	3.65673	-5.90244	6.99e-19	down
DN51283_c0_g1	166.372	5.47337	-4.87803	7.04e-19	down
DN62582_c0_g3	757.095	6.65074	-6.71802	7.19e-19	down
DN60124_c0_g1	214.005	3.53218	-5.78313	7.35e-19	down
DN56646_c0_g1	27617.1	1421.49	-4.25025	7.51e-19	down
DN57528_c0_g2	58.8219	1954.89	5.00258	7.61e-19	up
DN54203_c0_g1	2633.31	38.6698	-6.00342	7.87e-19	down
DN56727_c0_g1	21.5167	2023.61	6.44308	7.9e-19	up
DN56294_c0_g1	141.349	3943.81	4.75945	8.16e-19	up
DN62773_c2_g1	496.934	64.86	-2.93086	8.66e-19	down
DN39632_c0_g1	264.724	1.04086	-7.80171	8.78e-19	down
DN58518_c0_g1	408.67	17.6066	-4.51107	8.78e-19	down
DN64578_c3_g5	84.3808	660.812	2.95728	8.8e-19	up
DN49647_c0_g1	888.338	72.617	-3.59153	8.82e-19	down
DN64822_c6_g1	17.6307	882.586	5.58252	8.93e-19	up
DN49969_c0_g1	866.274	55.996	-3.92147	9.09e-19	down
DN61546_c0_g1	607.12	84.931	-2.82663	9.46e-19	down
DN57213_c0_g1	184.597	5.97607	-4.92236	9.65e-19	down
DN56670_c0_g1	1481.19	21.762	-6.01244	9.76e-19	down
DN59886_c0_g1	247.697	2857.05	3.51038	9.78e-19	up
DN51896_c0_g1	290.818	1.64468	-7.26162	9.87e-19	down
DN46972_c0_g1	904.424	119.169	-2.91441	1.01e-18	down
DN37671_c0_g1	339.267	1.26536	-7.77615	1.01e-18	down
DN58986_c0_g1	588.101	80.4122	-2.85713	1.02e-18	down
DN52665_c0_g1	381.999	4462.69	3.52874	1.07e-18	up
DN51385_c0_g1	11149.9	1274.6	-3.11667	1.08e-18	down
DN63292_c0_g1	1287.56	184.503	-2.79273	1.08e-18	down
DN50177_c0_g1	1292.11	144.274	-3.1485	1.08e-18	down
DN42309_c0_g1	612.69	2.94266	-7.56813	1.11e-18	down
DN55650_c0_g1	12.2836	3852.72	8.06854	1.15e-18	up
DN40757_c0_g1	17.4225	1566.76	6.38416	1.2e-18	up
DN57925_c0_g1	1269.52	72.4662	-4.10018	1.25e-18	down
DN61211_c3_g1	158.67	1775.49	3.46707	1.27e-18	up
DN60992_c0_g1	97.3752	1070.58	3.4412	1.27e-18	up
DN60039_c0_g1	317.869	29.3737	-3.42314	1.27e-18	down
DN57094_c0_g1	421.258	36.7927	-3.49563	1.28e-18	down
DN42058_c0_g1	688.731	21.8545	-4.9209	1.29e-18	down
DN50955_c0_g2	216.345	4.41938	-5.53663	1.42e-18	down
DN52239_c0_g1	303.232	2799.82	3.19384	1.45e-18	up
DN53537_c0_g1	936.653	194.967	-2.26027	1.46e-18	down
DN63810_c0_g4	424.498	2122.38	2.31664	1.52e-18	up
DN56719_c0_g1	2119.84	251.481	-3.06511	1.55e-18	down
DN57762_c0_g1	667.372	97.6064	-2.76481	1.55e-18	down
DN42575_c0_g1	194.511	4710.79	4.55987	1.56e-18	up
DN47679_c0_g2	671.208	57.0706	-3.53384	1.56e-18	down
DN62493_c0_g1	589.59	23.8278	-4.60465	1.56e-18	down
DN63477_c0_g1	652.149	63.0411	-3.35455	1.59e-18	down
DN53511_c0_g8	539.687	0.661535	-9.25777	1.66e-18	down
DN58379_c0_g1	260.599	9.81555	-4.662	1.66e-18	down
DN55379_c0_g1	4283.42	373.855	-3.50132	1.67e-18	down
DN57919_c0_g1	77.6455	1268.77	4.00348	1.67e-18	up
DN60595_c0_g1	340.6	16.6315	-4.31895	1.68e-18	down
DN63302_c0_g4	321.35	10.8616	-4.82012	1.7e-18	down
DN53358_c0_g2	210.117	4.21998	-5.52198	1.71e-18	down
DN62030_c0_g1	613.826	7.11688	-6.30133	1.72e-18	down
DN56738_c2_g2	1390.36	163.911	-3.07212	1.77e-18	down
DN55443_c0_g1	156.456	1298.84	3.04217	1.77e-18	up
DN47932_c0_g1	850.117	4599.1	2.42992	1.83e-18	up
DN58073_c0_g2	617.27	2.73012	-7.6291	1.84e-18	down
DN49859_c0_g1	328.814	1.12484	-8.06732	1.85e-18	down
DN56881_c0_g1	592.608	43.8941	-3.72501	1.93e-18	down
DN64398_c0_g2	446.557	5.67043	-6.15453	1.97e-18	down
DN58169_c1_g4	21.7297	276.139	3.65164	1.98e-18	up
DN59466_c2_g1	870.714	153.251	-2.50003	1.98e-18	down
DN59444_c0_g1	106.082	1775.12	4.03786	1.99e-18	up
DN47324_c0_g2	139.454	1361.24	3.27377	2e-18	up
DN55688_c1_g1	428.268	5275.89	3.60375	2.03e-18	up
DN46478_c0_g1	222.183	3.60302	-5.82426	2.03e-18	down
DN48283_c0_g1	210.515	3.64242	-5.74367	2.09e-18	down
DN58753_c0_g1	94.2165	1567.53	4.02907	2.09e-18	up
DN49357_c0_g1	1117.42	0.295345	-10.9774	2.09e-18	down
DN64876_c0_g1	53.5015	737.636	3.76253	2.16e-18	up
DN44346_c0_g1	388.297	1.05399	-8.29933	2.16e-18	down
DN56362_c0_g2	246.033	13.1244	-4.18795	2.21e-18	down
DN62398_c0_g1	668.069	44.1763	-3.88626	2.31e-18	down
DN49071_c0_g1	291.3	16.3532	-4.13395	2.34e-18	down
DN55921_c0_g2	881.938	3720.2	2.07301	2.37e-18	up
DN48311_c0_g1	2633.58	40.8029	-5.92461	2.55e-18	down
DN50646_c0_g1	24.393	3800.28	7.12862	2.55e-18	up
DN59438_c1_g3	598.37	8.46221	-6.04786	2.57e-18	down
DN56777_c0_g8	3.39271	375.745	6.65709	2.61e-18	up
DN49761_c0_g1	276.405	1.05399	-7.85163	2.64e-18	down
DN54808_c0_g1	259.006	0.95688	-7.77902	2.69e-18	down
DN45318_c0_g1	194.025	2.67241	-6.06234	2.69e-18	down
DN48776_c0_g1	18.8135	743.097	5.24086	2.72e-18	up
DN60855_c0_g2	421.336	2950.84	2.79907	2.72e-18	up
DN54557_c0_g1	520.408	1.05399	-8.67948	2.73e-18	down
DN49877_c0_g1	212.817	1.87035	-6.79478	2.8e-18	down
DN54422_c0_g1	14.016	462.394	4.98359	2.81e-18	up
DN56339_c0_g1	523.954	21.097	-4.58801	2.84e-18	down
DN61171_c1_g1	421.264	6570.31	3.93836	2.92e-18	up
DN63791_c1_g5	44.0302	6549.5	7.06714	3.11e-18	up
DN58489_c0_g1	421.981	3402.3	3.00013	3.13e-18	up
DN46146_c0_g1	17.4548	2835.27	7.18249	3.34e-18	up
DN59770_c1_g1	1671.6	14577.9	3.11216	3.9e-18	up
DN64409_c1_g2	654.414	5006.1	2.92509	3.9e-18	up
DN47921_c0_g1	449.367	0.590689	-9.02988	3.96e-18	down
DN45423_c0_g1	804.053	128.764	-2.63352	4.15e-18	down
DN57674_c0_g1	275.438	9.56596	-4.79975	4.18e-18	down
DN55088_c0_g2	525.48	50.9923	-3.3427	4.26e-18	down
DN46451_c0_g1	1532.74	48.8995	-4.91333	4.33e-18	down
DN46720_c0_g1	0.594474	522.717	9.32879	4.34e-18	up
DN61376_c0_g1	416.828	26.2106	-3.96305	4.46e-18	down
DN51965_c0_g1	18.3071	3473.39	7.39118	4.46e-18	up
DN53487_c0_g1	713.996	71.5605	-3.30665	4.61e-18	down
DN63546_c1_g1	25.3074	737.954	4.81703	4.68e-18	up
DN59310_c0_g1	889.263	93.5777	-3.23009	4.86e-18	down
DN41701_c0_g1	290.73	4.85124	-5.82972	4.9e-18	down
DN51315_c0_g1	641.12	7.11404	-6.40002	5e-18	down
DN44437_c0_g1	542.455	8.7205	-5.89772	5.07e-18	down
DN53207_c0_g1	478.624	7.9452	-5.79534	5.15e-18	down
DN44163_c0_g1	3790.35	354.14	-3.40244	5.15e-18	down
DN55676_c0_g1	665.492	2.84036	-7.69697	5.21e-18	down
DN57484_c0_g1	322.949	0.886034	-8.08698	5.36e-18	down
DN62693_c0_g1	835.119	99.5967	-3.0525	5.38e-18	down
DN60766_c1_g2	16.1943	943.225	5.77778	5.45e-18	up
DN55355_c0_g1	1715.86	183.546	-3.20871	5.63e-18	down
DN58542_c0_g1	409.843	3619.29	3.12972	5.73e-18	up
DN63149_c2_g13	309.602	4.1897	-6.12402	5.76e-18	down
DN48552_c0_g1	336.069	27.4656	-3.59012	5.9e-18	down
DN37634_c0_g1	1085.52	111.757	-3.26473	5.91e-18	down
DN42525_c0_g1	18.3042	633.661	5.06167	5.97e-18	up
DN35529_c0_g1	484.02	39.0133	-3.61548	6.03e-18	down
DN45970_c0_g2	421.056	1.51729	-7.98831	6.17e-18	down
DN54503_c0_g1	213.405	12.5166	-4.07216	6.39e-18	down
DN49267_c0_g3	215.198	8.29943	-4.63297	6.71e-18	down
DN63944_c0_g1	2882.01	385.654	-2.89125	6.87e-18	down
DN54912_c0_g2	145.849	2014.7	3.76553	6.96e-18	up
DN64137_c1_g3	2.14632	253.986	6.73446	7e-18	up
DN43639_c0_g1	8.24535	491.255	5.80373	7.16e-18	up
DN46373_c0_g1	359.435	3.078	-6.73475	7.19e-18	down
DN60438_c0_g1	176.819	1273.75	2.83867	7.38e-18	up
DN49287_c0_g1	224.873	3.83664	-5.8054	7.41e-18	down
DN59817_c0_g1	166.683	2847.97	4.06585	7.65e-18	up
DN46504_c0_g2	61.7092	997.437	3.98684	7.67e-18	up
DN36525_c0_g1	182.236	4.09259	-5.405	7.75e-18	down
DN46156_c0_g1	422.47	6.05888	-6.02128	7.88e-18	down
DN58838_c0_g1	1596.76	212.977	-2.89688	7.89e-18	down
DN56357_c2_g1	78.4498	1537.41	4.25832	8.24e-18	up
DN50553_c0_g1	123.56	8282.69	5.97565	8.34e-18	up
DN64493_c2_g9	17.0829	5062.83	7.98484	8.37e-18	up
DN43780_c0_g1	794.583	14.9434	-5.65952	8.47e-18	down
DN62206_c0_g1	102.344	958.436	3.21217	8.47e-18	up
DN33218_c0_g1	289.15	15.2181	-4.19958	8.73e-18	down
DN28927_c0_g1	0.904844	342.18	8.25931	9e-18	up
DN61021_c0_g1	6.15567	215.774	5.06498	9.51e-18	up
DN54451_c0_g1	67.8678	928.036	3.75122	1.01e-17	up
DN52210_c0_g1	381.692	2356.25	2.61838	1.02e-17	up
DN64087_c1_g1	431.281	10.8337	-5.27485	1.03e-17	down
DN56524_c0_g3	14.4832	1745.65	6.77267	1.05e-17	up
DN60724_c0_g3	199.148	6.14687	-4.92329	1.07e-17	down
DN58162_c0_g1	13.3739	1729.7	6.86946	1.09e-17	up
DN37638_c0_g1	406.774	1.3362	-7.99099	1.09e-17	down
DN47154_c0_g1	389.997	55133.2	6.99569	1.09e-17	up
DN29270_c0_g1	1.21521	291.382	7.66851	1.1e-17	up
DN45845_c0_g1	125.312	1155.66	3.19036	1.18e-17	up
DN58458_c0_g5	2.09379	221.535	6.55848	1.2e-17	up
DN58547_c1_g1	720.666	16.9313	-5.32734	1.21e-17	down
DN57285_c0_g1	454.82	61.7733	-2.86898	1.25e-17	down
DN18239_c0_g1	152.958	940.12	2.61124	1.31e-17	up
DN52786_c0_g1	182.255	2.08172	-6.3523	1.31e-17	down
DN56926_c0_g1	787.192	21.6057	-5.13708	1.31e-17	down
DN58061_c2_g3	242.425	12.3315	-4.27945	1.32e-17	down
DN58980_c0_g5	12.1973	378.535	4.89529	1.34e-17	up
DN62883_c0_g1	1308.85	179.094	-2.85901	1.34e-17	down
DN43499_c0_g1	17.2372	1210.78	6.03296	1.36e-17	up
DN53132_c1_g1	378.203	2500.41	2.71606	1.36e-17	up
DN51912_c0_g1	260.037	2753.54	3.38751	1.38e-17	up
DN49371_c0_g1	245.51	4.71072	-5.66723	1.42e-17	down
DN41162_c0_g1	754.101	47.9491	-3.95343	1.46e-17	down
DN53289_c0_g1	521.168	32.006	-3.99101	1.51e-17	down
DN44675_c0_g1	221.837	1140.87	2.3575	1.57e-17	up
DN50847_c0_g1	576.391	1.83095	-8.10561	1.84e-17	down
DN59013_c1_g1	274.876	7.32942	-5.15214	1.93e-17	down
DN57923_c0_g1	353.876	3527.26	3.30172	1.94e-17	up
DN61346_c0_g2	3.6284	378.515	6.55781	1.97e-17	up
DN44463_c0_g1	444.038	39.8503	-3.46849	1.97e-17	down
DN59852_c0_g1	55.9271	1320.29	4.52087	2.04e-17	up
DN41570_c0_g1	107.361	919.464	3.08695	2.04e-17	up
DN59433_c0_g1	194.463	1235.81	2.65935	2.08e-17	up
DN49734_c0_g1	254.766	8.94383	-4.78758	2.09e-17	down
DN61187_c0_g2	421.836	2594.03	2.61246	2.18e-17	up
DN63184_c0_g1	308.33	43.5863	-2.81385	2.21e-17	down
DN49526_c0_g2	357.588	1770.85	2.30273	2.26e-17	up
DN60191_c0_g9	10114.9	224.6	-5.42382	2.33e-17	down
DN59118_c0_g1	836.131	0.379324	-10.5713	2.38e-17	down
DN45390_c1_g1	335.279	30.9937	-3.41601	2.4e-17	down
DN46569_c0_g1	306.657	24.0369	-3.65872	2.43e-17	down
DN62880_c0_g1	803.442	32.5247	-4.57685	2.43e-17	down
DN53605_c0_g1	166.288	2781.53	4.03554	2.45e-17	up
DN64366_c0_g5	824.803	0.295345	-10.5754	2.5e-17	down
DN58379_c0_g2	3.42389	281.061	6.24724	2.5e-17	up
DN53511_c0_g4	697.934	0.295345	-10.3711	2.5e-17	down
DN49772_c0_g1	342.029	17.4335	-4.26836	2.56e-17	down
DN55551_c0_g1	35.3055	378.545	3.40485	2.67e-17	up
DN62543_c0_g3	22.0811	1889.83	6.31059	2.73e-17	up
DN57456_c0_g1	3136.01	290.512	-3.41478	2.77e-17	down
DN48683_c0_g1	368.845	2200.91	2.56951	2.79e-17	up
DN47337_c0_g1	60.9433	1039.02	4.0605	2.83e-17	up
DN46305_c0_g1	1.18895	320.51	7.799	2.84e-17	up
DN46889_c0_g1	292.069	3.77098	-6.17049	2.88e-17	down
DN51468_c0_g1	739.932	0.674668	-9.62772	2.9e-17	down
DN49934_c0_g1	184.917	3.54531	-5.57245	2.9e-17	down
DN51942_c0_g1	2.43043	175.132	6.04425	2.93e-17	up
DN62868_c0_g1	3776.29	343.825	-3.43861	2.94e-17	down
DN63085_c0_g1	9.67229	265.492	4.73155	3.21e-17	up
DN51224_c0_g1	8.81095	166.782	4.21412	3.22e-17	up
DN59036_c0_g2	437.738	35.7416	-3.58405	3.25e-17	down
DN62701_c0_g2	541.162	1.12484	-8.68365	3.32e-17	down
DN63812_c0_g7	2318.72	13.1603	-7.27231	3.34e-17	down
DN54406_c0_g1	390.461	1.05399	-8.28775	3.39e-17	down
DN53710_c0_g1	19.0968	840.012	5.38687	3.42e-17	up
DN49995_c0_g1	175.382	2496.4	3.80695	3.44e-17	up
DN33947_c0_g1	885.91	0.366191	-10.6355	3.44e-17	down
DN63131_c2_g5	202.9	2086.3	3.34534	3.44e-17	up
DN58017_c1_g1	15.7994	698.822	5.39076	3.54e-17	up
DN60420_c0_g1	519.061	3058.33	2.55147	3.59e-17	up
DN53850_c0_g1	328.471	0.674668	-8.59062	3.63e-17	down
DN52726_c0_g3	18.2329	357.529	4.25532	3.68e-17	up
DN58815_c0_g1	317.972	37.0351	-3.09629	3.68e-17	down
DN67031_c0_g1	8.183	539.039	5.93612	3.74e-17	up
DN48032_c0_g2	65.9833	4347.52	5.94807	3.74e-17	up
DN37243_c0_g1	1.88929	158.547	6.28653	3.88e-17	up
DN52359_c0_g1	228.77	11.5243	-4.27028	3.97e-17	down
DN48142_c0_g1	373.137	50.4839	-2.87399	4.05e-17	down
DN63259_c1_g1	468.62	2651.83	2.49393	4.15e-17	up
DN60784_c0_g1	362.763	2193.17	2.58818	4.22e-17	up
DN54707_c1_g2	1162.43	190.896	-2.59836	4.27e-17	down
DN55450_c0_g1	212.579	4677.99	4.42161	4.41e-17	up
DN50467_c0_g1	202.458	8.64848	-4.51519	4.44e-17	down
DN50843_c0_g1	0.594474	601.622	9.48638	4.48e-17	up
DN46921_c0_g1	225.623	1.04086	-7.56868	4.52e-17	down
DN60215_c2_g1	207.3	7.7939	-4.70948	4.61e-17	down
DN49576_c0_g1	334.442	2036.31	2.59826	4.66e-17	up
DN60021_c0_g1	2141.98	446.63	-2.25674	4.69e-17	down
DN48801_c0_g1	3585.12	358.409	-3.30715	4.71e-17	down
DN63906_c1_g1	199.609	14.332	-3.76004	4.72e-17	down
DN48657_c0_g1	1060.74	0.295345	-10.8697	4.78e-17	down
DN63086_c0_g2	466.645	2715.41	2.5336	5.13e-17	up
DN58933_c0_g1	11.7022	1968.79	7.21596	5.38e-17	up
DN50676_c0_g1	17.1272	2221.11	6.86691	5.39e-17	up
DN61419_c0_g1	76.3572	681.134	3.14198	5.67e-17	up
DN62955_c0_g3	740.721	125.643	-2.55022	5.78e-17	down
DN56236_c0_g1	33.0303	545.806	4.01665	5.81e-17	up
DN53322_c1_g1	279.08	3112.34	3.46105	5.86e-17	up
DN61039_c1_g1	3685.61	667.654	-2.45788	5.91e-17	down
DN61428_c3_g4	5.95116	149.845	4.61122	6.01e-17	up
DN46461_c0_g1	230.867	1.05399	-7.59557	6.05e-17	down
DN61057_c0_g1	2.08066	587.717	7.87655	6.16e-17	up
DN55144_c1_g1	799.693	80.4163	-3.30218	6.28e-17	down
DN32549_c0_g1	51.6398	365.558	2.81635	6.29e-17	up
DN48674_c0_g1	697.342	0.295345	-10.358	6.47e-17	down
DN51824_c0_g1	648.481	5964.9	3.18733	6.48e-17	up
DN64061_c0_g2	74.0597	504.849	2.75917	6.58e-17	up
DN55982_c1_g2	64.6268	637.927	3.28883	6.63e-17	up
DN50959_c1_g1	389.579	1.04086	-8.28339	6.7e-17	down
DN47742_c0_g1	360.42	17.9625	-4.28721	6.72e-17	down
DN57277_c0_g1	207.098	11.3655	-4.15829	6.77e-17	down
DN58634_c0_g1	33.7147	1503.26	5.40442	6.92e-17	up
DN60211_c0_g1	239.883	10.8639	-4.43803	6.93e-17	down
DN59506_c0_g1	517.264	8.82045	-5.78257	6.98e-17	down
DN51104_c0_g1	957.03	17.441	-5.70788	7.25e-17	down
DN63035_c0_g4	161.415	3.71327	-5.35817	7.27e-17	down
DN51035_c0_g2	467.139	47.0659	-3.29794	7.28e-17	down
DN51125_c0_g1	516.943	3667.3	2.81661	7.51e-17	up
DN63531_c0_g1	11.9033	646.707	5.67393	7.51e-17	up
DN63923_c0_g6	3.33527	225.731	5.95862	7.51e-17	up
DN58517_c0_g1	483.545	2526.83	2.37998	7.55e-17	up
DN47980_c0_g1	9.64783	657.455	5.98151	7.61e-17	up
DN56041_c2_g3	130.03	1292.93	3.29702	8.3e-17	up
DN59475_c0_g2	293.144	29.0521	-3.32196	8.38e-17	down
DN55380_c0_g1	233.098	2078.55	3.14317	8.38e-17	up
DN51319_c0_g1	296.605	11.6803	-4.63707	8.4e-17	down
DN64284_c1_g7	810.173	5.21342	-7.14764	8.46e-17	down
DN48100_c0_g1	43.8622	758.048	4.07859	8.54e-17	up
DN59675_c0_g1	25.2539	565.085	4.44357	8.85e-17	up
DN63941_c1_g1	2.11595	279.312	6.86438	9.12e-17	up
DN44260_c0_g1	160.507	6.0772	-4.66489	9.24e-17	down
DN61208_c1_g1	2418.14	16.9301	-6.98801	9.33e-17	down
DN58525_c0_g1	632.487	4988.02	2.96783	9.4e-17	up
DN48631_c0_g1	3.79582	127.867	5.02814	9.55e-17	up
DN39233_c0_g1	229.863	3010.8	3.68842	9.6e-17	up
DN59825_c0_g3	462.086	36.7386	-3.62941	9.64e-17	down
DN58919_c1_g2	213.073	1.40705	-7.10187	9.94e-17	down
DN55043_c0_g1	257.928	10.3943	-4.57802	1.01e-16	down
DN58681_c0_g3	14.9461	412.529	4.73721	1.03e-16	up
DN53960_c0_g2	768.327	4223.54	2.45204	1.08e-16	up
DN60444_c0_g1	278.594	17.7603	-3.95107	1.1e-16	down
DN44816_c0_g1	134.176	654.832	2.28209	1.12e-16	up
DN52158_c0_g1	58.6638	1299.55	4.42921	1.12e-16	up
DN56428_c0_g1	3263.4	637.936	-2.34904	1.13e-16	down
DN60467_c0_g1	182.666	4.38793	-5.29886	1.13e-16	down
DN64300_c0_g2	238.784	1580.79	2.71793	1.17e-16	up
DN54668_c0_g2	2679.77	283.569	-3.22515	1.17e-16	down
DN50566_c0_g3	240.796	1.25222	-7.2978	1.18e-16	down
DN63595_c0_g1	88.7373	3397.03	5.19409	1.23e-16	up
DN62355_c0_g1	104.028	2753.88	4.67895	1.26e-16	up
DN54773_c0_g1	568.304	28.583	-4.26482	1.27e-16	down
DN50996_c0_g1	561.286	27.0537	-4.32516	1.35e-16	down
DN56744_c0_g1	40.7039	411.045	3.32162	1.36e-16	up
DN56009_c0_g1	63.3732	714.731	3.47596	1.42e-16	up
DN53038_c0_g1	1967.82	107.489	-4.16	1.42e-16	down
DN63124_c0_g3	162.836	1642.54	3.31759	1.45e-16	up
DN64755_c0_g3	6.92427	1178.05	7.22264	1.45e-16	up
DN56113_c0_g1	60.6068	460.128	2.9153	1.47e-16	up
DN60143_c0_g5	255.957	14.3635	-4.11081	1.47e-16	down
DN50340_c0_g1	3551.3	551.026	-2.68023	1.49e-16	down
DN50727_c0_g2	132.724	1750.55	3.69759	1.54e-16	up
DN54108_c0_g2	194.626	1530.03	2.9624	1.55e-16	up
DN62857_c0_g1	576.32	19252.2	5.00504	1.58e-16	up
DN60379_c0_g1	24.1523	1616.16	5.9637	1.59e-16	up
DN51428_c0_g1	2881.78	346.689	-3.04245	1.6e-16	down
DN55551_c0_g2	104.347	1142.36	3.43416	1.6e-16	up
DN53023_c0_g1	4.18759	406.814	6.45129	1.62e-16	up
DN62363_c1_g1	1720.72	91.8785	-4.19033	1.64e-16	down
DN62448_c0_g2	2045.25	244.25	-3.05302	1.65e-16	down
DN36658_c0_g3	259.59	31.1406	-3.04605	1.69e-16	down
DN57302_c0_g3	207.218	3.34708	-5.83909	1.7e-16	down
DN64534_c0_g1	292.105	0.95688	-7.92108	1.73e-16	down
DN52483_c0_g1	75.2462	3532.27	5.47608	1.8e-16	up
DN61179_c0_g1	657.907	0.366191	-10.257	1.82e-16	down
DN61791_c0_g2	129.838	1072.64	3.03259	1.87e-16	up
DN53322_c1_g5	55.6585	558.166	3.30831	1.87e-16	up
DN53241_c0_g2	238.223	5.92354	-5.27237	1.93e-16	down
DN57966_c0_g1	501.967	19.0662	-4.68114	1.96e-16	down
DN59607_c0_g1	190.928	1457.49	2.92169	1.98e-16	up
DN45706_c1_g2	710.29	14810.3	4.34467	1.98e-16	up
DN62346_c0_g1	195.044	1801.94	3.19248	1.99e-16	up
DN46396_c1_g1	353.063	1.12484	-8.12152	2.04e-16	down
DN64003_c1_g1	10.4754	192.659	4.15958	2.06e-16	up
DN34224_c0_g1	6.70172	404.645	5.81229	2.08e-16	up
DN59688_c0_g1	169.371	9860.74	5.77447	2.09e-16	up
DN52016_c0_g2	396.986	1.88348	-7.58763	2.13e-16	down
DN49104_c0_g1	523.292	0.661535	-9.1744	2.18e-16	down
DN50086_c0_g2	0.891712	254.343	7.85216	2.18e-16	up
DN34246_c0_g1	32.2983	1589.76	5.53952	2.2e-16	up
DN53564_c0_g1	230.061	0.886034	-7.61431	2.24e-16	down
DN53370_c0_g1	265.919	7.26092	-5.16397	2.25e-16	down
DN60242_c0_g1	4948.45	42746.6	3.09733	2.25e-16	up
DN58246_c1_g1	307.638	0.732382	-8.48004	2.25e-16	down
DN62925_c1_g1	1361.55	280.126	-2.27558	2.29e-16	down
DN60264_c2_g4	454.084	3.23282	-7.00172	2.29e-16	down
DN50140_c0_g1	168.727	2.8141	-5.83704	2.29e-16	down
DN14695_c0_g1	4.79519	593.514	6.78372	2.3e-16	up
DN55346_c0_g1	311.001	1328.38	2.09068	2.34e-16	up
DN48069_c0_g1	21.7972	291.765	3.718	2.36e-16	up
DN62193_c0_g5	103.265	1286.27	3.61739	2.45e-16	up
DN55552_c0_g3	65.5267	501.447	2.92534	2.52e-16	up
DN62968_c0_g1	40.8133	445.284	3.42788	2.56e-16	up
DN60627_c0_g1	240.596	11.334	-4.37061	2.63e-16	down
DN60234_c0_g1	586.712	41.6822	-3.78638	2.63e-16	down
DN57157_c1_g2	367.007	2695.54	2.8658	2.71e-16	up
DN54999_c0_g1	1252.03	94.7728	-3.70175	2.74e-16	down
DN56182_c0_g1	241.934	1.26536	-7.29894	2.75e-16	down
DN51044_c0_g1	207.876	1053.23	2.33502	2.76e-16	up
DN60924_c0_g1	41.2978	341.021	3.03071	2.85e-16	up
DN57622_c0_g2	335.744	0.674668	-8.60209	2.85e-16	down
DN52314_c0_g1	148.84	1127.9	2.90984	3.14e-16	up
DN58172_c0_g1	8001.75	1487.27	-2.42121	3.16e-16	down
DN52164_c0_g1	1499.99	81.4084	-4.16946	3.2e-16	down
DN54787_c0_g1	1264.76	30.9328	-5.28679	3.21e-16	down
DN45886_c0_g1	244.529	1391.1	2.50039	3.23e-16	up
DN52389_c0_g1	302.112	0.745514	-8.4508	3.29e-16	down
DN51433_c0_g1	428.392	33.6252	-3.64895	3.42e-16	down
DN50119_c0_g1	733.104	3562.8	2.27537	3.42e-16	up
DN52344_c0_g1	1304.7	18096.7	3.76931	3.43e-16	up
DN55068_c0_g1	480.186	4.08858	-6.77367	3.49e-16	down
DN58756_c0_g2	508.352	12.1898	-5.31814	3.49e-16	down
DN61111_c0_g1	779.132	78.1633	-3.29935	3.55e-16	down
DN60437_c3_g6	6.35426	204.598	4.96221	3.59e-16	up
DN48874_c0_g1	398.245	29.769	-3.72106	3.63e-16	down
DN45150_c0_g1	221.067	10.981	-4.29568	3.68e-16	down
DN47702_c0_g2	453.807	4914.09	3.41826	3.88e-16	up
DN63036_c0_g1	171.319	1266.9	2.87561	3.91e-16	up
DN63223_c1_g1	21.4387	2381.91	6.6517	3.94e-16	up
DN55367_c0_g1	194.109	1.77324	-6.66538	3.96e-16	down
DN58703_c0_g1	422.036	44.7638	-3.21871	4e-16	down
DN56343_c1_g1	333.685	4.28965	-6.1013	4.01e-16	down
DN59772_c0_g1	311.341	13.409	-4.50673	4.05e-16	down
DN60430_c0_g1	11.9951	207.969	4.08974	4.31e-16	up
DN61428_c3_g2	2.08066	263.986	6.79031	4.43e-16	up
DN64077_c2_g2	10.4649	2988.03	7.90875	4.51e-16	up
DN62261_c1_g1	1.22424	192.949	7.09701	4.57e-16	up
DN55517_c2_g1	513.588	19.9403	-4.6406	4.62e-16	down
DN60264_c2_g5	768.189	2.57647	-8.00503	4.65e-16	down
DN49502_c0_g1	208.931	19.8591	-3.3765	4.66e-16	down
DN62945_c0_g1	1378.81	12390.5	3.15331	4.75e-16	up
DN62945_c0_g3	1425	69.9308	-4.30733	4.75e-16	down
DN58844_c0_g1	101.455	3263.99	4.94981	4.85e-16	up
DN54057_c0_g1	346.1	4.23428	-6.25364	4.85e-16	down
DN60722_c1_g1	5343.84	825.912	-2.68433	4.86e-16	down
DN61723_c0_g1	146.192	2.60156	-5.67111	4.87e-16	down
DN52434_c0_g1	371.028	14.0315	-4.66744	4.89e-16	down
DN57745_c1_g1	34.4967	473.635	3.75483	4.91e-16	up
DN33132_c0_g1	14319.1	800.829	-4.12711	4.95e-16	down
DN56698_c0_g1	1448.58	9914.21	2.76501	5.04e-16	up
DN63555_c0_g1	279.496	2359.03	3.06397	5.25e-16	up
DN53776_c0_g3	3.08235	281.946	6.37861	5.43e-16	up
DN49435_c1_g1	487.057	0.661535	-9.07435	5.44e-16	down
DN51106_c0_g1	1260.72	78.2821	-3.98251	5.54e-16	down
DN56179_c0_g1	31.1704	288.041	3.19637	5.84e-16	up
DN53553_c0_g1	140.731	926.958	2.70948	5.85e-16	up
DN60693_c0_g1	218.068	1.02773	-7.51053	5.92e-16	down
DN64522_c0_g2	208.872	4.06515	-5.53078	6.03e-16	down
DN55050_c0_g2	1936.24	13153.6	2.7544	6.27e-16	up
DN59745_c0_g1	1068.76	147.202	-2.84718	6.36e-16	down
DN42097_c0_g1	503.912	32.9458	-3.89712	6.42e-16	down
DN63198_c2_g3	368.199	2.13826	-7.15377	6.44e-16	down
DN58232_c0_g1	219.215	24.0369	-3.18181	6.44e-16	down
DN46675_c0_g1	154.773	2.51875	-5.89123	6.53e-16	down
DN49868_c0_g1	24.6865	508.157	4.32466	6.67e-16	up
DN51361_c0_g1	344.707	36.9408	-3.20558	6.67e-16	down
DN56489_c1_g4	314.594	2889.13	3.18357	6.67e-16	up
DN52319_c0_g1	92.5577	696.722	2.89994	6.79e-16	up
DN61545_c1_g1	2.12908	184.086	6.28485	6.84e-16	up
DN57824_c0_g2	553.212	3135.53	2.4954	6.91e-16	up
DN50758_c0_g2	257.01	2.91121	-6.38501	7.28e-16	down
DN51557_c0_g1	733.695	48.056	-3.89957	7.31e-16	down
DN55087_c0_g1	1317.52	270.666	-2.27786	7.45e-16	down
DN55204_c0_g1	59.3131	2922.72	5.53956	7.48e-16	up
DN55199_c0_g1	555.295	97.2561	-2.5046	7.55e-16	down
DN62476_c0_g2	109.302	1475.25	3.7292	7.65e-16	up
DN57305_c0_g1	933.008	3453.67	1.88497	7.71e-16	up
DN44513_c0_g1	19.8757	243.329	3.59589	7.73e-16	up
DN50341_c0_g1	2580.38	320.08	-2.99689	7.75e-16	down
DN49823_c0_g1	0.904844	223.686	7.67176	7.94e-16	up
DN53821_c2_g2	183.593	1.54757	-6.63205	8.02e-16	down
DN49426_c0_g1	194.659	5382.76	4.73826	8.21e-16	up
DN61757_c0_g7	777.521	59.9059	-3.66993	8.25e-16	down
DN46213_c0_g1	148.902	10.2538	-3.83127	8.33e-16	down
DN52507_c0_g1	653.15	3.40078	-7.43342	8.35e-16	down
DN59567_c0_g1	1776.36	329.509	-2.42348	8.48e-16	down
DN55119_c0_g1	30.3187	1360.85	5.4151	8.59e-16	up
DN61373_c0_g1	28.0646	521.131	4.17655	8.76e-16	up
DN47657_c0_g1	523.073	0.295345	-9.9708	9.03e-16	down
DN52967_c0_g1	1068.79	79.543	-3.72773	9.09e-16	down
DN50265_c0_g2	5.41904	201.062	5.16038	9.41e-16	up
DN64170_c0_g2	400.268	9.49277	-5.29244	9.72e-16	down
DN57290_c0_g1	261.203	0.758647	-8.25402	9.8e-16	down
DN55949_c0_g3	221.002	1.84409	-6.81787	1e-15	down
DN35882_c0_g1	32.3091	706.115	4.41116	1.04e-15	up
DN64481_c0_g2	12867.4	2855.14	-2.16747	1.06e-15	down
DN42482_c0_g1	39.8938	1164.3	4.81221	1.06e-15	up
DN64100_c0_g1	2202	269.598	-3.01588	1.07e-15	down
DN63764_c1_g1	667.648	60.0954	-3.44772	1.07e-15	down
DN56783_c0_g1	28.1921	1112.44	5.22865	1.12e-15	up
DN53090_c0_g1	251.253	2.1263	-6.75877	1.13e-15	down
DN63345_c0_g4	227.549	2639.93	3.51607	1.15e-15	up
DN51533_c0_g1	25.4498	4674.43	7.32297	1.15e-15	up
DN48882_c0_g1	112.772	1252.32	3.45378	1.15e-15	up
DN51129_c0_g1	627.393	112.96	-2.46395	1.15e-15	down
DN37584_c0_g1	4.47169	608.654	6.90291	1.19e-15	up
DN64367_c0_g5	264.375	0.758647	-8.26672	1.23e-15	down
DN48220_c0_g1	563.575	41.0721	-3.74409	1.25e-15	down
DN44133_c0_g1	132.784	918.574	2.78041	1.25e-15	up
DN49296_c0_g1	182.553	984.411	2.42395	1.27e-15	up
DN59725_c0_g2	538.519	0.295345	-10.0014	1.3e-15	down
DN48254_c0_g1	322.564	1323.49	2.0325	1.3e-15	up
DN54600_c0_g1	826.891	52.5597	-3.94277	1.37e-15	down
DN53032_c1_g4	461.409	24.7664	-4.19713	1.38e-15	down
DN46933_c0_g1	864.925	103.338	-3.05247	1.41e-15	down
DN50137_c0_g2	103.191	1715.94	4.02293	1.41e-15	up
DN59420_c0_g2	46.987	443.192	3.22071	1.41e-15	up
DN61409_c0_g1	157.71	1196.48	2.91085	1.44e-15	up
DN61981_c0_g1	473.705	0.590689	-9.05625	1.44e-15	down
DN49805_c0_g1	134.476	1.71553	-6.17545	1.48e-15	down
DN58129_c0_g1	741.061	145.713	-2.33991	1.49e-15	down
DN61615_c0_g1	328.022	3481.98	3.38924	1.5e-15	up
DN62258_c0_g1	283.603	1932.6	2.75824	1.52e-15	up
DN50105_c0_g1	608.449	69.1954	-3.12385	1.53e-15	down
DN54765_c0_g1	178.428	4.50336	-5.24494	1.54e-15	down
DN44673_c1_g1	273.492	5.74245	-5.48314	1.56e-15	down
DN53146_c0_g1	160.674	3.95207	-5.31176	1.56e-15	down
DN42767_c0_g1	252.461	4.89464	-5.57185	1.56e-15	down
DN52638_c0_g1	243.393	2.30622	-6.54544	1.63e-15	down
DN45936_c0_g1	191.664	5.55735	-5.05355	1.63e-15	down
DN60703_c0_g1	871.281	87.7443	-3.29565	1.63e-15	down
DN63812_c0_g3	898.118	0.379324	-10.5698	1.67e-15	down
DN43437_c0_g1	1069.56	118.673	-3.15964	1.73e-15	down
DN46152_c0_g1	2.3779	318.823	6.86435	1.74e-15	up
DN54960_c0_g1	79.6386	1131.7	3.80242	1.74e-15	up
DN57652_c0_g1	339.577	0.661535	-8.60355	1.74e-15	down
DN59646_c0_g1	670.769	3175.29	2.23768	1.77e-15	up
DN64699_c3_g2	180.651	1.46476	-6.85435	1.77e-15	down
DN58763_c0_g1	2483.47	366.177	-2.75183	1.77e-15	down
DN50147_c0_g1	44.1857	1056.98	4.53322	1.79e-15	up
DN52231_c0_g1	31.2861	558.697	4.12661	1.79e-15	up
DN53584_c0_g1	201.916	4.76726	-5.32508	1.83e-15	down
DN64360_c0_g2	77.0556	2215.06	4.79166	1.83e-15	up
DN47015_c0_g1	234.722	0.674668	-8.125	1.84e-15	down
DN58169_c1_g3	22.2314	224.169	3.31738	1.85e-15	up
DN63625_c0_g1	543.203	0.295345	-10.0067	1.87e-15	down
DN55744_c0_g2	16.1474	256.928	3.96033	1.87e-15	up
DN49923_c0_g1	489.265	60.4136	-3.00371	1.9e-15	down
DN43163_c0_g1	2.4173	230.374	6.41162	1.91e-15	up
DN55500_c0_g1	350.15	17596.3	5.56632	1.92e-15	up
DN62374_c1_g1	389.629	3162.18	3.00762	1.93e-15	up
DN45201_c0_g1	187.194	2.27995	-6.19004	1.98e-15	down
DN45945_c0_g2	3753.76	319.894	-3.53253	2.01e-15	down
DN60526_c0_g1	56.4427	487.098	3.09391	2.02e-15	up
DN59320_c0_g1	1559.8	144.234	-3.41299	2.02e-15	down
DN57286_c0_g2	381.19	67.1417	-2.49595	2.04e-15	down
DN54064_c0_g1	35.348	2173.92	5.84087	2.04e-15	up
DN45266_c0_g1	197.906	1195.27	2.58639	2.05e-15	up
DN52667_c0_g1	389.935	26.447	-3.85512	2.08e-15	down
DN57982_c1_g1	188.479	1.47672	-6.68166	2.09e-15	down
DN53267_c0_g1	120.519	740.361	2.61022	2.09e-15	up
DN59010_c0_g1	214.555	1534.26	2.82641	2.15e-15	up
DN59178_c0_g1	2.42632	180.757	6.07951	2.19e-15	up
DN62282_c0_g15	251.592	0.758647	-8.19771	2.19e-15	down
DN58449_c0_g1	341.456	4512.98	3.6994	2.23e-15	up
DN42479_c0_g1	183.726	1.51729	-6.86571	2.3e-15	down
DN59877_c0_g1	997.481	144.559	-2.77407	2.34e-15	down
DN61004_c0_g1	44.6752	2051.1	5.44258	2.34e-15	up
DN44018_c0_g1	58.106	479.161	3.02936	2.39e-15	up
DN54326_c0_g2	465.895	2738.74	2.54728	2.43e-15	up
DN60476_c0_g1	800.677	51.8039	-3.91274	2.46e-15	down
DN58709_c0_g1	93.0922	1697.18	4.15177	2.47e-15	up
DN62087_c0_g1	304.093	2729.74	3.15071	2.5e-15	up
DN51743_c1_g1	2.3779	485.244	7.4272	2.54e-15	up
DN60412_c0_g1	963.326	26.8243	-5.10769	2.59e-15	down
DN58784_c0_g1	4378.16	482.97	-3.16415	2.62e-15	down
DN56452_c3_g1	136.616	5.03634	-4.69318	2.62e-15	down
DN42407_c0_g1	42.3028	341.614	2.99842	2.71e-15	up
DN61012_c1_g4	4.52011	680.476	7.03944	2.75e-15	up
DN56144_c0_g2	50.483	1690.94	5.00153	2.8e-15	up
DN59391_c0_g5	344.011	6209.55	4.13917	2.82e-15	up
DN43895_c0_g1	223.409	18.872	-3.55261	2.89e-15	down
DN63621_c0_g2	299.982	5.96812	-5.57733	2.96e-15	down
DN48429_c0_g1	307.937	27.1599	-3.47037	2.96e-15	down
DN58826_c0_g2	150.293	1772.46	3.53832	2.98e-15	up
DN57446_c0_g1	1087.85	104.4	-3.3581	2.98e-15	down
DN52720_c0_g1	23.9131	459.145	4.22357	2.98e-15	up
DN49454_c0_g1	289.357	1.12484	-7.84201	3.05e-15	down
DN46106_c0_g1	717.444	91.8389	-2.95229	3.14e-15	down
DN52272_c0_g1	3472.34	342.894	-3.32275	3.14e-15	down
DN49231_c0_g1	259.15	0.661535	-8.25038	3.34e-15	down
DN46566_c0_g1	220.048	1.99774	-6.60607	3.37e-15	down
DN62382_c1_g2	6320.2	612.075	-3.34914	3.41e-15	down
DN62594_c1_g2	290.841	6.48914	-5.43219	3.54e-15	down
DN64315_c0_g1	3.09137	203.079	5.92443	3.62e-15	up
DN63466_c1_g1	27.153	323.794	3.55433	3.63e-15	up
DN48224_c0_g1	269.28	22.6338	-3.55026	3.65e-15	down
DN61211_c3_g2	1727.25	28717.4	4.02326	3.69e-15	up
DN60517_c0_g4	3.23252	184.222	5.76316	3.72e-15	up
DN64100_c1_g1	1102.05	10.5456	-6.54012	3.73e-15	down
DN58413_c0_g2	41.003	9305.52	7.59802	3.73e-15	up
DN47224_c0_g1	189.781	2.95579	-5.96014	3.77e-15	down
DN54166_c0_g1	371.426	2473.54	2.72552	3.79e-15	up
DN49274_c1_g1	240.833	1659.83	2.77367	3.84e-15	up
DN51969_c0_g1	8.41046	724.656	6.28964	3.95e-15	up
DN44074_c0_g2	200.249	13.0507	-3.92502	4.14e-15	down
DN52419_c0_g2	145.129	1081.54	2.88466	4.19e-15	up
DN39831_c0_g1	311.264	31.2034	-3.30852	4.21e-15	down
DN52566_c0_g1	695.328	74.061	-3.21669	4.4e-15	down
DN56517_c0_g1	331.744	1548.36	2.21726	4.4e-15	up
DN53747_c0_g2	170.29	1.81264	-6.47162	4.48e-15	down
DN56294_c0_g6	405.225	9156.72	4.45411	4.53e-15	up
DN62705_c0_g2	1251.62	97.0466	-3.66156	4.53e-15	down
DN45854_c0_g1	3287.34	426.419	-2.93299	4.55e-15	down
DN53755_c0_g1	47.2277	576.259	3.58501	4.62e-15	up
DN39506_c0_g1	146.041	3.70013	-5.21386	4.63e-15	down
DN63085_c0_g3	18.3084	545.896	4.83965	4.67e-15	up
DN25400_c0_g1	460.936	0.295345	-9.79315	4.69e-15	down
DN62914_c0_g3	645.093	1.32307	-8.55436	4.71e-15	down
DN50265_c0_g1	2.53218	116.187	5.44951	4.82e-15	up
DN63552_c1_g7	0.891712	187.863	7.43416	4.83e-15	up
DN41721_c0_g1	153.519	1.3362	-6.65693	4.88e-15	down
DN51640_c0_g1	208.7	13.3644	-3.94729	4.91e-15	down
DN56929_c0_g1	93.1216	1303.69	3.77913	4.93e-15	up
DN52385_c0_g1	151.282	2.06859	-6.08083	4.94e-15	down
DN41533_c0_g1	0.607607	370.643	8.81879	5.07e-15	up
DN42608_c0_g1	137.237	1094.64	2.98149	5.14e-15	up
DN53557_c0_g1	149.714	1.32307	-6.62448	5.21e-15	down
DN56978_c0_g1	1287.9	257.867	-2.31351	5.23e-15	down
DN51672_c0_g1	291.793	3.01233	-6.44141	5.27e-15	down
DN33109_c0_g2	21.4979	9562.58	8.47094	5.36e-15	up
DN58075_c0_g1	626.664	64.2539	-3.26876	5.55e-15	down
DN57154_c0_g3	3.94779	416.416	6.55822	5.57e-15	up
DN59900_c0_g1	438.821	5.47103	-6.14695	5.6e-15	down
DN54033_c0_g1	779.539	5126.61	2.70736	5.63e-15	up
DN25632_c0_g1	0.891712	248.76	7.80299	5.66e-15	up
DN56565_c0_g2	8875.57	1114.36	-2.98031	5.72e-15	down
DN59566_c0_g1	900.285	9.92538	-6.37788	5.77e-15	down
DN63595_c0_g2	23.5538	1223.05	5.6036	5.84e-15	up
DN60825_c1_g1	615.657	53.6961	-3.49265	5.84e-15	down
DN50717_c0_g1	1310.32	160.732	-3.01227	5.99e-15	down
DN54394_c0_g1	298.88	1.77324	-7.22432	6.16e-15	down
DN49580_c0_g1	1485.51	138.528	-3.4051	6.22e-15	down
DN43516_c0_g1	690.229	87.7954	-2.95831	6.36e-15	down
DN56946_c0_g1	169.192	3.21969	-5.65888	6.43e-15	down
DN48175_c0_g1	9.4737	212.689	4.43263	6.5e-15	up
DN54316_c0_g1	23.9648	316.645	3.69711	6.56e-15	up
DN61591_c1_g3	459.891	0.295345	-9.78548	6.72e-15	down
DN35738_c0_g2	49.4473	653.413	3.69588	6.73e-15	up
DN56183_c0_g2	216.443	19.7684	-3.43775	6.77e-15	down
DN58834_c0_g1	479.651	48.6987	-3.28216	6.84e-15	down
DN39168_c0_g1	8.27162	334.77	5.25488	6.84e-15	up
DN52490_c1_g1	2688.01	337.795	-2.97924	6.91e-15	down
DN48259_c0_g1	47.8991	564.264	3.53576	7.02e-15	up
DN58434_c0_g1	180.032	1128.34	2.63784	7.11e-15	up
DN56592_c0_g1	4.07581	201.616	5.54252	7.13e-15	up
DN51691_c0_g1	392.742	12.8079	-4.89288	7.13e-15	down
DN53849_c0_g2	1.48619	319.745	7.47732	7.18e-15	up
DN42727_c0_g1	723.211	34.3216	-4.36462	7.18e-15	down
DN64860_c2_g2	306.92	9.77733	-4.90453	7.56e-15	down
DN57176_c0_g2	139.749	2111.45	3.88738	7.56e-15	up
DN51695_c0_g1	272.823	8.3794	-4.97176	7.58e-15	down
DN54222_c0_g1	318.283	6481.64	4.30715	7.79e-15	up
DN62523_c1_g2	531.601	25.5518	-4.33655	7.84e-15	down
DN50946_c0_g1	76.7947	814.08	3.3855	7.85e-15	up
DN60408_c0_g1	534.817	21.6763	-4.55791	7.92e-15	down
DN62896_c0_g3	437.623	20.656	-4.36007	8.01e-15	down
DN63891_c1_g1	69.8645	501.986	2.83361	8.19e-15	up
DN49567_c0_g2	59.3664	2490.06	5.31157	8.2e-15	up
DN57259_c0_g1	777.82	106.567	-2.85438	8.2e-15	down
DN56728_c0_g2	1.18895	322.098	7.77336	8.22e-15	up
DN61294_c0_g3	512.418	3797.75	2.87749	8.23e-15	up
DN59074_c0_g2	57.1563	901.315	3.94645	8.27e-15	up
DN61428_c2_g2	0.891712	181.063	7.38025	8.4e-15	up
DN51238_c0_g1	257.35	38.193	-2.73983	8.43e-15	down
DN44609_c0_g1	660.154	3.7801	-7.28871	8.44e-15	down
DN52156_c0_g1	86.7575	646.135	2.88393	8.56e-15	up
DN54409_c0_g1	260.462	2.27995	-6.63715	8.63e-15	down
DN51438_c0_g1	375.616	17.529	-4.39239	8.66e-15	down
DN53206_c0_g1	133.856	2.51875	-5.68422	8.68e-15	down
DN56550_c0_g1	191.198	1.51729	-6.90757	8.92e-15	down
DN55535_c0_g2	1201.14	160.158	-2.89375	9.19e-15	down
DN45528_c0_g1	328.558	2100.95	2.66676	9.3e-15	up
DN64749_c1_g2	0.904844	193.167	7.46385	9.3e-15	up
DN49204_c0_g1	44.7897	697.531	3.92999	9.39e-15	up
DN61151_c0_g1	238.161	1.13797	-7.57861	9.46e-15	down
DN33109_c0_g3	10.1717	1783.11	7.2436	9.53e-15	up
DN55759_c1_g2	457.934	1.64468	-7.82503	9.61e-15	down
DN60316_c0_g2	2316.66	414.939	-2.47296	9.7e-15	down
DN58352_c0_g1	7477.1	1481.91	-2.3284	9.81e-15	down
DN42486_c0_g1	143.42	2.43478	-5.79199	9.86e-15	down
DN41968_c0_g1	147.608	1119.76	2.91083	9.98e-15	up
DN53488_c0_g2	406.451	6.11258	-5.96743	9.99e-15	down
DN62627_c0_g1	141.064	4.4142	-4.92865	1.01e-14	down
DN59882_c2_g1	264.552	1570.12	2.56028	1.02e-14	up
DN63507_c1_g1	139.048	2000.21	3.81705	1.02e-14	up
DN59822_c0_g1	218.384	11.422	-4.20803	1.03e-14	down
DN63085_c0_g2	168.874	5.19116	-4.96676	1.04e-14	down
DN57488_c0_g1	46.7719	324.792	2.78396	1.06e-14	up
DN52673_c0_g1	199.579	1577.94	2.96944	1.07e-14	up
DN56375_c0_g1	3661.42	352.715	-3.35762	1.08e-14	down
DN64105_c1_g1	904.98	153.113	-2.55203	1.09e-14	down
DN57821_c0_g2	183.861	2.54502	-6.10647	1.11e-14	down
DN57722_c0_g1	320.559	2562.73	2.9853	1.11e-14	up
DN54122_c0_g1	139.866	1.78637	-6.20785	1.11e-14	down
DN61697_c2_g5	4.8377	189.819	5.24032	1.12e-14	up
DN39992_c0_g1	411.851	4686.73	3.4869	1.13e-14	up
DN62736_c0_g2	11.8047	693.607	5.77407	1.14e-14	up
DN50186_c0_g1	190.558	2.30622	-6.20596	1.14e-14	down
DN56363_c0_g1	158.666	1.4779	-6.66946	1.14e-14	down
DN64269_c0_g1	1487.81	161.135	-3.19033	1.15e-14	down
DN52082_c0_g1	445.066	1637.37	1.87593	1.16e-14	up
DN61061_c0_g1	15.6325	390.237	4.5924	1.16e-14	up
DN61162_c0_g1	234.107	5.02203	-5.40314	1.2e-14	down
DN62364_c0_g4	1410.21	332.353	-2.0795	1.2e-14	down
DN64432_c1_g2	142.908	5.27397	-4.67689	1.22e-14	down
DN56502_c0_g1	1501.74	22749.5	3.89097	1.23e-14	up
DN61234_c0_g1	670.372	109.445	-2.60711	1.26e-14	down
DN51053_c0_g1	16.1739	2190.57	6.90093	1.27e-14	up
DN56125_c0_g2	19.0154	345.777	4.14797	1.31e-14	up
DN56504_c0_g3	1534.74	162.89	-3.21744	1.33e-14	down
DN49545_c0_g2	463.232	4768.75	3.34448	1.36e-14	up
DN41845_c0_g1	3.04295	221.136	6.04552	1.36e-14	up
DN59661_c1_g1	1782.08	407.636	-2.12398	1.37e-14	down
DN47559_c0_g1	393.703	0.295345	-9.58502	1.38e-14	down
DN59937_c0_g1	31.2086	1989.99	5.89043	1.39e-14	up
DN62659_c0_g1	336.404	33.4321	-3.31379	1.4e-14	down
DN54121_c0_g1	178.051	1.12484	-7.20367	1.43e-14	down
DN45731_c0_g1	283.971	27.9854	-3.3188	1.43e-14	down
DN44584_c0_g1	319.724	1.79951	-7.29931	1.46e-14	down
DN62077_c0_g1	14.9043	408.438	4.71876	1.47e-14	up
DN61788_c1_g1	372.156	21589	5.75801	1.47e-14	up
DN57265_c0_g2	417.678	1672.01	1.99698	1.48e-14	up
DN41608_c0_g1	48.7634	2559.69	5.6219	1.5e-14	up
DN55664_c1_g1	79.901	2526.75	4.91935	1.52e-14	up
DN61656_c1_g2	11.491	279.177	4.55005	1.52e-14	up
DN57654_c0_g1	440.349	18.9496	-4.49336	1.55e-14	down
DN44086_c0_g1	3.89035	497.465	6.80613	1.59e-14	up
DN56917_c0_g1	19.8191	376.199	4.20951	1.59e-14	up
DN54551_c0_g1	157.533	1476.71	3.21118	1.66e-14	up
DN63633_c0_g1	74.2886	1618.67	4.39987	1.69e-14	up
DN46920_c0_g1	260.667	12.8462	-4.28386	1.73e-14	down
DN62894_c0_g1	4583.66	461.362	-3.29357	1.74e-14	down
DN48032_c1_g1	1.20208	203.016	7.15216	1.74e-14	up
DN53145_c0_g1	559.569	86.5489	-2.68367	1.77e-14	down
DN57147_c0_g1	355.031	3826.53	3.4093	1.78e-14	up
DN54791_c0_g1	119.216	2.01087	-5.76215	1.79e-14	down
DN48871_c0_g1	5507.08	375.1	-3.84647	1.81e-14	down
DN46969_c0_g1	364.658	10.4623	-5.07505	1.85e-14	down
DN63812_c0_g1	397.824	0.379324	-9.57892	1.87e-14	down
DN60349_c1_g2	719.201	6135.91	3.07757	1.91e-14	up
DN53438_c0_g1	38.6018	1178.17	4.8677	1.99e-14	up
DN59142_c0_g1	789.795	97.9433	-2.99314	2e-14	down
DN46509_c0_g1	336.39	14.6286	-4.47403	2.05e-14	down
DN53788_c0_g1	230.995	19.5666	-3.52387	2.07e-14	down
DN62270_c0_g1	8.11553	217.471	4.68749	2.08e-14	up
DN59571_c0_g2	414.711	3799.41	3.17889	2.11e-14	up
DN59261_c1_g1	176.905	1372.49	2.94166	2.12e-14	up
DN55080_c0_g1	63.8513	2698.1	5.31954	2.2e-14	up
DN53259_c1_g4	18.5013	188.119	3.32903	2.24e-14	up
DN45000_c0_g2	411.821	0.295345	-9.63267	2.29e-14	down
DN49784_c0_g1	226.052	2186.5	3.25518	2.3e-14	up
DN49346_c0_g1	166.573	2190.26	3.69005	2.36e-14	up
DN48279_c0_g1	125.31	1651.17	3.69348	2.37e-14	up
DN41335_c0_g1	143.406	4.23311	-4.97513	2.38e-14	down
DN61737_c1_g1	489.581	43.7982	-3.45391	2.38e-14	down
DN58201_c0_g2	510.897	2246.55	2.13132	2.4e-14	up
DN63149_c2_g2	225.79	5.52708	-5.31684	2.4e-14	down
DN55600_c0_g1	172.966	1059.24	2.60477	2.44e-14	up
DN64527_c3_g2	11372.2	593.356	-4.22151	2.46e-14	down
DN64497_c3_g1	2200.65	58594.7	4.6808	2.47e-14	up
DN62870_c0_g1	1494.03	296.116	-2.32729	2.47e-14	down
DN64161_c1_g1	169.989	3600.83	4.36058	2.48e-14	up
DN43070_c0_g1	1.18895	199.068	7.12817	2.49e-14	up
DN52324_c0_g2	14.2761	173.59	3.57686	2.52e-14	up
DN35716_c1_g1	187.786	1562.3	3.041	2.52e-14	up
DN61852_c0_g1	509.617	3520.78	2.77701	2.54e-14	up
DN50080_c0_g1	163.336	0.970013	-7.11723	2.57e-14	down
DN64360_c0_g4	6.59817	146.086	4.42494	2.58e-14	up
DN61638_c0_g1	146.676	916.43	2.63275	2.58e-14	up
DN44163_c0_g2	1309.81	126.219	-3.35191	2.6e-14	down
DN49738_c0_g1	22.4983	538.086	4.53099	2.61e-14	up
DN55062_c0_g2	363.969	58.1772	-2.63027	2.65e-14	down
DN53506_c0_g1	916.458	104.389	-3.11943	2.69e-14	down
DN38807_c0_g1	185.579	1872	3.31491	2.72e-14	up
DN42089_c0_g1	95.2901	1204.84	3.63488	2.74e-14	up
DN53738_c0_g1	383.19	0.590689	-8.7566	2.75e-14	down
DN56861_c0_g1	177.809	6.99067	-4.62808	2.76e-14	down
DN41300_c0_g1	171.665	1.99774	-6.2609	2.79e-14	down
DN57258_c0_g1	498.87	2709.13	2.43322	2.8e-14	up
DN41107_c0_g1	164.127	1112.53	2.74944	2.84e-14	up
DN56502_c0_g2	1.53461	129.281	6.24014	2.9e-14	up
DN58323_c0_g3	4.57755	286.2	5.84393	2.94e-14	up
DN51928_c0_g1	13.1835	2196.12	7.171	2.96e-14	up
DN27237_c0_g1	137.81	3.41792	-5.25341	3.11e-14	down
DN52062_c1_g1	420.681	3.81556	-6.62931	3.24e-14	down
DN55039_c0_g1	255.868	17.5226	-3.84697	3.25e-14	down
DN47195_c0_g1	114.922	2.01087	-5.70957	3.28e-14	down
DN51737_c0_g1	71.8595	952.193	3.69941	3.32e-14	up
DN46287_c0_g1	316.675	0.732382	-8.45928	3.4e-14	down
DN56732_c0_g1	265.934	9.40997	-4.73732	3.42e-14	down
DN61589_c0_g2	8.95702	164.125	4.17082	3.45e-14	up
DN20209_c0_g2	191.862	0.674668	-7.83964	3.45e-14	down
DN58664_c0_g1	600.977	106.706	-2.48228	3.47e-14	down
DN61226_c0_g1	660.644	3678.25	2.46906	3.49e-14	up
DN58373_c0_g1	166.636	1664.54	3.30033	3.73e-14	up
DN41679_c0_g1	481.61	3040.46	2.64851	3.89e-14	up
DN42791_c0_g1	27.4189	227.382	3.0401	3.89e-14	up
DN62577_c0_g1	184.831	13.77	-3.73431	3.93e-14	down
DN63764_c2_g4	140.421	4.69758	-4.88063	3.93e-14	down
DN64289_c0_g2	2063.32	276.379	-2.88595	4.02e-14	down
DN61985_c2_g1	2321.23	298.517	-2.94509	4.02e-14	down
DN59965_c0_g1	638.421	59.8923	-3.39207	4.03e-14	down
DN64836_c5_g3	227.207	1751.71	2.93312	4.04e-14	up
DN64257_c1_g3	6.26153	197.299	4.91405	4.15e-14	up
DN26973_c0_g1	139.341	1.43332	-6.499	4.16e-14	down
DN57783_c0_g1	162.566	958.488	2.55039	4.17e-14	up
DN51043_c0_g1	377.148	22061.6	5.76607	4.18e-14	up
DN61189_c2_g4	23.09	5359.04	7.60877	4.26e-14	up
DN51233_c0_g1	4053.01	271.684	-3.86947	4.32e-14	down
DN55641_c0_g1	3.75151	237.925	5.87403	4.39e-14	up
DN58739_c0_g2	528.71	43.6624	-3.57117	4.45e-14	down
DN60828_c0_g5	8.97867	977.439	6.59673	4.45e-14	up
DN55617_c0_g6	15.9642	160.273	3.30801	4.45e-14	up
DN50892_c0_g1	310.773	15913.6	5.58352	4.46e-14	up
DN57411_c0_g1	515.954	0.590689	-9.12976	4.48e-14	down
DN59526_c0_g1	435.498	43.0019	-3.32757	4.5e-14	down
DN60422_c0_g6	677.891	135.772	-2.31316	4.75e-14	down
DN42063_c0_g1	136.993	778.691	2.4975	4.83e-14	up
DN46552_c0_g1	201.181	1001.69	2.30997	4.88e-14	up
DN36772_c0_g1	8.47512	291.958	5.03832	4.9e-14	up
DN64118_c0_g2	2315.46	239.56	-3.2536	4.93e-14	down
DN62399_c0_g4	6.96187	241.295	5.05032	4.95e-14	up
DN61440_c0_g1	42.8454	552.985	3.66406	4.95e-14	up
DN61924_c0_g2	4863.86	749.341	-2.68838	4.96e-14	down
DN61487_c1_g4	588.119	55.417	-3.39188	5.02e-14	down
DN56115_c0_g1	952.5	171.505	-2.46355	5.05e-14	down
DN44552_c0_g1	396.074	39.9714	-3.29373	5.05e-14	down
DN50666_c0_g1	377.851	14.5892	-4.63713	5.16e-14	down
DN63110_c0_g3	1357.03	156.336	-3.09979	5.22e-14	down
DN45894_c0_g1	0.629762	313.576	8.5724	5.32e-14	up
DN47555_c0_g1	169.428	1.02773	-7.14871	5.34e-14	down
DN64740_c4_g2	1.48619	195.697	6.81168	5.38e-14	up
DN58148_c3_g2	137.827	7.42653	-4.16478	5.4e-14	down
DN41618_c0_g1	567.056	8.52628	-5.95071	5.49e-14	down
DN50189_c0_g1	145.615	6.91865	-4.32391	5.49e-14	down
DN64341_c1_g3	114.888	1786.5	3.92617	5.49e-14	up
DN54459_c0_g1	212.504	8.58282	-4.57798	5.55e-14	down
DN60198_c0_g1	3935.95	16794.6	2.08839	5.57e-14	up
DN60883_c0_g2	765.778	2753.48	1.84283	5.64e-14	up
DN50673_c0_g1	36.1895	380.924	3.37918	5.64e-14	up
DN50471_c0_g1	86.1001	500.628	2.52934	5.78e-14	up
DN16062_c0_g1	114.266	2.15256	-5.67681	5.8e-14	down
DN60851_c0_g1	199.778	2816.55	3.78752	5.82e-14	up
DN56567_c0_g3	141.783	0.970013	-6.92352	5.97e-14	down
DN46202_c0_g1	357.354	2617.61	2.85982	6.04e-14	up
DN60414_c0_g1	22.3214	1776.44	6.17958	6.04e-14	up
DN60419_c0_g2	223.749	7.95156	-4.73776	6.08e-14	down
DN61345_c1_g3	768.608	3720.21	2.26877	6.24e-14	up
DN61953_c0_g1	1115.35	210.487	-2.39617	6.36e-14	down
DN45665_c0_g1	258.145	29.8216	-3.09332	6.47e-14	down
DN61171_c0_g1	273.02	2909.45	3.39245	6.48e-14	up
DN64170_c0_g5	148.672	2.84036	-5.6411	6.59e-14	down
DN60009_c0_g2	974.273	17880.1	4.15881	6.69e-14	up
DN63411_c0_g1	19.2379	332.573	4.07159	6.7e-14	up
DN52789_c1_g1	57.0598	589.601	3.34993	6.78e-14	up
DN64024_c0_g3	177.826	1137.16	2.66678	6.81e-14	up
DN59220_c0_g1	838.017	69.0739	-3.58084	6.86e-14	down
DN58262_c0_g1	854.896	110.047	-2.94732	6.89e-14	down
DN60206_c1_g1	4277.43	559.053	-2.92153	6.96e-14	down
DN47366_c0_g1	240.041	0.590689	-8.14278	6.97e-14	down
DN63767_c1_g1	0.66505	210.542	8.05709	7.18e-14	up
DN61254_c0_g1	1202.22	5442.62	2.17299	7.24e-14	up
DN59431_c0_g1	89.4251	627.699	2.79888	7.34e-14	up
DN58406_c0_g1	52.9085	504.729	3.23572	7.4e-14	up
DN60386_c2_g1	249.837	1.09857	-7.63064	7.42e-14	down
DN41708_c0_g1	904.596	135.388	-2.72826	7.42e-14	down
DN63860_c0_g1	531.975	2274.07	2.091	7.45e-14	up
DN52101_c0_g1	148.69	653.503	2.13115	7.78e-14	up
DN88623_c0_g1	138.23	3.43105	-5.25211	7.81e-14	down
DN58809_c1_g1	243.594	2363.99	3.2599	7.89e-14	up
DN56357_c0_g1	14.3263	309.309	4.37691	7.92e-14	up
DN57822_c0_g1	441.558	12.8792	-5.01031	7.93e-14	down
DN54078_c0_g1	30.6272	562.165	4.15625	8.01e-14	up
DN58426_c0_g1	840.988	90.202	-3.19849	8.36e-14	down
DN49221_c1_g1	165.846	2554.16	3.91168	8.57e-14	up
DN64635_c3_g1	2.12006	221.293	6.51968	8.57e-14	up
DN54814_c0_g1	187.527	4.79871	-5.20868	8.62e-14	down
[truncated: 11,862 more rows]

## Sheet: stem_vs_leaf.DESeq2.DE_results.
id	baseMeanA	baseMeanB	log2(ye/jing)	padj	regulated
DN46606_c0_g1	24066.8	444.455	-5.70289	8.41e-64	down
DN61604_c0_g1	2727.3	6.32347	-8.51424	1.77e-62	down
DN57796_c0_g1	2217.85	66.3692	-5.01527	3.64e-57	down
DN57725_c0_g4	65.1911	5369.56	6.27643	1.54e-55	up
DN50264_c0_g1	1111.28	27.6913	-5.26433	1.01e-52	down
DN53744_c0_g2	1738.14	7.75229	-7.60932	1.15e-50	down
DN48060_c0_g1	1087.79	30122.6	4.74893	2.59e-49	up
DN64391_c0_g1	786.899	15.4826	-5.59861	7.78e-45	down
DN56524_c0_g2	100.616	2353.46	4.50718	4.49e-44	up
DN56673_c0_g2	2528.34	26.4021	-6.45358	2.36e-43	down
DN46284_c0_g1	736.846	7.82211	-6.41578	7.45e-43	down
DN54004_c0_g1	1924.3	61.8442	-4.89791	1.18e-40	down
DN60348_c0_g1	93.0941	3633.19	5.21765	1.3e-40	up
DN63267_c0_g1	893.215	25.6142	-5.06583	1.3e-40	down
DN67031_c0_g1	4.62922	544.929	6.72523	2.52e-40	up
DN55099_c0_g1	1157.49	39.5996	-4.81956	2.88e-39	down
DN54643_c0_g1	5601.42	4.21931	-9.79922	4.96e-39	down
DN64154_c0_g2	782.425	20.4788	-5.17637	5.25e-39	down
DN55606_c0_g2	39.6094	2611.21	5.93084	1.91e-37	up
DN49765_c0_g1	125.171	12218.1	6.46174	7.48e-37	up
DN61909_c0_g1	5549.41	156.504	-5.0763	2.15e-36	down
DN63371_c0_g3	88.438	17730.1	7.41722	2.92e-36	up
DN56524_c0_g3	84.7869	1763.12	4.33426	3.24e-36	up
DN54740_c0_g2	1507.39	4.73301	-8.03746	7e-36	down
DN51315_c0_g1	917.572	7.14823	-6.83992	7e-36	down
DN60242_c0_g1	1998.66	43156.5	4.38592	1.59e-35	up
DN62374_c0_g1	52.9318	985.814	4.17741	1.05e-34	up
DN51579_c0_g1	1031.94	8.03844	-6.79397	2.34e-34	down
DN40174_c0_g1	1441.26	1.89052	-8.99075	2.34e-34	down
DN49597_c0_g1	1161.66	46.115	-4.59452	2.42e-34	down
DN61208_c1_g1	7907.65	17.2284	-8.4514	2.85e-34	down
DN61708_c0_g1	1235.62	80.1383	-3.91128	2.85e-34	down
DN51911_c0_g1	3733.88	58.8515	-5.86987	4.01e-34	down
DN44215_c0_g1	7.50802	1279.25	7.1914	8.72e-34	up
DN54843_c0_g1	769.407	5.4152	-6.92091	5.3e-33	down
DN53444_c0_g1	726.432	9.19625	-6.12607	5.96e-33	down
DN57397_c0_g2	469.326	4.81383	-6.42628	4.41e-32	down
DN52478_c0_g1	2312.87	9.1894	-7.66938	6.13e-32	down
DN56617_c0_g1	1204.5	29.7048	-5.24546	1.23e-31	down
DN44473_c0_g2	1691.08	21.222	-6.16934	2.65e-31	down
DN63614_c0_g2	549.91	11.8881	-5.43264	3.35e-31	down
DN47705_c0_g1	1222.56	36.5235	-4.98567	7.54e-31	down
DN59720_c0_g1	1998.35	24.5011	-6.17776	3.15e-29	down
DN46170_c0_g1	3355.75	73.0645	-5.41061	4.22e-29	down
DN52836_c0_g1	432.007	3.82743	-6.60977	5.7e-29	down
DN60766_c1_g3	631.824	12.2289	-5.5882	5.93e-29	down
DN58614_c2_g7	449.151	15.9907	-4.75144	6.54e-29	down
DN54147_c0_g2	1210.75	1.9645	-8.68676	6.54e-29	down
DN58602_c0_g4	1252.41	2.49604	-8.4171	6.54e-29	down
DN62878_c0_g1	79.7799	3153.04	5.20717	6.54e-29	up
DN41375_c0_g2	20.5708	2218.29	6.55109	8.94e-29	up
DN52798_c0_g1	8.01396	620.177	6.1102	1.31e-28	up
DN56062_c0_g1	489.322	2.56587	-7.20535	2.62e-28	down
DN60625_c0_g7	1.21838	897.245	8.90045	3.41e-28	up
DN43387_c0_g1	11.4074	641.325	5.68089	3.6e-28	up
DN48216_c0_g1	874.058	48.7206	-4.12062	5.1e-28	down
DN44957_c0_g1	852.224	5.34122	-7.02367	2.3e-27	down
DN51923_c0_g1	817.815	5960.55	2.84885	8.26e-27	up
DN57892_c0_g2	1218.84	3.7576	-7.9183	1.21e-26	down
DN50612_c0_g1	482.612	30.7349	-3.93055	1.46e-26	down
DN58485_c2_g5	2.48815	639.643	7.63491	3.84e-26	up
DN50344_c1_g1	692.782	2.10831	-7.93318	4.08e-26	down
DN55805_c0_g1	954.632	15.206	-5.8082	6e-26	down
DN61490_c0_g1	230.688	1887.4	3.01188	7.98e-26	up
DN48479_c0_g1	4773.7	19.9861	-7.54654	9.39e-26	down
DN53222_c0_g2	1936.09	52.373	-5.10419	1.24e-25	down
DN52197_c0_g1	776.385	6442.01	3.03149	1.28e-25	up
DN45148_c0_g2	15.7854	1307.94	6.18355	1.47e-25	up
DN62582_c0_g3	466.449	6.69752	-5.96045	1.78e-25	down
DN46969_c0_g1	529.3	10.5181	-5.54042	2.28e-25	down
DN62728_c0_g2	876.997	75.9631	-3.49572	3.71e-25	down
DN48781_c0_g1	1336.22	4.6002	-7.74437	4.84e-25	down
DN40500_c0_g1	842.735	14.8045	-5.69548	4.84e-25	down
DN59563_c0_g1	1441.66	100.022	-3.80648	5.53e-25	down
DN63927_c0_g3	431.788	2.26311	-7.17446	6.3e-25	down
DN59673_c1_g3	1214.45	14.5921	-6.17517	9.35e-25	down
DN54250_c0_g2	719.46	65.2937	-3.42721	9.8e-25	down
DN47467_c0_g1	1330.02	26.1162	-5.5367	1.86e-24	down
DN52344_c0_g1	1098.5	18246.2	4.0023	1.88e-24	up
DN50748_c0_g2	2075.43	56.3833	-5.09009	2.44e-24	down
DN50368_c0_g1	308.638	2.32879	-6.72798	2.83e-24	down
DN62564_c1_g2	396.108	10.1482	-5.17543	2.88e-24	down
DN53682_c0_g1	787.733	9.63451	-6.13449	3.88e-24	down
DN57023_c2_g7	9489.75	472.224	-4.26557	3.91e-24	down
DN50451_c0_g1	34.8622	1268.34	5.07491	8.36e-24	up
DN62444_c1_g7	1426.35	150.136	-3.22184	8.96e-24	down
DN59318_c0_g1	100.234	959.794	3.23193	1.24e-23	up
DN59400_c2_g1	19.3708	482.622	4.55807	1.27e-23	up
DN57892_c0_g1	939.585	1.9562	-8.28648	1.39e-23	down
DN57964_c2_g2	895.937	1.9645	-8.22783	1.47e-23	down
DN48279_c0_g1	125.263	1669.94	3.69478	1.54e-23	up
DN60559_c0_g2	624.176	36.1887	-4.04705	1.87e-23	down
DN53222_c0_g1	1305.93	28.9314	-5.35846	2.23e-23	down
DN64056_c2_g1	889.621	56.0371	-3.93363	2.47e-23	down
DN46632_c0_g1	1085.17	35.9875	-4.81328	2.52e-23	down
DN62894_c0_g1	6087.53	468.058	-3.65897	2.57e-23	down
DN24295_c0_g1	707.686	56.2073	-3.61276	2.57e-23	down
DN26535_c0_g1	254.908	4.96179	-5.54908	2.57e-23	down
DN46638_c0_g1	304.904	9.833	-4.86224	2.67e-23	down
DN59890_c0_g1	736.387	3.24121	-7.39257	2.84e-23	down
DN48871_c0_g1	4816.41	379.056	-3.62671	3.48e-23	down
DN33109_c0_g2	160.346	9607.15	5.73768	4.54e-23	up
DN60765_c0_g1	1700.11	96.1214	-4.08207	4.9e-23	down
DN47120_c0_g1	990.215	43.9698	-4.40937	6.17e-23	down
DN42534_c0_g1	1070.28	2.55487	-8.18021	9.52e-23	down
DN56339_c0_g1	521.647	21.3788	-4.51838	9.52e-23	down
DN55717_c0_g1	4380.06	133.708	-4.92509	1.22e-22	down
DN53911_c0_g1	904.68	93.1434	-3.24956	1.38e-22	down
DN43997_c1_g1	664.511	0.605515	-9.02228	1.39e-22	down
DN59050_c0_g1	9729.85	897.058	-3.40439	1.52e-22	down
DN55717_c0_g2	2253.83	65.7674	-4.98226	1.72e-22	down
DN49092_c0_g1	99.7627	1771.14	4.0902	1.73e-22	up
DN56357_c3_g2	1139.92	8314.78	2.84668	1.74e-22	up
DN56886_c0_g1	3833.26	210.848	-4.1209	1.85e-22	down
DN50748_c0_g1	1459.08	28.0421	-5.53354	2.13e-22	down
DN48226_c0_g1	415.332	1.51379	-7.50978	3e-22	down
DN63743_c2_g2	918.986	9.09344	-6.42448	3.78e-22	down
DN54737_c0_g2	1677.4	116.075	-3.80463	4.16e-22	down
DN49553_c0_g1	2578.68	5.12904	-8.3594	4.26e-22	down
DN56504_c0_g3	2164.36	165.353	-3.66448	4.71e-22	down
DN61242_c0_g1	171.662	1221.68	2.81158	5.25e-22	up
DN61694_c0_g1	434.776	1.51379	-7.56233	5.25e-22	down
DN53381_c1_g1	7073.86	22.6174	-7.80784	5.48e-22	down
DN60511_c0_g2	2648.59	145.34	-4.12136	8.84e-22	down
DN45188_c1_g1	549.76	1.50279	-8.01194	1.07e-21	down
DN58119_c0_g1	737.785	15.4238	-5.42414	1.16e-21	down
DN54497_c0_g2	1554.43	10.2222	-6.92134	1.64e-21	down
DN61705_c0_g1	6859.59	267.014	-4.5917	1.67e-21	down
DN62120_c1_g3	424.949	2.03018	-7.27396	1.67e-21	down
DN63633_c0_g1	90.3574	1641.74	4.11891	1.68e-21	up
DN63955_c0_g2	91.0321	1889.08	4.30152	1.75e-21	up
DN64667_c1_g4	400.756	15.4472	-4.59	2.1e-21	down
DN61362_c0_g1	86.048	1791.63	4.30495	2.83e-21	up
DN49794_c1_g1	122.468	1100.67	3.13885	3.08e-21	up
DN46679_c0_g1	1909.27	27.1475	-5.93599	3.34e-21	down
DN62514_c0_g1	2124.84	229.739	-3.17809	3.72e-21	down
DN57357_c0_g1	736.038	31.3134	-4.46496	4.02e-21	down
DN40367_c0_g1	26.9418	770.357	4.73486	4.02e-21	up
DN52389_c0_g1	397.328	0.749322	-8.38032	4.61e-21	down
DN59903_c0_g1	505.104	18.5405	-4.65194	5.7e-21	down
DN52413_c0_g1	568.405	2.91916	-7.23256	5.97e-21	down
DN57173_c0_g2	361.5	1.12191	-7.83427	9.24e-21	down
DN54374_c0_g1	882.495	3.24121	-7.5691	1.13e-20	down
DN53113_c0_g1	284.815	1.65759	-6.99097	1.3e-20	down
DN58651_c0_g1	6157.99	43.1177	-6.82565	1.55e-20	down
DN57502_c0_g1	693.72	15.7155	-5.31554	1.7e-20	down
DN57943_c0_g3	634.12	60.9681	-3.34614	1.87e-20	down
DN61315_c1_g1	1221.09	98.2539	-3.58643	2.01e-20	down
DN58695_c0_g2	487.495	14.5963	-4.93233	2.1e-20	down
DN57777_c2_g2	1558.26	14.9144	-6.43454	2.32e-20	down
DN40127_c0_g1	1670.02	104.673	-3.93417	2.79e-20	down
DN53778_c0_g4	1507.41	14.5555	-6.41126	3.37e-20	down
DN58665_c0_g1	416.046	28.0472	-3.82962	3.85e-20	down
DN24826_c0_g1	915.618	37.9261	-4.50612	4.39e-20	down
DN60765_c0_g2	333.351	26.9392	-3.58157	4.53e-20	down
DN62261_c0_g1	1318.29	13742.5	3.34506	4.69e-20	up
DN58022_c0_g1	160.656	1449.44	3.1427	5.99e-20	up
DN54588_c0_g2	2227.45	95.2613	-4.45421	5.99e-20	down
DN61766_c0_g1	9744.47	192.588	-5.48844	7.38e-20	down
DN51114_c0_g1	52.3545	452.762	3.08293	7.38e-20	up
DN62846_c1_g2	1596.46	219.662	-2.83795	7.38e-20	down
DN49902_c0_g1	6458.23	228.517	-4.71392	8.68e-20	down
DN60000_c1_g1	820.583	11.8908	-5.88413	1.09e-19	down
DN58592_c0_g1	875.306	22.7553	-5.13419	1.22e-19	down
DN46822_c0_g1	412.018	18.9035	-4.35685	1.36e-19	down
DN55650_c0_g1	240.735	3878.41	3.94715	1.4e-19	up
DN51692_c0_g1	609.962	46.5535	-3.66397	1.4e-19	down
DN57535_c0_g1	512.015	4824.77	3.20294	1.48e-19	up
DN52829_c0_g1	128.853	2077.86	3.94868	1.62e-19	up
DN60393_c0_g1	4530.33	15.0214	-7.7016	2.19e-19	down
DN58522_c0_g1	327.988	15.999	-4.28717	2.25e-19	down
DN58978_c0_g5	220.177	8.27698	-4.62412	2.51e-19	down
DN53397_c0_g1	37.3701	1490.81	5.17274	2.53e-19	up
DN50619_c0_g1	1903.4	43.0086	-5.3064	2.68e-19	down
DN49258_c1_g1	356.305	12.1715	-4.7711	3.46e-19	down
DN52952_c0_g1	2114.22	257.515	-3.00913	3.47e-19	down
DN48961_c0_g1	338.281	2.19328	-6.80385	3.47e-19	down
DN53510_c1_g1	606.731	2.93845	-7.20247	4.25e-19	down
DN58334_c1_g1	1039	23.7195	-5.29671	4.29e-19	down
DN78321_c0_g1	315.61	13.1579	-4.4987	6.07e-19	down
DN58638_c0_g1	222.54	5.05091	-5.27422	6.07e-19	down
DN53701_c1_g1	633.619	57.6588	-3.41347	7.99e-19	down
DN60812_c0_g1	1577.6	3.22607	-8.23268	8.15e-19	down
DN37386_c0_g1	1685.72	12.1142	-6.76746	8.91e-19	down
DN50403_c0_g1	414.443	15.4826	-4.63969	9.09e-19	down
DN46655_c0_g1	322.748	4490.44	3.74281	9.84e-19	up
DN47992_c0_g1	329.13	27.1993	-3.55625	1.3e-18	down
DN47178_c0_g3	1053.24	2.7795	-7.9246	1.54e-18	down
DN56670_c0_g1	1742.03	21.8146	-6.07081	1.8e-18	down
DN61813_c0_g1	19.5259	1894.13	6.30951	2.16e-18	up
DN63613_c1_g1	14.773	380.285	4.5797	2.32e-18	up
DN63270_c0_g1	822.301	12.1466	-5.85836	2.4e-18	down
DN52200_c0_g1	1885.48	18.7734	-6.34235	2.77e-18	down
DN49484_c0_g1	8.67932	222.698	4.57844	2.99e-18	up
DN44416_c0_g1	15.3695	287.786	4.14673	3.3e-18	up
DN61563_c0_g2	33.8515	332.952	3.25949	3.64e-18	up
DN54017_c0_g1	1198.77	14.9725	-6.07254	3.71e-18	down
DN60215_c2_g1	250.96	7.8768	-4.88055	4.12e-18	down
DN60625_c0_g5	0.62356	398.367	8.40079	5.34e-18	up
DN62999_c0_g3	463.135	5013.57	3.39346	5.34e-18	up
DN53146_c0_g1	282.219	3.97954	-5.92767	5.97e-18	down
DN49605_c0_g1	4300.32	134.906	-4.86528	6.42e-18	down
DN39574_c0_g1	425.729	0.302758	-8.93076	7.94e-18	down
DN58283_c0_g1	239.998	1971.84	3.00827	7.94e-18	up
DN83381_c0_g1	378.713	2.63716	-6.82124	7.94e-18	down
DN53495_c0_g1	631.091	47.2357	-3.68396	8.93e-18	down
DN43297_c0_g1	524.758	79.2458	-2.70447	9.02e-18	down
DN49401_c0_g1	477.894	37.1392	-3.6292	9.62e-18	down
DN46310_c0_g1	255.516	1.58777	-6.81909	1.08e-17	down
DN51029_c0_g1	279.688	0.749322	-7.87769	1.14e-17	down
DN44579_c0_g1	1032.62	128.825	-2.97174	1.17e-17	down
DN61981_c0_g1	259.121	0.605515	-7.82283	1.21e-17	down
DN50435_c0_g1	2187.4	27.067	-6.06312	1.21e-17	down
DN54481_c0_g1	1185.85	7.32233	-6.91	1.23e-17	down
DN57985_c1_g2	1465.86	86.7588	-4.00426	1.44e-17	down
DN39907_c0_g1	432.631	0.605515	-8.3734	1.62e-17	down
DN57001_c0_g1	202.74	6.91384	-4.74456	1.82e-17	down
DN50734_c0_g1	49.1905	398.844	2.98873	1.86e-17	up
DN38500_c0_g1	117.564	931.625	2.95714	1.99e-17	up
DN42625_c1_g2	1057.61	65.6108	-3.93739	2.04e-17	down
DN55965_c0_g1	928.355	5945.92	2.65799	2.19e-17	up
DN56567_c0_g2	66.7812	528.355	2.95402	2.48e-17	up
DN61986_c0_g1	296.291	9.71825	-4.7984	2.5e-17	down
DN62523_c1_g1	794.572	71.3248	-3.43087	2.53e-17	down
DN55858_c0_g1	609.602	35.3166	-4.03478	2.56e-17	down
DN59074_c0_g2	98.4502	911.571	3.17478	3.09e-17	up
DN62141_c0_g5	57.7918	3148.23	5.55752	3.83e-17	up
DN53673_c0_g1	440.38	4.36312	-6.31386	3.92e-17	down
DN56199_c0_g2	15.3921	457.565	4.76372	3.96e-17	up
DN47028_c0_g1	447.439	9.91943	-5.31948	4.1e-17	down
DN61522_c1_g1	46.0944	621.531	3.69346	4.21e-17	up
DN59852_c0_g1	92.2251	1338.47	3.79463	4.29e-17	up
DN53478_c0_g1	1581.64	4.67418	-7.74724	4.35e-17	down
DN53871_c0_g1	267.587	2371.93	3.11297	4.84e-17	up
DN53706_c0_g1	209.801	1.28501	-6.81755	5.15e-17	down
DN42097_c0_g1	694.279	33.4886	-4.27273	5.15e-17	down
DN41533_c0_g1	0.601783	371.966	8.29111	5.27e-17	up
DN57215_c0_g1	3701.62	510.579	-2.83092	5.48e-17	down
DN52743_c0_g1	357.81	1779.91	2.30052	5.54e-17	up
DN51642_c0_g1	795.207	7.31818	-6.4085	5.6e-17	down
DN59138_c0_g2	32.7629	457.25	3.74208	5.6e-17	up
DN61428_c2_g2	1.86459	182.712	6.28752	7.13e-17	up
DN51319_c0_g1	447.602	11.8356	-5.09074	7.16e-17	down
DN54354_c0_g2	459.367	23.4075	-4.19351	9.06e-17	down
DN56276_c0_g1	653.341	81.9926	-2.96044	9.92e-17	down
DN51688_c0_g1	258.49	2.93161	-6.1894	9.96e-17	down
DN64114_c0_g1	1845.55	386.93	-2.24101	1.02e-16	down
DN40994_c0_g1	171.065	2.7878	-5.69967	1.1e-16	down
DN60469_c0_g1	445.456	22.2236	-4.23275	1.15e-16	down
DN44135_c0_g1	8332.64	34.7069	-7.36447	1.19e-16	down
DN56777_c0_g8	5.54062	379.83	5.83914	1.42e-16	up
DN52231_c0_g1	39.2063	564.777	3.78278	1.5e-16	up
DN52061_c0_g1	315.907	0.302758	-8.56584	1.88e-16	down
DN61904_c1_g1	330.11	1.72742	-7.05917	2.1e-16	down
DN56611_c0_g2	182.434	1.35899	-6.62029	2.47e-16	down
DN62627_c0_g1	173.797	4.44955	-5.10338	2.5e-16	down
DN58352_c0_g1	8735.57	1501.82	-2.52059	2.63e-16	down
DN59561_c0_g4	215.606	6.94144	-4.78445	2.78e-16	down
DN57944_c0_g1	1432.34	152.278	-3.19211	2.94e-16	down
DN47038_c0_g4	267.529	15.495	-4.03474	3.03e-16	down
DN57397_c0_g1	239.245	6.92629	-4.95174	3.53e-16	down
DN59377_c0_g1	314.248	1.21103	-7.29095	3.71e-16	down
DN49226_c0_g1	0.917486	320.99	7.7008	4.01e-16	up
DN60431_c1_g1	184.456	7.3797	-4.50219	4.72e-16	down
DN56313_c0_g1	2118.98	195.208	-3.38997	5.72e-16	down
DN60191_c0_g9	13191.1	228.489	-5.61675	6.05e-16	down
DN45142_c0_g1	402.032	35.4013	-3.445	7.05e-16	down
DN48311_c0_g1	1149.19	41.2431	-4.66488	7.62e-16	down
DN29848_c0_g2	248.348	2.9426	-6.04175	7.76e-16	down
DN56985_c0_g1	635.043	71.8093	-3.10409	8.32e-16	down
DN45170_c0_g1	709.686	2.34124	-7.55483	9.41e-16	down
DN61563_c0_g3	186.918	1259.04	2.72656	9.77e-16	up
DN49352_c0_g1	431.07	16.5144	-4.56451	1.03e-15	down
DN63955_c0_g1	29.0109	2130.1	5.91646	1.15e-15	up
DN52158_c0_g1	46.2747	1312.75	4.69142	1.21e-15	up
DN49162_c0_g1	214.242	4.13434	-5.46358	1.46e-15	down
DN55561_c0_g1	225.629	0.675343	-7.57645	1.6e-15	down
DN59934_c0_g1	2.17157	152.893	5.85418	1.63e-15	up
DN61715_c0_g1	4.28478	165.579	5.0858	1.64e-15	up
DN56268_c0_g1	3.69172	308.283	6.06408	1.67e-15	up
DN34557_c0_g1	794.898	18.4445	-5.2318	1.68e-15	down
DN60283_c0_g2	332.053	26.687	-3.58168	1.79e-15	down
DN49813_c0_g1	71.4243	748.334	3.34067	1.79e-15	up
DN41845_c0_g1	4.27869	224.19	5.47684	1.89e-15	up
DN54437_c0_g1	345.01	5.56731	-5.69543	1.98e-15	down
DN56137_c1_g1	226.371	13.0168	-4.02676	2.08e-15	down
DN25632_c0_g1	5.8267	251.328	5.22991	2.15e-15	up
DN34168_c0_g1	99.5407	1082.66	3.39223	2.16e-15	up
DN55652_c0_g1	104.901	681.875	2.67641	2.18e-15	up
DN59150_c0_g1	966.931	5.87837	-6.87712	2.29e-15	down
DN52518_c0_g1	251.328	8.97308	-4.6671	2.39e-15	down
DN42313_c0_g1	393.213	3830.47	3.23975	2.57e-15	up
DN47397_c0_g1	239.547	9.8496	-4.48863	2.76e-15	down
DN49924_c0_g1	1036.66	2.94676	-7.69926	2.88e-15	down
DN52761_c0_g1	382.309	0	-9.61713	2.89e-15	down
DN44969_c0_g1	695.1	0.679494	-8.67973	3.03e-15	down
DN51523_c0_g2	644.393	66.9927	-3.22104	3.03e-15	down
DN56165_c0_g2	1384.78	318.649	-2.10751	3.23e-15	down
DN61923_c0_g1	3357.56	383.684	-3.08999	3.57e-15	down
DN52817_c0_g1	401.297	1.28086	-7.51067	3.6e-15	down
DN55980_c0_g1	837.189	10.6121	-6.00428	3.76e-15	down
DN54147_c0_g1	301.762	0.302758	-8.44065	3.94e-15	down
DN61123_c0_g2	999.421	72.5674	-3.71184	4.16e-15	down
DN60799_c1_g1	200.999	8.71939	-4.41218	4.22e-15	down
DN51803_c0_g1	430.308	2.32879	-6.96732	4.59e-15	down
DN54539_c0_g1	684.273	83.0093	-3.00326	4.69e-15	down
DN56458_c0_g4	3365.02	19.6943	-6.91666	5.31e-15	down
DN56104_c0_g1	292.956	13.8892	-4.29059	5.35e-15	down
DN44567_c0_g2	348.805	0.376736	-8.53423	5.42e-15	down
DN53200_c0_g1	158.059	1.05623	-6.73184	5.62e-15	down
DN62523_c1_g2	353.523	25.8215	-3.70396	5.76e-15	down
DN63133_c0_g2	1265.87	125.119	-3.28986	6.26e-15	down
DN43035_c0_g1	299.601	30.5474	-3.24002	6.38e-15	down
DN52710_c0_g1	949.623	6.47558	-6.72644	6.39e-15	down
DN43087_c0_g1	144.967	1.35484	-6.31149	6.58e-15	down
DN58791_c0_g2	2783.07	254.469	-3.39743	6.91e-15	down
DN59762_c1_g2	5852.24	31914.5	2.42815	7.22e-15	up
DN56251_c0_g1	2486.55	232.46	-3.36834	7.3e-15	down
DN52042_c0_g1	150.446	2.17399	-5.84972	7.34e-15	down
DN48093_c0_g2	61.8839	782.696	3.59774	8.11e-15	up
DN62698_c0_g1	2245.25	31.34	-5.86198	8.26e-15	down
DN63846_c0_g1	404.211	29.1582	-3.72252	8.47e-15	down
DN49120_c0_g1	415.856	57.1453	-2.83228	9.06e-15	down
DN50654_c0_g1	263.276	0.376736	-8.26424	9.57e-15	down
DN62304_c0_g1	2100.46	161.652	-3.63197	9.83e-15	down
DN50898_c0_g1	563.592	3.61795	-6.76782	1.03e-14	down
DN54409_c0_g1	406.007	2.32879	-6.88846	1.04e-14	down
DN47061_c0_g1	20.6816	417.377	4.22963	1.08e-14	up
DN49375_c0_g1	213.564	1.65344	-6.51871	1.12e-14	down
DN55413_c0_g1	745.714	22.8078	-4.87171	1.17e-14	down
DN62853_c1_g3	525.62	5022.37	3.21121	1.18e-14	up
DN61969_c1_g1	1431.08	11258.1	2.9412	1.19e-14	up
DN62806_c0_g1	720.835	48.1615	-3.82009	1.22e-14	down
DN43191_c0_g1	312.775	30.9334	-3.29675	1.37e-14	down
DN44753_c0_g1	687.747	67.1559	-3.30454	1.38e-14	down
DN54107_c0_g1	3323.94	174.321	-4.15207	1.59e-14	down
DN57077_c0_g1	877.108	121.503	-2.82269	1.91e-14	down
DN52178_c0_g1	8.07145	174.652	4.3236	2.15e-14	up
DN61849_c0_g1	495.557	25.05	-4.19414	2.44e-14	down
DN63467_c0_g1	271.638	29.0131	-3.18876	2.47e-14	down
DN59715_c0_g1	512.572	1.65759	-7.49458	2.55e-14	down
DN56281_c0_g1	59.7867	911.933	3.84978	2.77e-14	up
DN49022_c0_g2	742.206	69.564	-3.35852	2.86e-14	down
DN46152_c0_g1	7.90068	321.813	5.13944	2.87e-14	up
DN59468_c0_g1	431.992	26.7202	-3.93157	2.95e-14	down
DN54667_c0_g1	1579.32	226.117	-2.77386	3.01e-14	down
DN53483_c2_g2	737.248	2.33294	-7.53196	3.13e-14	down
DN40123_c0_g4	565.107	5.49602	-6.26623	3.15e-14	down
DN47441_c0_g1	949.725	5018.25	2.38271	3.15e-14	up
DN55862_c0_g1	13.4884	343.957	4.53399	3.19e-14	up
DN64153_c0_g4	48.9445	661.143	3.68412	3.21e-14	up
DN61703_c1_g1	1041.31	145.658	-2.80545	3.35e-14	down
DN54584_c0_g1	329.171	8.63296	-5.05704	3.37e-14	down
DN47057_c0_g1	151.328	1801.83	3.51178	3.74e-14	up
DN61703_c2_g1	1305.16	164.523	-2.94932	3.82e-14	down
DN42807_c0_g1	453.222	50.7408	-3.11325	3.98e-14	down
DN58938_c0_g2	1417	70.903	-4.21068	4.11e-14	down
DN50526_c0_g1	203.196	1273.95	2.62311	4.22e-14	up
DN63567_c0_g1	1810.19	316.913	-2.4912	4.32e-14	down
DN55056_c0_g2	1946.26	19.7393	-6.23974	4.83e-14	down
DN49285_c0_g1	375.117	37.0252	-3.28862	5.68e-14	down
DN57622_c0_g2	373.834	0.679494	-8.00424	5.92e-14	down
DN47860_c1_g1	295.893	13.8291	-4.3091	6.08e-14	down
DN53084_c0_g1	653.363	48.2221	-3.68698	6.12e-14	down
DN55007_c0_g2	156.69	4.75231	-4.85158	6.12e-14	down
DN63910_c2_g5	915.21	82.3965	-3.41456	6.12e-14	down
DN59090_c0_g1	401.977	56.6616	-2.79885	6.34e-14	down
DN53264_c0_g1	412.09	0.605515	-8.1299	6.42e-14	down
DN61961_c0_g6	241.318	2739.45	3.44565	6.55e-14	up
DN50119_c0_g1	649.134	3602.83	2.45164	6.62e-14	up
DN61500_c0_g6	468.989	3.52882	-6.58431	6.62e-14	down
DN52967_c0_g1	753.823	80.2549	-3.18922	6.62e-14	down
DN53808_c1_g1	3395.09	27.8111	-6.49177	6.66e-14	down
DN64236_c1_g8	673.537	89.7535	-2.87261	7.29e-14	down
DN53899_c2_g1	1529.61	213.841	-2.80689	7.53e-14	down
DN47108_c0_g1	7.76007	499.277	5.71427	8.3e-14	up
DN62637_c0_g1	155.307	1741.59	3.42822	8.95e-14	up
DN50378_c0_g1	377.227	1.05623	-7.61989	9.4e-14	down
DN64837_c2_g3	1307.41	110.27	-3.50293	9.72e-14	down
DN54630_c1_g1	1799.96	371.404	-2.26049	1.08e-13	down
DN49349_c0_g1	885.455	198.214	-2.14535	1.12e-13	down
DN54347_c0_g1	236.982	5.12343	-5.25342	1.13e-13	down
DN45680_c0_g1	149.132	0.675343	-7.04592	1.4e-13	down
DN41335_c0_g1	136.628	4.29744	-4.7793	1.41e-13	down
DN55379_c0_g1	2959.95	379.079	-2.92826	1.46e-13	down
DN64105_c1_g1	1162.13	155.194	-2.86784	1.48e-13	down
DN62999_c0_g1	2.50208	151.859	5.63872	1.52e-13	up
DN47729_c0_g1	242.215	15.4071	-3.87983	1.64e-13	down
DN51184_c0_g1	73.4177	825.628	3.42966	1.85e-13	up
DN54216_c0_g1	177.579	5.27139	-4.85719	1.85e-13	down
DN40742_c0_g1	336.278	2239.57	2.70594	1.86e-13	up
DN53981_c0_g1	533.266	3558.78	2.70898	2.05e-13	up
DN52333_c0_g1	16.0863	215.876	3.67269	2.11e-13	up
DN44909_c0_g1	2313.61	62.5244	-5.00992	2.12e-13	down
DN46720_c0_g1	34.715	525.726	3.83371	2.18e-13	up
DN45627_c0_g1	32.7934	353.177	3.37167	2.33e-13	up
DN56701_c0_g2	1455.97	34.0873	-5.19048	2.34e-13	down
DN54840_c0_g1	3433.66	20552.9	2.55664	2.37e-13	up
DN52909_c0_g1	376.371	10.4468	-4.97562	2.45e-13	down
DN45665_c0_g1	501.649	30.2254	-3.95531	2.55e-13	down
DN53155_c0_g1	240.001	14.3924	-3.9582	2.79e-13	down
DN55087_c0_g1	1155.15	273.712	-2.06429	3.27e-13	down
DN52324_c0_g1	373.973	1517.95	2.00909	3.3e-13	up
DN48193_c0_g1	438.125	58.214	-2.87559	3.32e-13	down
DN54394_c0_g1	319.611	1.79725	-6.8854	3.39e-13	down
DN50646_c0_g1	450.475	3826.76	3.04355	3.6e-13	up
DN48296_c0_g1	263.528	0.978101	-7.24557	3.63e-13	down
DN45691_c0_g1	1533.88	91.3265	-3.97418	3.77e-13	down
DN56264_c0_g1	40.2847	761.048	4.12791	3.8e-13	up
DN62610_c0_g1	245.882	2.18644	-6.37948	3.87e-13	down
DN49239_c0_g1	499.351	1.58777	-7.43017	3.99e-13	down
DN60283_c0_g1	227.423	13.2263	-4.00413	4.27e-13	down
DN54422_c0_g1	1913.24	467.325	-2.02121	4.28e-13	down
DN56987_c0_g1	3680.08	43759.6	3.50503	4.54e-13	up
DN58567_c0_g3	374.6	42.0829	-3.10408	4.56e-13	down
DN48335_c0_g1	222.421	1538.2	2.75785	4.58e-13	up
DN49316_c0_g1	96.4793	1575.94	3.93431	4.72e-13	up
DN36966_c0_g1	1023.12	5.77948	-6.87137	5.12e-13	down
DN55290_c0_g2	337.675	8.21399	-5.11741	5.12e-13	down
DN45437_c0_g2	1165.01	7761.66	2.70551	5.62e-13	up
DN57713_c0_g1	281.728	2427.96	3.06274	5.71e-13	up
DN45254_c0_g1	269.987	23.2598	-3.47161	5.81e-13	down
DN64351_c0_g6	130.536	629.017	2.25148	5.95e-13	up
DN58831_c1_g3	1116.38	35.4826	-4.79828	6.12e-13	down
DN60189_c0_g4	823.667	122.781	-2.71281	7.07e-13	down
DN59648_c0_g1	2331.56	221.498	-3.3379	7.77e-13	down
DN50793_c0_g2	175.33	7.00858	-4.50052	7.79e-13	down
DN63695_c0_g1	443.696	24.788	-4.04943	8.28e-13	down
DN63121_c0_g1	4435.25	26145.8	2.53418	8.3e-13	up
DN41755_c0_g1	1327.77	25.091	-5.45342	8.34e-13	down
DN45529_c0_g1	189.657	17.6649	-3.37199	8.44e-13	down
DN58330_c0_g1	692.146	85.5947	-2.9723	8.59e-13	down
DN51926_c0_g1	8.91576	219.071	4.47029	8.61e-13	up
DN46070_c0_g1	327.247	3.91655	-5.97293	8.67e-13	down
DN42447_c0_g1	1904.1	8024.93	2.06176	9.78e-13	up
DN60846_c0_g1	18.1202	281.989	3.8653	1.03e-12	up
DN63417_c0_g3	250.397	1.8014	-6.59314	1.08e-12	down
DN60270_c0_g1	878.438	83.2206	-3.33575	1.14e-12	down
DN52115_c0_g1	453.104	13.4773	-4.88169	1.18e-12	down
DN57172_c0_g1	507.756	33.7613	-3.82288	1.18e-12	down
DN41536_c0_g1	280.246	20.1802	-3.70818	1.18e-12	down
DN51480_c1_g1	130.145	4.81798	-4.58644	1.19e-12	down
DN54201_c0_g1	217.9	0.679494	-7.38849	1.21e-12	down
DN43224_c0_g1	145.663	1.35484	-6.25093	1.26e-12	down
DN63081_c1_g3	265.106	16.1496	-3.94112	1.29e-12	down
DN58100_c0_g2	227.108	10632.4	5.29557	1.31e-12	up
DN51083_c0_g1	2951.16	391.445	-2.87636	1.34e-12	down
DN64307_c1_g5	669.069	8108.1	3.52798	1.49e-12	up
DN62896_c0_g3	291.071	20.868	-3.71365	1.49e-12	down
DN57211_c0_g2	5900.28	759.314	-2.91853	1.58e-12	down
DN56704_c1_g1	273.012	24.2496	-3.42674	1.69e-12	down
DN58305_c0_g1	347.694	15.2799	-4.36222	1.69e-12	down
DN52975_c0_g2	796.843	4229.87	2.38651	1.69e-12	up
DN61062_c0_g1	872.098	6674.81	2.89708	1.83e-12	up
DN55970_c0_g1	8.6131	194.087	4.35533	1.84e-12	up
DN51606_c0_g1	474.252	83.7857	-2.47359	1.84e-12	down
DN63842_c0_g3	855.907	16819.3	4.17554	1.89e-12	up
DN64183_c2_g1	4103.36	827.374	-2.29082	1.89e-12	down
DN59246_c0_g1	375.863	14.8798	-4.50353	1.89e-12	down
DN39506_c0_g1	217.796	3.7576	-5.54089	1.89e-12	down
DN57202_c0_g1	293.592	30.9422	-3.19041	1.98e-12	down
DN44343_c0_g1	256.406	24.4115	-3.33876	2.02e-12	down
DN64453_c1_g3	3815.14	940.659	-2.00691	2.21e-12	down
DN55245_c0_g1	320.743	29.528	-3.38142	2.24e-12	down
DN63184_c0_g2	2743.79	304.623	-3.12143	2.26e-12	down
DN63345_c0_g4	134.588	2681.57	4.19261	2.26e-12	up
DN48897_c0_g1	192.784	1.9645	-6.12822	2.29e-12	down
DN62363_c1_g1	997.883	93.2243	-3.35391	2.35e-12	down
DN53365_c0_g1	182.128	1051.53	2.50428	2.4e-12	up
DN64100_c0_g1	1441.55	273.214	-2.37635	2.44e-12	down
DN52044_c0_g1	670.663	56.7955	-3.48952	2.46e-12	down
DN63791_c1_g13	3756.16	15235.8	2.00713	2.47e-12	up
DN43639_c0_g1	22.6733	498.671	4.32368	2.47e-12	up
DN51680_c0_g1	380.302	12.099	-4.79959	2.62e-12	down
DN51737_c0_g1	72.9624	959.245	3.63609	2.65e-12	up
DN58562_c0_g1	495.315	31.4723	-3.87346	2.8e-12	down
DN52136_c0_g1	54.2948	363.487	2.71033	3.07e-12	up
DN49519_c3_g1	560.598	15.5226	-4.95936	3.13e-12	down
DN60376_c0_g1	231.81	0.908273	-7.08624	3.19e-12	down
DN39632_c0_g1	246.435	1.05208	-7.09566	3.19e-12	down
DN46578_c0_g1	152.871	3.00828	-5.35607	3.26e-12	down
DN59305_c2_g1	737.66	20279	4.6117	3.34e-12	up
DN50169_c0_g1	456.021	6.77565	-5.73538	3.34e-12	down
DN60476_c0_g1	658.326	52.658	-3.56123	3.34e-12	down
DN51653_c0_g2	629.615	67.7951	-3.15933	3.34e-12	down
DN43758_c0_g1	80.4544	1698.16	4.26668	3.34e-12	up
DN57394_c0_g1	813.894	5365.93	2.68905	3.38e-12	up
DN62009_c0_g1	170.69	3.76175	-5.23323	3.4e-12	down
DN58008_c0_g1	225.894	7.3521	-4.75625	3.43e-12	down
DN24946_c0_g2	349.673	52.3683	-2.71132	3.74e-12	down
DN57824_c0_g1	1150.53	6365.76	2.44395	3.9e-12	up
DN63386_c0_g1	318.378	2040.13	2.64919	3.9e-12	up
DN42525_c0_g1	45.5561	639.742	3.72472	3.99e-12	up
DN60226_c0_g1	299.057	3101.98	3.31364	4.14e-12	up
DN46299_c0_g1	135.329	1.12606	-6.42913	4.14e-12	down
DN56411_c0_g1	273.196	2987.76	3.38568	4.25e-12	up
DN51468_c0_g1	120.945	0.679494	-6.7488	4.37e-12	down
DN57455_c0_g4	212.641	11.2743	-4.12278	4.54e-12	down
DN46844_c0_g1	250.159	4339.29	4.0063	4.67e-12	up
DN45878_c0_g1	65.4081	1449.21	4.32911	4.71e-12	up
DN53454_c0_g1	1746.13	8.20861	-7.03363	4.74e-12	down
DN56725_c1_g1	122.017	2.63154	-5.22234	4.82e-12	down
DN61737_c1_g1	797.678	44.4262	-4.0478	4.87e-12	down
DN57271_c0_g1	10.7611	270.085	4.48878	4.87e-12	up
DN54912_c0_g2	156.136	2031.53	3.62093	5.1e-12	up
DN53670_c0_g1	280.297	1.73572	-6.70563	5.12e-12	down
DN62707_c0_g3	3277.56	366.798	-3.10874	5.28e-12	down
DN61027_c0_g5	4.04137	159.284	5.06791	5.28e-12	up
DN64660_c0_g1	338.083	22.048	-3.84311	5.28e-12	down
DN56599_c1_g1	153.975	731.211	2.22953	5.28e-12	up
DN50086_c0_g1	45.3738	371.991	2.99005	5.51e-12	up
DN55224_c0_g1	222.801	7.54426	-4.69352	5.52e-12	down
DN54589_c0_g1	132.986	4.12604	-4.80177	5.76e-12	down
DN50105_c0_g1	501.157	70.0137	-2.80395	5.77e-12	down
DN54557_c0_g1	394.315	1.05623	-7.54346	5.8e-12	down
DN53371_c0_g1	512.831	5669.23	3.39951	5.89e-12	up
DN56363_c0_g1	281.368	1.49449	-6.89798	5.96e-12	down
DN46451_c0_g1	950.819	49.7049	-4.12824	6.02e-12	down
DN58051_c1_g1	231.18	0	-8.86274	6.08e-12	down
DN53207_c0_g1	231.681	8.07849	-4.63068	6.08e-12	down
DN57322_c0_g1	228.464	3.6221	-5.61155	6.26e-12	down
DN58461_c1_g1	998.673	32.5725	-4.74008	6.26e-12	down
DN36917_c0_g1	193.072	0	-8.75813	6.26e-12	down
DN32702_c0_g1	139.057	1.35899	-6.16932	6.79e-12	down
DN63432_c0_g2	368.1	25.9831	-3.72742	6.8e-12	down
DN62207_c0_g1	252.656	16.9485	-3.78719	6.88e-12	down
DN53887_c0_g1	894.547	4786.26	2.39649	7.02e-12	up
DN52976_c0_g1	318.258	1625.95	2.33148	7.09e-12	up
DN61553_c0_g1	485.894	2137.58	2.12118	7.12e-12	up
DN61915_c0_g1	233.093	1.65344	-6.52119	7.15e-12	down
DN62342_c0_g1	2558.93	9484.22	1.87888	7.62e-12	up
DN42767_c0_g1	142.324	4.97278	-4.62695	7.68e-12	down
DN54001_c0_g1	250.115	17.0184	-3.76896	8.09e-12	down
DN54836_c0_g1	125.131	8.71109	-3.7536	8.41e-12	down
DN57685_c0_g2	997.647	7255.21	2.82396	8.46e-12	up
DN53271_c0_g1	438.657	56.1077	-2.92232	8.46e-12	down
DN59471_c0_g1	17.4065	845.866	5.32321	9.08e-12	up
DN63034_c0_g1	239.735	1393.09	2.51195	9.42e-12	up
DN46566_c0_g1	150.969	2.03018	-5.80318	9.73e-12	down
DN59387_c0_g1	288.09	2.62885	-6.30669	9.75e-12	down
DN47038_c0_g3	1034.14	117.2	-3.08971	1.06e-11	down
DN61850_c0_g1	2912.21	541.262	-2.40318	1.1e-11	down
DN53644_c0_g1	342.724	1.89052	-6.77221	1.12e-11	down
DN53210_c0_g1	2364.72	308.069	-2.89696	1.12e-11	down
DN49776_c0_g1	290.555	1376.62	2.22534	1.18e-11	up
DN55490_c0_g1	33.2358	423.683	3.58978	1.18e-11	up
DN40834_c1_g1	302.438	21.0104	-3.74685	1.21e-11	down
DN64074_c3_g6	16.1145	833.814	5.3938	1.24e-11	up
DN51196_c0_g1	189.6	3.61941	-5.42655	1.26e-11	down
DN52036_c0_g1	304.181	25.7553	-3.49502	1.26e-11	down
DN60766_c1_g2	124.553	952.924	2.89344	1.3e-11	up
DN48338_c0_g2	1508.89	6551.92	2.10241	1.34e-11	up
DN51611_c0_g1	139.667	0.302758	-7.46648	1.34e-11	down
DN52968_c0_g1	154.574	4.72471	-4.84639	1.36e-11	down
DN56470_c0_g1	466.499	2444.58	2.36668	1.37e-11	up
DN64760_c2_g1	151.456	5.56731	-4.58724	1.5e-11	down
DN50876_c0_g5	379.118	2490.64	2.68198	1.53e-11	up
DN56298_c1_g1	251.328	2483.3	3.24461	1.54e-11	up
DN44623_c0_g1	128.232	3.90971	-4.83737	1.63e-11	down
DN59245_c0_g2	695.107	4.98109	-6.53001	1.69e-11	down
DN58300_c0_g2	0.315703	133.258	7.50834	1.7e-11	up
DN46921_c0_g1	151.143	1.05208	-6.53954	1.74e-11	down
DN60009_c0_g2	4658.09	18075.8	1.94352	1.79e-11	up
DN51356_c0_g1	55.9727	495.643	3.09436	1.85e-11	up
DN58116_c4_g1	500.572	53.0464	-3.18307	1.88e-11	down
DN42521_c0_g1	178.106	8.20984	-4.26636	1.92e-11	down
DN61260_c0_g1	280.544	24.0154	-3.47996	1.93e-11	down
DN63543_c0_g1	180.363	8.04405	-4.33855	2.09e-11	down
DN50982_c0_g1	677.393	3607.01	2.38879	2.14e-11	up
DN39355_c0_g1	183.911	2.48505	-5.81878	2.15e-11	down
DN64083_c1_g3	166.412	1.05623	-6.63416	2.31e-11	down
DN55181_c0_g1	140.882	6.99612	-4.19855	2.31e-11	down
DN55989_c0_g1	113.706	1.8014	-5.64076	2.33e-11	down
DN59738_c0_g1	719.788	118.747	-2.57133	2.34e-11	down
DN58809_c0_g1	258.989	1438.05	2.44739	2.36e-11	up
DN56738_c2_g2	1124.82	165.882	-2.72488	2.39e-11	down
DN52317_c0_g1	2606.41	37.232	-5.75238	2.42e-11	down
DN61210_c0_g1	3351.09	20090.6	2.5541	2.88e-11	up
DN42388_c0_g1	20.2587	181.313	3.10669	3.03e-11	up
DN54919_c0_g1	2663.07	711.105	-1.89267	3.09e-11	down
DN51304_c0_g1	548.889	4079.44	2.85209	3.25e-11	up
DN46811_c0_g1	281.529	4.51523	-5.60456	3.26e-11	down
DN59009_c0_g1	2817.79	438.186	-2.65039	3.44e-11	down
DN57519_c0_g1	425.451	63.7098	-2.69903	3.55e-11	down
DN57555_c0_g1	2408.2	43.7735	-5.45661	3.59e-11	down
DN59276_c0_g1	327.047	4.07281	-5.89131	3.59e-11	down
DN62382_c1_g2	4371.83	620.958	-2.77624	3.6e-11	down
DN42576_c0_g1	120.04	0.376736	-7.27124	3.68e-11	down
DN59799_c0_g1	478.53	72.3188	-2.69028	3.74e-11	down
DN64236_c1_g2	132.848	8.49476	-3.86944	3.78e-11	down
DN62356_c0_g2	492.008	1881.18	1.92208	3.82e-11	up
DN61937_c1_g1	809.363	113.693	-2.79104	3.95e-11	down
DN52815_c0_g1	923.602	3738.2	2.0026	3.95e-11	up
DN60912_c0_g2	16.6375	228.612	3.68606	4.06e-11	up
DN62747_c1_g1	228.63	0.74517	-7.29237	4.12e-11	down
DN58998_c0_g1	568.589	35.4836	-3.88755	4.19e-11	down
DN45828_c0_g1	2292.62	13643.3	2.54325	4.27e-11	up
DN62591_c0_g5	222.701	9.15765	-4.4407	4.39e-11	down
DN54555_c0_g1	424.735	78.37	-2.41258	4.39e-11	down
DN47759_c0_g1	690.275	4483.56	2.66482	4.51e-11	up
DN60801_c1_g1	517.46	29.4826	-4.01897	4.63e-11	down
DN53289_c0_g1	390.172	32.4013	-3.50336	5.09e-11	down
DN62985_c0_g3	176.186	2.78365	-5.61255	5.17e-11	down
DN59757_c0_g1	1211.19	4269.54	1.80702	5.2e-11	up
DN61601_c0_g1	190.899	1899.48	3.25092	5.24e-11	up
DN58072_c0_g1	1100.92	168.871	-2.66947	5.26e-11	down
DN64592_c0_g4	369.74	60.7855	-2.57368	5.26e-11	down
DN58933_c0_g1	272.201	1983.84	2.82387	5.28e-11	up
DN50489_c0_g1	344.976	3796.69	3.38736	5.66e-11	up
DN51275_c0_g3	789.332	35.2235	-4.33545	5.77e-11	down
DN62124_c0_g1	467.424	94.2001	-2.28653	5.77e-11	down
DN49734_c0_g1	205.693	9.03045	-4.34913	6.28e-11	down
DN55305_c0_g1	282.704	27.0801	-3.30866	6.3e-11	down
DN64671_c4_g2	469.448	37.141	-3.56387	6.47e-11	down
DN57957_c0_g1	244.562	31.9225	-2.89548	6.48e-11	down
DN41725_c1_g1	102.68	1.13021	-6.06969	6.48e-11	down
DN44221_c0_g1	586.57	3.69193	-6.63537	6.92e-11	down
DN63725_c1_g7	30.273	373.163	3.54017	7.11e-11	up
DN49654_c0_g1	330.85	53.6644	-2.59437	7.18e-11	down
DN55887_c1_g2	1280.46	216.364	-2.53615	7.23e-11	down
DN60133_c0_g1	243.683	1873.03	2.89682	7.25e-11	up
DN56537_c1_g5	304.368	10.6688	-4.64317	7.42e-11	down
DN43329_c0_g1	177.466	1.72742	-6.14942	7.42e-11	down
DN52354_c0_g1	385.31	1591.65	2.03112	7.54e-11	up
DN56548_c0_g1	518.814	50.0894	-3.29835	7.67e-11	down
DN47324_c0_g2	231.813	1380.06	2.54319	7.9e-11	up
DN38251_c0_g1	32.3278	368.216	3.43179	8.04e-11	up
DN58489_c0_g1	661.499	3437.97	2.35348	8.06e-11	up
DN49357_c0_g1	147.77	0.302758	-7.45118	8.2e-11	down
DN64916_c2_g1	1668.1	119.002	-3.71042	8.28e-11	down
DN46879_c0_g1	224.203	18.6305	-3.51029	8.42e-11	down
DN63198_c0_g1	163.533	0.605515	-7.00714	8.53e-11	down
DN61242_c0_g2	384.681	2500.36	2.66502	8.65e-11	up
DN51978_c0_g1	832.361	183.327	-2.1635	8.88e-11	down
DN59126_c0_g1	1040.15	3543.91	1.75852	9.11e-11	up
DN40983_c0_g1	176.011	9.44942	-4.1044	9.3e-11	down
DN59550_c0_g1	319.347	62.8032	-2.32258	9.87e-11	down
DN61670_c0_g1	783.817	160.941	-2.26159	9.87e-11	down
DN42512_c0_g1	169.776	18.0499	-3.18052	9.89e-11	down
DN52263_c0_g1	191.683	1.42466	-6.4475	1.02e-10	down
DN59531_c0_g1	338.278	46.6001	-2.81118	1.02e-10	down
DN54341_c0_g1	478.906	1787.03	1.8871	1.04e-10	up
DN49329_c0_g1	121.656	0.74517	-6.65137	1.08e-10	down
DN64749_c1_g2	13.6051	196.256	3.74973	1.1e-10	up
DN47202_c1_g1	278.158	45.435	-2.58334	1.1e-10	down
DN60247_c0_g1	601.133	2676.1	2.13627	1.11e-10	up
DN47101_c0_g1	136.929	3.08641	-5.16901	1.11e-10	down
DN64186_c0_g3	90.0491	721.13	2.95144	1.13e-10	up
DN53419_c0_g1	76.7887	479.548	2.60855	1.14e-10	up
DN45920_c0_g1	634.931	38.4325	-3.92576	1.14e-10	down
DN58565_c0_g2	18.733	1271.76	5.69312	1.14e-10	up
DN50569_c0_g1	707.788	66.8104	-3.33333	1.18e-10	down
DN45890_c0_g1	97.0074	3.83573	-4.47946	1.21e-10	down
DN33109_c0_g3	41.9163	1805.2	5.14729	1.21e-10	up
DN56566_c1_g1	354.082	40.8934	-3.0571	1.21e-10	down
DN48882_c0_g1	184.45	1261.34	2.73443	1.22e-10	up
DN57848_c0_g1	585.662	38.1049	-3.82957	1.35e-10	down
DN44904_c0_g1	319.467	6.38645	-5.32974	1.38e-10	down
DN56362_c0_g2	140.231	13.3113	-3.31703	1.4e-10	down
DN43841_c0_g1	990.224	76.4255	-3.60676	1.44e-10	down
DN49919_c0_g1	157.343	2.25896	-5.66182	1.47e-10	down
DN63791_c1_g11	3574.89	13837.3	1.93879	1.48e-10	up
DN53679_c0_g1	2.14283	80.15	4.95744	1.5e-10	up
DN53823_c0_g1	195.966	5.34122	-4.926	1.52e-10	down
DN49851_c0_g1	229.258	953.17	2.03961	1.53e-10	up
DN60992_c0_g1	193.838	1079.76	2.44916	1.61e-10	up
DN59970_c0_g1	10828.7	2332.13	-2.19479	1.68e-10	down
DN54354_c0_g1	105.017	5.02332	-4.25142	1.73e-10	down
DN47379_c0_g1	301.11	27.4266	-3.38058	1.75e-10	down
DN63008_c3_g1	840.884	165.428	-2.32096	1.8e-10	down
DN45837_c0_g1	19.0995	194.972	3.28157	1.82e-10	up
DN61017_c0_g1	996.617	3512.35	1.80598	1.9e-10	up
DN64617_c0_g1	424.381	1997.08	2.21337	1.97e-10	up
DN57966_c0_g1	492.069	19.1843	-4.49761	2.03e-10	down
DN47279_c0_g1	1671.01	279.906	-2.54478	2.03e-10	down
DN46972_c0_g1	611.541	120.719	-2.31706	2.1e-10	down
DN61167_c0_g3	80.5603	572.021	2.78467	2.21e-10	up
DN55144_c1_g1	557.4	81.1036	-2.74327	2.27e-10	down
DN56561_c0_g1	191.521	975.276	2.324	2.28e-10	up
DN52438_c0_g1	483.596	1763.22	1.85399	2.43e-10	up
DN47559_c0_g1	207.377	0.302758	-7.68967	2.55e-10	down
DN35224_c0_g2	70.8379	408.087	2.49666	2.61e-10	up
DN31155_c0_g1	1288.2	82.8035	-3.84517	2.69e-10	down
DN56836_c0_g1	383.523	37.1363	-3.29114	2.76e-10	down
DN60649_c0_g1	1.57851	128.024	5.87574	2.89e-10	up
DN61093_c0_g2	28963.1	3055.46	-3.18031	2.95e-10	down
DN61700_c0_g1	10401.8	1594.63	-2.66813	3.01e-10	down
DN55301_c0_g4	2.12105	238.321	6.22036	3.04e-10	up
DN62346_c0_g1	318.387	1820.57	2.48502	3.05e-10	up
DN57130_c0_g2	6810.71	1364.33	-2.29593	3.09e-10	down
DN42575_c0_g1	334.206	4749.4	3.72373	3.14e-10	up
DN63615_c0_g1	469.82	67.7716	-2.74888	3.24e-10	down
DN58502_c0_g1	290.691	1.81655	-6.53803	3.24e-10	down
DN61788_c1_g1	2291.16	21703.8	3.17918	3.24e-10	up
DN50579_c0_g1	458.523	3198.63	2.76035	3.25e-10	up
DN63875_c0_g1	647.754	124.327	-2.35481	3.25e-10	down
DN64714_c4_g6	4.60048	140.819	4.70709	3.39e-10	up
DN57073_c0_g3	448.851	40.7196	-3.37579	3.47e-10	down
DN63409_c1_g1	70.1987	567.883	2.9638	3.53e-10	up
DN47966_c0_g1	195.606	2549.14	3.60776	3.55e-10	up
DN54553_c0_g1	410.843	6.60278	-5.5685	3.55e-10	down
DN60824_c0_g2	289.415	10.7992	-4.518	3.83e-10	down
DN50692_c0_g1	144.818	10.9044	-3.62353	3.86e-10	down
DN58753_c0_g1	250.463	1579.1	2.62022	3.89e-10	up
DN53400_c0_g1	474.308	92.6064	-2.3326	3.92e-10	down
DN60287_c0_g1	1265.89	5108.22	1.99682	3.92e-10	up
DN64153_c0_g2	551.033	4794.14	3.0629	3.92e-10	up
DN56489_c1_g4	658.543	2915.12	2.12706	3.94e-10	up
DN52423_c0_g1	3088.37	451.467	-2.73236	3.96e-10	down
DN61217_c0_g1	660.231	154.183	-2.07967	4.03e-10	down
DN57830_c0_g1	1027.14	4091.58	1.97862	4.06e-10	up
DN57332_c0_g1	3008.92	109.974	-4.57126	4.07e-10	down
DN64122_c1_g1	194.307	3.69193	-5.35007	4.11e-10	down
DN59393_c0_g1	86.4169	2.18229	-5.0539	4.37e-10	down
DN51428_c0_g1	2255.77	350.268	-2.64934	4.38e-10	down
DN58477_c1_g1	33.2328	576.921	3.98619	4.38e-10	up
DN42839_c0_g2	246.145	46.3149	-2.38374	4.39e-10	down
DN64153_c0_g1	62.975	636.285	3.26531	4.69e-10	up
DN59906_c0_g4	94.4275	2.7878	-4.83129	4.73e-10	down
DN49800_c0_g1	4534.22	464.987	-3.21673	4.93e-10	down
DN53015_c0_g1	3.74136	143.174	4.98621	4.95e-10	up
DN58565_c0_g1	0	244.04	8.60539	4.96e-10	up
DN43176_c0_g1	183.481	0.376736	-7.51277	5.02e-10	down
DN54716_c0_g1	813.547	5346.3	2.67726	5.08e-10	up
DN61450_c0_g1	81.4467	1.79725	-5.20347	5.18e-10	down
DN50916_c0_g1	378.6	1849.53	2.26522	5.33e-10	up
DN48819_c0_g1	25.5315	162.679	2.63356	5.55e-10	up
DN61401_c0_g1	146.488	0.978101	-6.44566	5.61e-10	down
DN50694_c0_g1	1117.71	3672.41	1.70622	5.61e-10	up
DN53483_c2_g1	369.058	6.54126	-5.44396	5.61e-10	down
DN51497_c0_g3	840.197	2681.5	1.66508	5.68e-10	up
DN52625_c0_g1	477.033	11.1222	-5.12104	5.69e-10	down
DN59196_c0_g1	550.623	2294.26	2.04192	5.98e-10	up
DN61468_c0_g2	23.6965	203.81	3.04667	5.99e-10	up
DN6034_c0_g1	109.576	0.302758	-7.10121	6.19e-10	down
DN45152_c0_g1	1.87853	120.758	5.59396	6.29e-10	up
DN60419_c0_g1	230.715	19.9693	-3.43171	6.33e-10	down
DN61067_c0_g1	184.068	4.44125	-5.06746	6.48e-10	down
DN53537_c0_g1	741.181	197.245	-1.89627	6.52e-10	down
DN44443_c0_g1	841.597	61.4618	-3.67295	6.52e-10	down
DN53151_c0_g1	997.402	21.3898	-5.21694	6.54e-10	down
DN53859_c0_g1	214.492	3.98369	-5.4024	6.54e-10	down
DN60238_c0_g2	415.256	76.4221	-2.41339	6.63e-10	down
DN52911_c0_g1	97.4271	1.72742	-5.42581	6.7e-10	down
DN61867_c0_g3	273.978	3268.09	3.48714	6.7e-10	up
DN50812_c0_g1	217.881	0.302758	-7.67569	6.93e-10	down
DN51551_c0_g1	1.84194	132.323	5.7062	7.14e-10	up
DN59906_c0_g2	104.066	0.376736	-7.02293	7.14e-10	down
DN62925_c1_g1	1443.21	283.81	-2.32058	7.19e-10	down
DN53500_c0_g1	2080.75	181.837	-3.42932	7.22e-10	down
DN33953_c0_g1	497.284	8162.85	3.90906	7.35e-10	up
DN51533_c0_g1	751.524	4725.59	2.61572	7.41e-10	up
DN56435_c3_g5	220.77	1382.13	2.60925	7.46e-10	up
DN46911_c0_g1	378.316	42.3464	-3.09573	7.53e-10	down
DN50908_c0_g1	110.106	1240.55	3.40963	7.59e-10	up
DN45990_c0_g1	108.377	0.302758	-7.08197	7.73e-10	down
DN54169_c0_g2	329.714	19.3232	-3.96506	7.94e-10	down
DN58595_c0_g1	354.763	27.3401	-3.59786	8.03e-10	down
DN42584_c0_g1	83.3655	1.87123	-5.20731	8.12e-10	down
DN59690_c0_g1	32.4157	1182.02	4.91876	8.22e-10	up
DN57853_c2_g1	152.129	896.478	2.52627	8.24e-10	up
DN59238_c0_g4	76.9728	1.80555	-5.12826	8.26e-10	down
DN35172_c0_g1	119.169	4.34382	-4.5865	8.43e-10	down
DN63985_c0_g3	32.229	1229.88	4.97398	8.64e-10	up
DN52507_c0_g1	411.728	3.38648	-6.31103	9.04e-10	down
DN58842_c0_g1	268.411	1090.65	2.0057	9.77e-10	up
DN58300_c0_g1	0	145.262	8.29113	9.9e-10	up
DN49823_c0_g1	24.6471	225.628	3.1293	1.01e-09	up
DN56759_c0_g1	778.001	83.7001	-3.14866	1.02e-09	down
DN52308_c0_g1	1012.94	4929.31	2.25871	1.08e-09	up
DN59601_c0_g1	242.721	1100.81	2.16042	1.13e-09	up
DN63955_c0_g4	4.01959	302.832	5.7652	1.16e-09	up
DN58826_c0_g2	213.453	1784.03	3.00503	1.27e-09	up
DN54873_c0_g1	230.651	1.04793	-6.84115	1.28e-09	down
DN63112_c0_g4	479.291	90.8143	-2.36984	1.3e-09	down
DN46905_c0_g1	384.962	33.6529	-3.43376	1.36e-09	down
DN62229_c0_g1	176.817	21.4183	-2.99225	1.36e-09	down
DN33512_c0_g1	352.705	1.42882	-6.96959	1.37e-09	down
DN49244_c0_g1	225.983	2.78365	-5.83856	1.4e-09	down
DN49516_c1_g1	444.498	84.4965	-2.36592	1.4e-09	down
DN57673_c0_g1	68.0566	662.972	3.21175	1.44e-09	up
DN60828_c0_g5	266.577	988.329	1.87662	1.5e-09	up
DN51244_c0_g1	487.462	86.5977	-2.45911	1.52e-09	down
DN60654_c1_g3	296.753	1193.65	1.99154	1.59e-09	up
DN59639_c0_g1	98.6719	3.97954	-4.45571	1.6e-09	down
DN53528_c0_g1	920.405	163.698	-2.45803	1.65e-09	down
DN59809_c0_g2	661.754	134.353	-2.27429	1.74e-09	down
DN40757_c0_g1	114.181	1585.97	3.68473	1.82e-09	up
DN6583_c0_g1	109.982	0.679494	-6.48481	1.91e-09	down
DN61708_c0_g2	438.368	72.5198	-2.55646	1.97e-09	down
DN46386_c0_g1	2.48727	125.046	5.28767	2.01e-09	up
DN57183_c0_g1	27.7282	215.661	2.90507	2.02e-09	up
DN45820_c0_g1	149.746	1.35069	-6.13374	2.02e-09	down
DN53141_c0_g1	483.823	60.3591	-2.94996	2.03e-09	down
DN64236_c1_g11	302.566	17.7284	-3.94892	2.1e-09	down
DN61312_c0_g1	538.223	98.4592	-2.41606	2.1e-09	down
DN49214_c0_g1	193.481	0.908273	-6.71545	2.11e-09	down
DN56347_c1_g4	1155.15	234.807	-2.27222	2.13e-09	down
DN49229_c0_g1	538.303	3521.09	2.66806	2.16e-09	up
DN43485_c0_g1	0	124.287	8.14335	2.21e-09	up
DN57489_c1_g2	167.289	5.79339	-4.63555	2.23e-09	down
DN61022_c1_g6	11612.1	1141.94	-3.26875	2.24e-09	down
DN52184_c0_g3	56.0043	509.994	3.1191	2.25e-09	up
DN61067_c1_g3	55.5745	285.062	2.33018	2.25e-09	up
DN59106_c0_g1	227.991	35.2092	-2.64681	2.28e-09	down
DN60531_c2_g3	143.154	1.04793	-6.35274	2.31e-09	down
DN5592_c0_g2	1675.32	7741.28	2.18548	2.4e-09	up
DN56009_c0_g1	114.239	720.817	2.61789	2.44e-09	up
DN57336_c0_g1	0	101.026	8.02634	2.48e-09	up
DN50334_c0_g1	12.9632	140.602	3.35378	2.53e-09	up
DN54523_c0_g1	960.025	6543.29	2.72447	2.59e-09	up
DN64435_c3_g5	18.5517	173.373	3.15587	2.59e-09	up
DN52052_c0_g3	170.173	807.547	2.22296	2.6e-09	up
DN46350_c0_g1	1724.78	17024.2	3.22803	2.64e-09	up
DN64376_c1_g4	115.469	920.662	2.93873	2.65e-09	up
DN54861_c0_g1	2051.64	9063.26	2.12253	2.67e-09	up
DN49379_c1_g1	343.709	1996.99	2.50387	2.73e-09	up
DN60288_c0_g1	3.68996	97.4912	4.50169	2.74e-09	up
DN25279_c0_g2	22.0187	409.012	4.05902	2.75e-09	up
DN44389_c0_g1	609.679	3824.61	2.61	2.8e-09	up
DN27124_c0_g1	256.174	7.98252	-4.74678	2.84e-09	down
DN63931_c0_g2	706.548	14.4444	-5.25915	2.89e-09	down
DN54668_c0_g2	1630.79	287.023	-2.4728	2.89e-09	down
DN47562_c0_g3	9.52619	353.474	4.92301	2.9e-09	up
DN45338_c0_g1	744.636	7867.71	3.31897	2.98e-09	up
DN49726_c0_g1	90.7381	1388.19	3.80833	2.99e-09	up
DN61196_c0_g2	129.271	2.03433	-5.5286	3.01e-09	down
DN41486_c0_g1	179.674	0	-8.23302	3.11e-09	down
DN63764_c1_g1	450.168	60.9489	-2.82871	3.23e-09	down
DN61721_c0_g1	352.915	37.8641	-3.14351	3.25e-09	down
DN54120_c0_g1	10.3566	659.8	5.55525	3.35e-09	up
DN48776_c0_g1	67.2466	747.31	3.3857	3.35e-09	up
DN63223_c1_g1	122.13	2414	4.13964	3.36e-09	up
DN56963_c0_g2	897.008	122.68	-2.82038	3.4e-09	down
DN48974_c0_g1	2281.33	453.527	-2.3031	3.41e-09	down
DN38699_c0_g1	777.299	49.2531	-3.85095	3.7e-09	down
DN57456_c0_g1	1221.84	294.026	-2.03554	3.73e-09	down
DN60393_c1_g2	3448.78	530.374	-2.65832	3.77e-09	down
DN61468_c1_g6	349.598	1683.67	2.24285	3.83e-09	up
DN55216_c0_g2	422.319	8.76898	-5.2086	3.9e-09	down
DN57479_c0_g2	233.095	1216.73	2.35483	3.92e-09	up
DN60806_c0_g4	110.509	1.35899	-5.78641	3.97e-09	down
DN51328_c0_g1	817.728	157.557	-2.34807	4.06e-09	down
DN51236_c0_g1	1925.95	8845.81	2.17644	4.16e-09	up
DN56790_c0_g2	325.713	12.7072	-4.46871	4.19e-09	down
DN63890_c0_g1	139.154	17.3716	-2.93551	4.33e-09	down
DN61769_c0_g1	490.805	68.1229	-2.79869	4.33e-09	down
DN64499_c0_g2	909.554	187.254	-2.25384	4.36e-09	down
DN50872_c0_g2	395.763	1748.54	2.12188	4.62e-09	up
DN48082_c0_g1	3330.29	588.498	-2.46731	4.66e-09	down
DN57093_c0_g1	90.1282	608.903	2.71008	4.89e-09	up
DN61402_c0_g1	211.713	28.4032	-2.8412	4.98e-09	down
DN47083_c0_g2	98.706	0.675343	-6.34576	5.06e-09	down
DN62955_c0_g3	518.519	127.222	-2.00712	5.1e-09	down
DN53115_c0_g1	141.096	13.133	-3.34793	5.12e-09	down
DN47900_c0_g1	4.31352	101.945	4.35819	5.14e-09	up
DN61618_c0_g2	111.751	8.71939	-3.575	5.15e-09	down
DN34606_c0_g1	506.103	3015.99	2.53788	5.15e-09	up
DN45560_c0_g1	166.467	961.287	2.4942	5.31e-09	up
DN44464_c0_g1	106.019	1.04793	-6.01888	5.33e-09	down
DN55835_c0_g1	1347.8	297.879	-2.15512	5.52e-09	down
DN50177_c0_g1	719.615	146.015	-2.27253	5.57e-09	down
DN53028_c0_g4	0.947109	73.4781	5.74859	6.02e-09	up
DN59092_c1_g1	3.36729	103.283	4.67489	6.07e-09	up
DN36571_c0_g1	348.316	53.6786	-2.65113	6.07e-09	down
DN56669_c0_g1	137.594	11.1056	-3.52663	6.27e-09	down
DN47154_c0_g1	9738.29	55548.6	2.47719	6.44e-09	up
DN56219_c2_g1	132.098	12.5703	-3.29878	6.59e-09	down
DN58894_c0_g2	627.021	2058.25	1.70364	6.65e-09	up
DN61057_c0_g1	56.4812	591.844	3.30424	6.69e-09	up
DN57311_c0_g1	4.92403	78.3854	3.85226	6.93e-09	up
DN57764_c0_g1	831.836	189.082	-2.11488	6.98e-09	down
DN60269_c0_g1	660.956	113.301	-2.50639	6.98e-09	down
DN44478_c0_g1	622.149	6928.39	3.38551	6.99e-09	up
DN61654_c0_g4	433.258	15.5636	-4.57261	7.1e-09	down
DN63473_c0_g2	9.2088	133.426	3.72871	7.11e-09	up
DN51695_c0_g1	349.879	8.43324	-5.04648	7.14e-09	down
DN43917_c0_g1	613.586	4252.56	2.74494	7.19e-09	up
DN60316_c0_g2	3084.56	419.891	-2.82434	7.28e-09	down
DN64806_c4_g1	176.307	9.51146	-4.0296	7.46e-09	down
DN63110_c0_g3	755.664	158.516	-2.22545	7.47e-09	down
DN46495_c0_g1	1144.44	127.887	-3.09413	7.63e-09	down
DN52086_c0_g1	101.24	2.47674	-5.02906	7.63e-09	down
DN40196_c0_g1	109.273	3.76175	-4.60173	7.65e-09	down
DN55501_c0_g1	967.195	268.811	-1.83359	7.65e-09	down
DN56829_c0_g2	1681.33	416.104	-1.99595	7.68e-09	down
DN45111_c0_g1	132.186	7.71784	-3.97202	7.74e-09	down
DN60021_c0_g1	3222.68	452.487	-2.78207	7.82e-09	down
DN49761_c0_g1	124.302	1.05623	-6.16716	7.86e-09	down
DN61852_c0_g1	778.486	3557.52	2.16865	7.96e-09	up
DN57886_c0_g1	256.901	30.8243	-3.00331	8e-09	down
DN62964_c0_g1	22.9797	267.562	3.44217	8.11e-09	up
DN51928_c0_g1	241.944	2211.22	3.1202	8.14e-09	up
DN58461_c0_g1	479.214	20.5284	-4.33213	8.2e-09	down
DN60910_c1_g1	1635.31	10839	2.68352	8.27e-09	up
DN63764_c2_g4	95.3533	4.72886	-4.18147	8.27e-09	down
DN59915_c0_g1	139.013	0	-8.01488	8.52e-09	down
DN48530_c0_g1	72.4796	3.22607	-4.31156	8.7e-09	down
DN54038_c0_g1	520.871	2135.67	2.01683	8.72e-09	up
DN45397_c0_g1	67.049	2.4809	-4.53273	8.73e-09	down
DN51509_c0_g1	452.02	1848.15	2.01289	8.87e-09	up
DN52692_c0_g1	3.983	75.6391	4.07333	8.93e-09	up
DN58477_c1_g3	184.958	2.41107	-5.72549	8.94e-09	down
DN57495_c0_g1	1103.94	102.978	-3.33435	9e-09	down
DN45390_c1_g1	224.217	31.319	-2.7863	9.15e-09	down
DN57822_c0_g1	269.586	13.0637	-4.16985	9.23e-09	down
DN57125_c0_g3	258.555	43.211	-2.53563	9.28e-09	down
DN48947_c0_g1	156.051	10.659	-3.73992	9.28e-09	down
DN55134_c1_g1	78.8903	436.084	2.43346	9.28e-09	up
DN56034_c0_g1	134.598	1.05623	-6.24062	9.32e-09	down
DN59124_c0_g1	149.114	5.5424	-4.51336	9.32e-09	down
DN50904_c1_g3	288.237	1868.48	2.65246	9.38e-09	up
DN37243_c0_g1	27.13	160.283	2.52521	9.57e-09	up
DN51287_c0_g1	281.145	22.3508	-3.54585	9.77e-09	down
DN58596_c0_g2	1659.19	251.125	-2.67733	9.9e-09	down
DN64074_c3_g2	158.669	1655.99	3.29719	9.97e-09	up
DN64725_c0_g3	735.98	3589.78	2.25913	9.99e-09	up
DN55982_c1_g1	73.5126	0.982252	-5.63107	1.01e-08	down
DN60429_c0_g1	5.5415	105.934	4.08558	1.02e-08	up
DN52948_c0_g2	85.8876	407.718	2.22105	1.02e-08	up
DN58556_c0_g1	102.422	2.17399	-5.20143	1.04e-08	down
DN57109_c0_g1	602.168	117.138	-2.32933	1.07e-08	down
DN14099_c0_g1	1560.8	379.82	-2.0204	1.07e-08	down
DN64003_c1_g1	28.9851	195.29	2.70581	1.07e-08	up
DN62543_c0_g3	215.333	1903.96	3.07459	1.08e-08	up
DN55745_c0_g1	810.489	2534.91	1.63484	1.08e-08	up
DN63886_c1_g1	14.1328	146.23	3.28405	1.08e-08	up
DN63669_c0_g2	817.783	73.1797	-3.38926	1.09e-08	down
DN58105_c0_g1	276.487	46.6628	-2.53438	1.1e-08	down
DN57977_c0_g1	488.476	96.168	-2.31343	1.1e-08	down
DN62190_c0_g1	499.97	1998.65	1.98076	1.13e-08	up
DN34141_c0_g1	1714.57	7037.59	2.01798	1.14e-08	up
DN58519_c0_g1	2607.92	8520.88	1.69676	1.14e-08	up
DN63159_c0_g1	2114.25	8805.54	2.03838	1.14e-08	up
DN51525_c0_g1	102.89	3.7576	-4.52295	1.17e-08	down
DN63925_c0_g6	0.932297	79.4343	5.81548	1.22e-08	up
DN59791_c0_g1	683.182	130.674	-2.35475	1.22e-08	down
DN51565_c0_g1	608.437	43.5482	-3.67654	1.25e-08	down
DN54322_c0_g1	1140.22	179.427	-2.62447	1.26e-08	down
DN58085_c0_g1	917.01	23.4732	-4.96188	1.26e-08	down
DN53992_c0_g1	166.057	17.2935	-3.1765	1.27e-08	down
DN59235_c0_g1	169.028	1607.76	3.17189	1.27e-08	up
DN59434_c0_g1	591.377	3063.16	2.34254	1.29e-08	up
DN49519_c3_g2	93.428	1.96035	-5.14547	1.31e-08	down
DN53968_c0_g2	1254.94	4034.47	1.67383	1.34e-08	up
DN53010_c0_g1	351.238	18.5951	-4.06435	1.35e-08	down
DN59886_c0_g1	676.3	2884.75	2.07164	1.37e-08	up
DN47066_c0_g1	382.027	34.723	-3.37228	1.37e-08	down
DN64236_c1_g14	251.054	27.0643	-3.13208	1.38e-08	down
DN43163_c0_g1	24.6079	231.762	3.15709	1.38e-08	up
DN51492_c0_g1	88.97	1105.18	3.52629	1.41e-08	up
DN37671_c0_g1	68.665	1.28501	-5.24406	1.43e-08	down
DN63718_c0_g1	17.5899	327.973	4.05164	1.44e-08	up
DN56643_c0_g1	222.659	26.1843	-3.01542	1.45e-08	down
DN61346_c0_g2	33.4946	382.835	3.41672	1.45e-08	up
DN48628_c0_g1	757.059	76.5965	-3.22029	1.47e-08	down
DN43560_c0_g1	500.925	15.2636	-4.75945	1.48e-08	down
DN60898_c0_g1	427.709	88.9785	-2.23676	1.5e-08	down
DN38117_c0_g1	82.3527	0.376736	-6.67699	1.5e-08	down
DN58132_c0_g1	143.452	2.61225	-5.37844	1.51e-08	down
DN62767_c0_g2	496.334	3995.76	2.94695	1.52e-08	up
DN63791_c1_g14	2775.91	12798.7	2.18019	1.52e-08	up
DN63821_c0_g2	13.6751	439.588	4.72496	1.56e-08	up
DN56902_c0_g2	239.402	895.774	1.88759	1.58e-08	up
DN59152_c0_g2	1933.6	6311.4	1.69508	1.6e-08	up
DN58844_c0_g1	477.367	3286.52	2.73374	1.63e-08	up
DN62600_c0_g1	2093.76	351.495	-2.53408	1.64e-08	down
DN38219_c0_g1	122.687	0	-7.88903	1.65e-08	down
DN55259_c0_g1	696.034	3159.58	2.15843	1.67e-08	up
DN53742_c0_g1	1424.67	4347.23	1.59978	1.67e-08	up
DN45274_c0_g1	143.885	1312.51	3.11496	1.68e-08	up
DN51000_c0_g1	68.5435	680.59	3.22842	1.69e-08	up
DN64662_c3_g9	4.27781	165.506	4.94003	1.71e-08	up
DN48220_c0_g1	600.912	41.7192	-3.71454	1.74e-08	down
DN53544_c0_g1	145.45	4.20417	-4.81392	1.75e-08	down
DN62077_c0_g1	47.7637	411.132	3.03604	1.76e-08	up
DN54784_c0_g1	64.6453	425.618	2.67162	1.81e-08	up
DN56791_c0_g1	81.2103	1414.57	3.96416	1.83e-08	up
DN58345_c0_g1	808.087	4643.78	2.48537	1.87e-08	up
DN52842_c0_g2	153.455	6.14791	-4.40726	1.87e-08	down
DN58834_c0_g1	388.156	49.3025	-2.91597	1.88e-08	down
DN53510_c0_g2	112.601	0	-7.83211	1.94e-08	down
DN52704_c1_g1	219.701	1391.06	2.61843	1.99e-08	up
DN58419_c0_g1	198.396	2.39861	-5.78236	2e-08	down
DN55355_c0_g1	978.48	186.13	-2.36016	2.01e-08	down
DN58547_c1_g1	423.05	17.2091	-4.38525	2.03e-08	down
DN54263_c0_g1	465.392	14.2659	-4.74149	2.03e-08	down
DN48032_c2_g1	666.24	3009.97	2.15138	2.08e-08	up
DN54050_c0_g1	1117.99	273.296	-2.01238	2.09e-08	down
DN58536_c1_g2	361.173	24.0697	-3.76148	2.12e-08	down
DN48152_c0_g1	2.78032	62.0539	4.27315	2.14e-08	up
DN53147_c0_g1	56.0446	387.707	2.73926	2.21e-08	up
DN51637_c0_g1	339.694	1156.08	1.75366	2.22e-08	up
DN50341_c0_g1	1592.24	324.992	-2.26285	2.28e-08	down
DN54152_c0_g1	134.236	17.3116	-2.89358	2.31e-08	down
DN57325_c0_g1	243.906	8.63442	-4.573	2.33e-08	down
DN63072_c0_g1	848.628	185.842	-2.16479	2.39e-08	down
DN48203_c0_g2	239.251	3811.78	3.84681	2.41e-08	up
DN53941_c0_g1	128.686	0.753473	-6.49608	2.41e-08	down
DN48654_c0_g1	2695.01	9497.16	1.80294	2.5e-08	up
DN51488_c0_g1	655.249	2387.54	1.84981	2.53e-08	up
DN54751_c0_g1	83.6979	7.29473	-3.41811	2.53e-08	down
DN60871_c0_g2	151.177	1068.93	2.76839	2.6e-08	up
DN63014_c0_g1	3192.02	679.097	-2.20569	2.61e-08	down
DN64902_c1_g2	2078.98	360.328	-2.48934	2.63e-08	down
DN55525_c0_g1	163.322	10.3128	-3.84587	2.63e-08	down
DN57074_c0_g1	100.175	4.15363	-4.32109	2.63e-08	down
DN37131_c0_g1	149.381	10.2962	-3.73265	2.67e-08	down
DN49519_c5_g1	520.68	95.282	-2.41421	2.67e-08	down
DN50922_c1_g1	161.489	16.269	-3.21043	2.76e-08	down
DN45933_c0_g1	140.573	4.51108	-4.67793	2.8e-08	down
DN53828_c1_g1	815.981	4055.26	2.28358	2.89e-08	up
DN59176_c0_g7	0	76.8878	7.66671	2.89e-08	up
DN48142_c0_g1	283.707	51.1232	-2.43536	2.91e-08	down
DN27374_c0_g1	139.073	1.43297	-5.94489	2.91e-08	down
DN55598_c0_g1	1077.24	3476.59	1.67864	2.94e-08	up
DN52584_c0_g1	52.5453	277.457	2.36779	2.96e-08	up
DN50760_c0_g1	1807.62	543.675	-1.72052	3e-08	down
DN47041_c0_g1	151.8	1.50279	-6.00536	3.06e-08	down
DN47307_c0_g1	7.0747	101.555	3.70873	3.08e-08	up
DN47480_c0_g1	218.725	12.0055	-4.01202	3.12e-08	down
DN49810_c0_g1	120.756	0	-7.81713	3.13e-08	down
DN58758_c1_g2	7714.57	2385.11	-1.68181	3.17e-08	down
DN61303_c0_g1	146.841	16.1565	-3.10375	3.23e-08	down
DN58161_c0_g1	47.9407	326.261	2.71487	3.23e-08	up
DN46349_c0_g1	39.8351	524.989	3.59831	3.37e-08	up
DN63724_c0_g7	2.7507	91.7468	4.75064	3.37e-08	up
DN63891_c3_g1	21.1709	173.352	2.9649	3.37e-08	up
DN61700_c0_g2	140.561	10.189	-3.66144	3.44e-08	down
DN59877_c0_g1	638.705	146.694	-2.09738	3.45e-08	down
DN52041_c0_g2	493.165	2925.59	2.52777	3.45e-08	up
DN52942_c0_g1	187.712	11.8949	-3.82477	3.46e-08	down
DN57403_c0_g1	2031.34	7962.54	1.9522	3.49e-08	up
DN64508_c0_g1	377.027	47.3045	-2.92626	3.49e-08	down
DN48566_c0_g1	1519.23	101.708	-3.7625	3.59e-08	down
DN56881_c0_g1	300.497	44.5236	-2.69743	3.64e-08	down
DN52490_c1_g1	1351.57	341.314	-1.96652	3.66e-08	down
DN60408_c0_g1	267.814	22.0871	-3.4744	3.77e-08	down
DN63573_c0_g1	975.76	104.872	-3.13641	3.88e-08	down
DN51391_c1_g1	196.597	35.5336	-2.43526	3.88e-08	down
DN50238_c0_g1	1276.82	315.343	-1.9987	3.93e-08	down
DN64026_c2_g3	202.865	26.5088	-2.88323	3.95e-08	down
DN55602_c0_g2	434.796	61.839	-2.76089	3.98e-08	down
DN49576_c0_g1	587.226	2058.51	1.79504	4.02e-08	up
DN49753_c0_g1	470.213	110.201	-2.06887	4.02e-08	down
DN57601_c0_g1	501.021	1764.08	1.80117	4.13e-08	up
DN56917_c0_g1	70.4885	379.813	2.39416	4.22e-08	up
DN59506_c1_g1	179.751	24.9201	-2.78911	4.33e-08	down
DN62070_c0_g1	98.4734	444.668	2.14982	4.33e-08	up
DN42542_c0_g1	159.043	6.41405	-4.38563	4.35e-08	down
DN51144_c0_g1	1026.32	249.208	-2.02085	4.36e-08	down
DN58784_c0_g1	2525.74	490.364	-2.33173	4.44e-08	down
DN36236_c0_g1	856.11	75.2424	-3.40483	4.47e-08	down
DN62196_c0_g1	686.016	64.3407	-3.31492	4.54e-08	down
DN50086_c0_g2	36.5691	256.874	2.7567	4.54e-08	up
DN55818_c0_g1	132.19	20.9144	-2.61568	4.57e-08	down
DN57464_c0_g1	2894.05	904.815	-1.66579	4.65e-08	down
DN54733_c0_g1	1537.34	9778.57	2.6227	4.66e-08	up
DN59314_c0_g2	1150.11	3782.9	1.70518	4.66e-08	up
DN62203_c0_g2	361.163	49.0524	-2.82469	4.68e-08	down
DN45094_c0_g1	200.721	1786.26	3.07743	4.7e-08	up
DN52673_c0_g1	327.409	1590.5	2.2509	4.7e-08	up
DN41410_c0_g1	36.4765	228.613	2.60228	4.77e-08	up
DN59420_c0_g4	90.9574	505.405	2.43714	4.83e-08	up
DN52353_c0_g1	192.862	11.3143	-3.92301	4.91e-08	down
DN42775_c0_g1	1469.48	123.389	-3.46556	5.04e-08	down
DN46378_c0_g1	75.4219	0.675343	-5.99623	5.06e-08	down
DN52316_c0_g1	285.081	53.7396	-2.37282	5.07e-08	down
DN38536_c0_g1	5.62949	186.613	4.74814	5.1e-08	up
DN49032_c0_g1	212.312	5.80024	-4.85527	5.19e-08	down
DN44598_c0_g1	1314.76	70.8335	-4.03729	5.24e-08	down
DN45877_c0_g1	98.9612	589.594	2.53262	5.25e-08	up
DN50517_c0_g1	95.1438	5.41105	-3.94975	5.33e-08	down
DN61809_c0_g1	377.902	1600.45	2.06007	5.36e-08	up
DN35020_c0_g1	69.4148	2.26311	-4.59455	5.43e-08	down
DN57511_c0_g1	140.834	6.10445	-4.31649	5.45e-08	down
DN59605_c0_g1	436.478	80.3849	-2.40281	5.45e-08	down
DN39980_c0_g1	9.94389	143.016	3.70975	5.46e-08	up
DN36241_c0_g2	196.666	1088.89	2.43145	5.47e-08	up
DN49459_c0_g1	2006.58	11378.9	2.46476	5.48e-08	up
DN59179_c0_g1	97.42	0.302758	-6.78059	5.51e-08	down
DN50472_c0_g2	2.75854	131.715	5.16051	5.56e-08	up
DN55454_c0_g1	417.26	47.4703	-3.06478	5.62e-08	down
DN47456_c0_g1	119.188	1161.98	3.19812	5.74e-08	up
DN55564_c0_g2	4.96758	74.8151	3.76974	5.81e-08	up
DN63221_c0_g1	1649.59	296.118	-2.44077	5.81e-08	down
DN50947_c0_g1	196.797	706.558	1.82804	5.83e-08	up
DN47609_c0_g1	433.213	1665.51	1.92455	5.86e-08	up
DN63341_c0_g1	865.679	125.879	-2.72603	6.01e-08	down
DN39604_c0_g1	173.253	0.753473	-6.70254	6.1e-08	down
DN59468_c1_g1	715.753	186.968	-1.91681	6.1e-08	down
DN64684_c2_g2	195.47	869.17	2.12746	6.1e-08	up
DN63450_c4_g2	947.094	4020.61	2.06315	6.13e-08	up
DN27502_c0_g1	0.917486	60.9923	5.49405	6.13e-08	up
DN44730_c0_g1	1259.7	74.8365	-3.91177	6.13e-08	down
DN53313_c1_g1	152.31	807.936	2.37307	6.26e-08	up
DN56301_c0_g2	552.029	2029.66	1.86173	6.39e-08	up
DN53573_c0_g1	535.657	1953.28	1.85013	6.54e-08	up
DN52257_c0_g1	715.526	2403.24	1.73445	6.61e-08	up
DN61473_c0_g1	256.382	36.0015	-2.77307	6.7e-08	down
DN55982_c1_g3	95.2193	395.371	2.03175	6.73e-08	up
DN53185_c0_g1	75.5972	0	-7.51332	6.83e-08	down
DN60248_c0_g1	1206.98	232.233	-2.34274	6.86e-08	down
DN56117_c0_g1	866.196	2538.19	1.54156	6.87e-08	up
DN53487_c0_g1	305.204	72.3972	-2.0558	6.89e-08	down
DN35882_c0_g1	98.0187	710.018	2.79826	6.96e-08	up
DN64252_c1_g1	2898.55	7567.05	1.37767	6.96e-08	up
DN51171_c0_g1	158.859	732.666	2.17786	7.04e-08	up
DN61721_c0_g2	213.517	20.5513	-3.27408	7.12e-08	down
DN61244_c1_g1	1558.96	369.067	-2.05616	7.14e-08	down
DN51281_c0_g1	140.205	13.9085	-3.23262	7.16e-08	down
DN63472_c0_g1	3802.27	994.204	-1.91654	7.16e-08	down
DN59567_c0_g1	1082.47	333.617	-1.68533	7.22e-08	down
DN64749_c1_g7	2.77423	102.173	4.85883	7.42e-08	up
DN50662_c0_g1	153.911	13.8001	-3.38079	7.51e-08	down
DN55290_c0_g1	213.795	35.6833	-2.53156	7.7e-08	down
DN56999_c0_g5	41.5669	1821.72	5.06537	7.84e-08	up
DN61305_c0_g1	254.959	939.815	1.86497	7.89e-08	up
DN5334_c0_g1	19.6194	173.594	3.06616	7.97e-08	up
DN49786_c0_g1	88.7323	0.679494	-6.13258	8.05e-08	down
DN49371_c0_g1	194.855	4.73301	-5.00084	8.2e-08	down
DN52326_c1_g1	50.5773	308.01	2.56014	8.31e-08	up
DN62945_c0_g1	2547.11	12584.9	2.27373	8.31e-08	up
DN53488_c0_g2	180.389	6.1086	-4.60812	8.46e-08	down
DN59825_c0_g3	253.757	37.3113	-2.71125	8.51e-08	down
DN62048_c0_g1	192.11	873.964	2.15862	8.67e-08	up
DN44346_c0_g1	63.4172	1.05623	-5.39133	8.7e-08	down
DN50596_c0_g1	1775.84	5388.3	1.59084	8.74e-08	up
DN56869_c0_g1	12.1094	356.662	4.59634	8.77e-08	up
DN63246_c0_g2	119.142	437.455	1.86021	8.79e-08	up
DN57745_c1_g1	76.411	476.941	2.59474	8.91e-08	up
DN60547_c0_g1	273.294	23.5156	-3.43257	8.98e-08	down
DN58208_c4_g1	580.69	78.3177	-2.83108	9.06e-08	down
DN49574_c0_g1	853.906	178.703	-2.2278	9.13e-08	down
DN38655_c0_g1	115.068	0.74517	-6.33267	9.2e-08	down
DN64749_c1_g11	7.0747	105.771	3.75282	9.24e-08	up
DN59851_c0_g3	246.636	27.5694	-3.07197	9.28e-08	down
DN48945_c0_g3	76.9859	912.872	3.45423	9.32e-08	up
DN48525_c0_g1	406.244	53.0086	-2.86922	9.36e-08	down
DN59290_c0_g1	6697.29	1247.09	-2.38854	9.59e-08	down
DN45102_c0_g1	154.135	852.088	2.42809	9.59e-08	up
DN50698_c0_g1	339.097	38.2477	-3.07502	9.85e-08	down
DN60788_c0_g1	0	73.282	7.52032	9.87e-08	up
DN60392_c0_g2	3495.11	1246.44	-1.47889	9.88e-08	down
DN52177_c0_g1	232.047	25.4323	-3.10487	9.95e-08	down
DN14695_c0_g1	76.1562	599.089	2.90833	9.95e-08	up
DN63119_c0_g1	64.8435	279.131	2.08068	1e-07	up
DN50626_c0_g1	88.2209	619.986	2.75554	1.03e-07	up
DN51385_c0_g1	8163.72	1293.63	-2.60953	1.06e-07	down
DN58980_c0_g3	125.233	582.222	2.18875	1.08e-07	up
DN43258_c0_g1	39.0529	311.175	2.92451	1.09e-07	up
DN54212_c2_g1	24.081	160.432	2.68261	1.09e-07	up
DN59758_c1_g1	361.592	1517.17	2.04582	1.09e-07	up
DN53132_c1_g1	834.774	2526.37	1.58691	1.09e-07	up
DN55346_c0_g1	271.722	1344.69	2.27558	1.1e-07	up
DN61555_c1_g2	0.92357	61.5592	5.48363	1.11e-07	up
DN53836_c0_g1	2.7812	90.1926	4.70025	1.12e-07	up
DN46074_c0_g1	84.7417	0	-7.51726	1.12e-07	down
DN64164_c0_g1	6245.53	1589.36	-1.95422	1.14e-07	down
DN52239_c0_g1	683.585	2823.4	2.02384	1.16e-07	up
DN50649_c0_g1	90.6383	2.84933	-4.68978	1.17e-07	down
DN54679_c0_g2	0.315703	62.9637	6.45113	1.17e-07	up
DN45357_c0_g1	148.873	1.21103	-6.04615	1.2e-07	down
DN57251_c1_g6	644.656	127.392	-2.30784	1.2e-07	down
DN56841_c0_g1	111.349	753.975	2.70566	1.2e-07	up
DN57159_c1_g2	6567.74	415.846	-3.82131	1.2e-07	down
DN58008_c0_g2	175.126	5.86591	-4.60247	1.21e-07	down
DN58517_c0_g1	570.971	2561.12	2.13904	1.22e-07	up
DN64257_c1_g3	15.1331	198.772	3.58499	1.23e-07	up
DN35529_c0_g1	213.232	39.4094	-2.39965	1.25e-07	down
DN58200_c0_g1	95.6028	1570.84	3.87177	1.27e-07	up
DN57575_c0_g2	756.171	2123.28	1.48083	1.29e-07	up
DN64636_c1_g2	280.085	30.4619	-3.12001	1.3e-07	down
DN52435_c0_g2	97.7203	0.376736	-6.68643	1.31e-07	down
DN60102_c0_g1	1938.79	464.548	-2.03834	1.32e-07	down
DN61171_c1_g1	1382.77	6669.44	2.23949	1.32e-07	up
DN53901_c0_g1	7744.54	2658.58	-1.53287	1.33e-07	down
DN50259_c0_g1	378.33	39.7241	-3.16709	1.33e-07	down
DN58498_c0_g1	83.5227	678.188	2.95099	1.33e-07	up
DN61077_c0_g2	775.654	144.527	-2.38416	1.34e-07	down
DN59809_c0_g1	944.234	168.935	-2.44204	1.34e-07	down
DN62878_c0_g2	266.83	4598.89	3.93134	1.36e-07	up
DN51421_c0_g2	554.479	3077.4	2.43286	1.4e-07	up
DN44551_c0_g1	102.023	2.25212	-5.1144	1.42e-07	down
DN55936_c2_g1	2804.33	11159.6	1.97173	1.43e-07	up
DN48032_c2_g2	301.194	1295.88	2.08046	1.43e-07	up
DN44018_c0_g1	117.783	484.168	2.01654	1.43e-07	up
DN59506_c0_g1	117.787	8.94402	-3.58255	1.46e-07	down
DN52053_c0_g1	124.481	1.88368	-5.51943	1.47e-07	down
DN60124_c0_g1	115.117	3.60964	-4.65087	1.47e-07	down
DN56804_c0_g1	213.459	17.0308	-3.51321	1.49e-07	down
DN54404_c0_g10	84.8354	3.3042	-4.4478	1.5e-07	down
DN59400_c0_g1	12.9884	180.222	3.6544	1.54e-07	up
DN63021_c0_g1	6.79991	144.524	4.19178	1.55e-07	up
DN56043_c0_g1	561.043	104.33	-2.38691	1.56e-07	down
DN64391_c1_g3	56.129	0.376736	-6.22689	1.56e-07	down
DN49757_c0_g1	71.024	0.679494	-5.89101	1.57e-07	down
DN58358_c0_g1	72.796	5.559	-3.5778	1.58e-07	down
DN63944_c0_g1	2096.32	391.203	-2.38418	1.58e-07	down
DN58744_c1_g1	4017.3	13884.2	1.77398	1.6e-07	up
DN56818_c0_g1	58.1494	0.982252	-5.30291	1.62e-07	down
DN50504_c0_g1	685.774	2724	1.96885	1.64e-07	up
DN47635_c0_g1	86.0947	2.25627	-4.92196	1.64e-07	down
DN51924_c0_g1	136.813	13.3211	-3.26489	1.64e-07	down
DN64901_c2_g5	88.5636	6.75904	-3.59054	1.64e-07	down
DN55829_c0_g1	661.805	222.431	-1.56209	1.65e-07	down
DN43962_c0_g1	346.894	9.33467	-4.86248	1.65e-07	down
DN59420_c0_g2	85.1617	447.974	2.35923	1.65e-07	up
DN58232_c0_g1	181.695	24.276	-2.84327	1.67e-07	down
DN59147_c0_g2	1298.92	6226.78	2.23045	1.72e-07	up
DN51413_c0_g1	131.014	609.313	2.18875	1.75e-07	up
DN56698_c0_g1	2810.89	10019.8	1.81727	1.77e-07	up
DN60739_c0_g1	394.854	1580.33	1.97922	1.78e-07	up
DN62896_c0_g1	61.6071	1.35899	-5.04711	1.8e-07	down
DN53196_c0_g1	241.655	47.2281	-2.32206	1.81e-07	down
DN39233_c0_g1	685.349	3036.94	2.12117	1.81e-07	up
DN62834_c0_g1	347.22	1324	1.91171	1.81e-07	up
DN58410_c0_g1	121.219	4.42195	-4.5179	1.86e-07	down
DN52821_c0_g1	60.0877	1.35484	-5.01865	1.89e-07	down
DN45725_c0_g1	3346.88	17976.9	2.38718	1.94e-07	up
DN54541_c0_g3	82.1359	0.302758	-6.56494	1.96e-07	down
DN44408_c0_g1	7.1522	228.107	4.67673	1.99e-07	up
DN58169_c1_g4	68.7468	279.467	2.00136	2.02e-07	up
DN54212_c2_g2	0.615714	89.0804	6.19492	2.03e-07	up
DN63486_c1_g3	3.0969	62.0099	4.11194	2.04e-07	up
DN50756_c0_g1	233.522	1231.37	2.36158	2.08e-07	up
DN59539_c1_g5	327.38	1344.75	2.01531	2.08e-07	up
DN59147_c0_g1	31.8093	416.135	3.57385	2.11e-07	up
DN54482_c0_g1	4845.69	21421.6	2.11775	2.11e-07	up
DN61111_c0_g1	948.064	79.2727	-3.4588	2.11e-07	down
DN57213_c0_g1	133.936	6.01802	-4.24853	2.11e-07	down
DN48350_c0_g1	62.6927	307.636	2.26275	2.13e-07	up
DN43729_c0_g1	328.196	22.665	-3.69655	2.13e-07	down
DN44695_c0_g1	1146.24	4345.46	1.9033	2.14e-07	up
DN42791_c0_g1	31.8804	229.973	2.78973	2.15e-07	up
DN36772_c0_g1	27.7888	294.905	3.30072	2.2e-07	up
DN57341_c0_g1	101.662	8.87004	-3.39521	2.22e-07	down
DN44367_c0_g1	35.0878	452.176	3.55616	2.23e-07	up
DN64456_c1_g1	185.002	807.281	2.09919	2.27e-07	up
DN42486_c0_g1	116.391	2.47259	-5.11535	2.29e-07	down
DN34528_c0_g1	7.64686	197.644	4.41968	2.3e-07	up
DN53234_c0_g1	256.433	2609.5	3.24737	2.31e-07	up
DN64839_c1_g7	2.80298	60.0999	4.19798	2.34e-07	up
DN55869_c0_g1	774.028	5351.31	2.73115	2.35e-07	up
DN55456_c0_g1	146.723	13.5276	-3.32214	2.38e-07	down
DN51890_c0_g1	937.524	7785.56	2.97754	2.39e-07	up
DN50543_c0_g1	268.376	54.4716	-2.26644	2.44e-07	down
DN54848_c0_g2	315.223	35.862	-3.05672	2.45e-07	down
DN52986_c0_g1	118.253	514.011	2.09439	2.45e-07	up
DN59896_c0_g1	673.197	111.036	-2.5527	2.46e-07	down
DN38482_c0_g1	83.16	1.35899	-5.36578	2.49e-07	down
DN62659_c0_g1	204.463	33.9153	-2.54637	2.5e-07	down
DN52718_c0_g1	80.6604	1.73157	-5.08725	2.5e-07	down
DN49231_c0_g1	133.018	0.675343	-6.43887	2.5e-07	down
DN51063_c0_g3	5266.04	18010	1.75876	2.52e-07	up
DN56031_c2_g2	25.9665	145.855	2.44811	2.54e-07	up
DN53645_c1_g1	189.837	712.586	1.88903	2.59e-07	up
DN48639_c0_g1	307.373	63.6966	-2.2422	2.65e-07	down
DN50316_c0_g2	87.8917	0	-7.43821	2.66e-07	down
DN64547_c0_g2	85.9684	4.65903	-4.02273	2.69e-07	down
DN44744_c0_g1	137.785	3.68508	-4.87053	2.7e-07	down
DN61022_c0_g1	14551.1	1563.88	-3.12826	2.71e-07	down
DN52517_c0_g1	103.245	0	-7.50516	2.73e-07	down
DN57110_c0_g9	1.22446	92.066	5.58403	2.77e-07	up
DN59118_c0_g1	56.4082	0.376736	-6.19826	2.78e-07	down
DN55077_c0_g1	116.683	13.7869	-2.99911	2.82e-07	down
DN57978_c0_g1	55.6542	421.05	2.85046	2.9e-07	up
DN60318_c1_g6	500.84	41.6134	-3.4614	2.94e-07	down
DN41162_c0_g1	334.976	48.3031	-2.73681	3.01e-07	down
DN46452_c0_g1	1.21053	53.408	5.00503	3.06e-07	up
DN57856_c0_g1	163.618	10.218	-3.83325	3.08e-07	down
DN55257_c0_g2	559.978	156.709	-1.82176	3.1e-07	down
DN56082_c0_g2	2730.01	7522.46	1.45358	3.12e-07	up
DN55157_c0_g1	344.69	1501.03	2.09602	3.16e-07	up
DN59461_c0_g1	781.374	249.577	-1.63444	3.17e-07	down
DN63595_c0_g2	418.648	1237.71	1.55314	3.23e-07	up
DN63897_c0_g3	6.46507	92.2584	3.67985	3.24e-07	up
DN61093_c0_g1	2553.84	350.814	-2.7993	3.25e-07	down
DN43176_c0_g2	82.3246	0	-7.38574	3.27e-07	down
DN48261_c0_g1	2793.54	18198.5	2.64936	3.27e-07	up
DN52477_c0_g1	58.6146	270.684	2.17738	3.33e-07	up
DN48987_c0_g1	924.252	179.86	-2.32374	3.33e-07	down
DN61211_c3_g2	5983.17	28940.1	2.24156	3.34e-07	up
DN57870_c1_g2	1551.53	8111.21	2.34867	3.35e-07	up
DN49440_c0_g4	53.2607	1.80555	-4.59128	3.42e-07	down
DN46884_c0_g1	261.613	15.9687	-3.86883	3.49e-07	down
DN53649_c0_g1	242.421	10.2361	-4.32101	3.56e-07	down
DN59786_c2_g2	2433.79	371.971	-2.65391	3.56e-07	down
DN45938_c0_g1	74.484	1.86708	-4.94988	3.57e-07	down
DN47509_c0_g1	73.2799	1.51379	-5.03502	3.59e-07	down
DN44720_c0_g1	46.3671	303.998	2.65761	3.61e-07	up
DN53949_c0_g1	8.91664	103.125	3.40906	3.65e-07	up
DN61379_c0_g2	361.874	37.1127	-3.1806	3.69e-07	down
DN53041_c0_g1	342.62	1080.9	1.64448	3.73e-07	up
DN43551_c0_g2	4.35011	102.309	4.30367	3.73e-07	up
DN47665_c0_g1	489.121	1870.3	1.91451	3.78e-07	up
DN44673_c1_g1	231.93	5.84931	-4.90814	3.79e-07	down
DN41952_c0_g1	244.857	36.8877	-2.67492	3.81e-07	down
DN62031_c0_g3	182.226	1011.65	2.43062	3.85e-07	up
DN44563_c0_g1	536.264	4301.91	2.92896	3.88e-07	up
DN52802_c0_g1	0.315703	80.7424	6.56843	3.9e-07	up
DN55564_c0_g1	58.3649	574.22	3.20027	3.91e-07	up
DN52756_c0_g1	195.494	10.7032	-3.98099	4.02e-07	down
DN51659_c0_g1	90.9499	7.36871	-3.49922	4.04e-07	down
DN61221_c0_g1	579.998	140.713	-2.01799	4.06e-07	down
DN9250_c0_g1	5.58418	90.3743	3.84102	4.11e-07	up
DN50340_c0_g1	2405.66	557.167	-2.08428	4.11e-07	down
DN48101_c0_g1	1096.12	3128.28	1.50305	4.2e-07	up
DN57317_c0_g1	953.665	278.746	-1.75942	4.42e-07	down
DN54287_c1_g1	3829.79	217.545	-3.94397	4.42e-07	down
DN55428_c0_g1	42.4838	602.002	3.67048	4.46e-07	up
DN53004_c0_g2	6.41888	75.0798	3.41961	4.47e-07	up
DN60352_c0_g1	669.382	3295.11	2.26531	4.48e-07	up
DN62256_c0_g1	273.309	49.039	-2.43471	4.49e-07	down
DN53849_c0_g2	29.1412	321.814	3.34842	4.54e-07	up
DN58703_c0_g1	250.055	45.3954	-2.41769	4.54e-07	down
DN60680_c0_g1	1644.16	366.428	-2.13586	4.55e-07	down
DN52059_c0_g1	92.16	3.21776	-4.54201	4.55e-07	down
DN63961_c0_g7	236.179	12.0441	-4.06308	4.57e-07	down
DN61981_c0_g4	58.0748	0	-7.18479	4.71e-07	down
DN49530_c0_g1	1658.38	308.952	-2.38315	4.74e-07	down
DN64381_c0_g1	220.752	33.7215	-2.646	4.77e-07	down
DN41884_c0_g1	110.337	4.35628	-4.40125	4.85e-07	down
DN53003_c0_g1	135.262	17.7103	-2.84916	4.88e-07	down
DN44382_c0_g1	127.002	3.47145	-4.8096	4.93e-07	down
DN61629_c0_g4	144.105	21.5392	-2.67911	4.97e-07	down
DN53835_c0_g1	295.982	25.225	-3.4291	5.05e-07	down
DN40482_c0_g1	747.185	162.156	-2.17432	5.1e-07	down
DN50146_c0_g1	4106.75	9977.46	1.27464	5.23e-07	up
DN61974_c1_g2	414.403	32.8259	-3.52102	5.23e-07	down
DN53821_c2_g1	121.089	4.38241	-4.44432	5.25e-07	down
DN56113_c0_g1	89.8327	466.578	2.33957	5.37e-07	up
DN57357_c0_g2	167.983	10.8636	-3.77287	5.37e-07	down
DN51838_c0_g1	202.925	6.3823	-4.65534	5.37e-07	down
DN44253_c0_g3	191.484	17.9649	-3.31036	5.4e-07	down
DN49337_c0_g2	323.754	1221.78	1.89568	5.43e-07	up
DN53788_c0_g1	332.313	19.8677	-3.87324	5.46e-07	down
DN47862_c0_g1	40.2517	325.567	2.93869	5.55e-07	up
DN52665_c0_g1	989.146	4499.36	2.15549	5.57e-07	up
DN40745_c0_g1	67.5767	4.94934	-3.63019	5.63e-07	down
DN62857_c0_g1	2992.6	19397.5	2.64064	5.63e-07	up
DN34210_c0_g1	61.3658	0.376736	-6.22427	5.65e-07	down
DN58756_c0_g2	105.536	12.2731	-3.02347	5.66e-07	down
DN57359_c0_g1	102.03	10.8851	-3.1381	5.69e-07	down
DN55337_c0_g1	1285.95	290.804	-2.11551	5.71e-07	down
DN40368_c0_g1	72.7535	0	-7.26586	5.72e-07	down
DN62785_c0_g2	1200.96	242.391	-2.27341	5.78e-07	down
DN58373_c0_g1	597.846	1684.05	1.48448	5.8e-07	up
DN51650_c0_g2	6792.1	25387.9	1.88237	5.81e-07	up
DN52581_c0_g1	56.1168	0	-7.14436	5.85e-07	down
DN48085_c0_g1	272.124	67.7636	-1.98176	5.88e-07	down
DN53167_c4_g1	73.5725	2.86447	-4.34451	5.95e-07	down
DN52297_c0_g1	26.2994	689.991	4.42636	5.96e-07	up
DN62692_c0_g1	89.2192	0.978101	-5.70415	5.96e-07	down
DN56718_c0_g2	1473.2	5204.22	1.80324	6e-07	up
DN56890_c0_g1	1669.79	417.108	-1.97828	6.06e-07	down
DN52380_c0_g2	3.9778	87.0017	4.19988	6.11e-07	up
DN64055_c1_g4	16.7807	171.77	3.24517	6.16e-07	up
DN46509_c0_g1	180.876	14.8141	-3.47508	6.24e-07	down
DN64142_c1_g6	37.0731	204.481	2.42058	6.26e-07	up
DN49516_c2_g1	2729.25	592.647	-2.17205	6.29e-07	down
DN46930_c0_g2	143.817	14.4034	-3.20475	6.32e-07	down
DN39421_c0_g1	163.71	3.37817	-5.13812	6.35e-07	down
DN46504_c0_g2	114.189	1008.17	3.05416	6.35e-07	up
DN55207_c0_g1	601.81	110.21	-2.40933	6.4e-07	down
DN55300_c0_g1	167.259	583.768	1.78621	6.43e-07	up
DN46675_c0_g1	113.794	2.54657	-5.04141	6.45e-07	down
DN48552_c0_g1	150.902	27.7777	-2.3957	6.63e-07	down
DN63416_c1_g1	0.307857	56.1516	6.25421	6.67e-07	up
DN60198_c0_g1	5560.03	16975.6	1.59813	6.68e-07	up
DN56983_c0_g2	3507.84	9689.86	1.45668	6.73e-07	up
DN41284_c0_g2	96.7151	4.59336	-4.16312	6.8e-07	down
DN50463_c0_g1	2310.95	459.472	-2.29277	7.04e-07	down
DN59350_c1_g2	20.2828	960.289	5.09552	7.04e-07	up
DN64704_c3_g2	52.9901	0.978101	-5.16138	7.1e-07	down
DN50405_c0_g2	243.468	1697.36	2.73793	7.1e-07	up
DN64493_c0_g1	23.0642	361.239	3.79189	7.13e-07	up
DN54014_c0_g1	684.413	138.196	-2.27265	7.13e-07	down
DN58571_c0_g1	2034.91	7720.93	1.90296	7.21e-07	up
DN61961_c0_g3	468.051	1746.61	1.87978	7.32e-07	up
DN56710_c0_g1	446.219	1459.36	1.69465	7.36e-07	up
DN56930_c2_g3	510.062	116.553	-2.0989	7.46e-07	down
DN64721_c0_g3	101.679	5.33438	-4.04346	7.49e-07	down
DN43499_c0_g1	306.846	1224.14	1.97268	7.52e-07	up
DN52126_c0_g2	317.862	58.9907	-2.38441	7.65e-07	down
DN60351_c0_g2	408.609	35.9595	-3.3833	7.66e-07	down
DN63540_c0_g3	545.698	1744.79	1.66299	7.67e-07	up
DN55837_c0_g1	3.72919	173.775	5.07156	7.7e-07	up
DN54784_c0_g3	134.291	732.955	2.4051	7.73e-07	up
DN58169_c1_g3	59.5773	226.839	1.90866	7.76e-07	up
DN59010_c0_g1	573.066	1552.92	1.4294	7.93e-07	up
DN63725_c1_g4	23.6918	383.362	3.833	7.94e-07	up
DN59333_c0_g1	161.758	18.246	-3.04538	8e-07	down
DN63546_c1_g1	137.173	746.858	2.40268	8.06e-07	up
DN43840_c0_g1	151.627	2.56318	-5.33282	8.11e-07	down
DN46373_c0_g1	170.875	3.09471	-5.24299	8.11e-07	down
DN61845_c0_g1	4323.95	859.164	-2.29362	8.33e-07	down
DN42266_c0_g1	9.76413	379.173	4.87204	8.36e-07	up
DN51691_c0_g1	237.439	12.8676	-3.99921	8.38e-07	down
DN57259_c0_g1	465.71	107.975	-2.08008	8.39e-07	down
DN51417_c0_g1	1.54889	57.2059	4.8008	8.53e-07	up
DN64157_c1_g10	524.092	132.401	-1.96174	8.63e-07	down
DN49894_c0_g1	120.194	607.857	2.30003	8.75e-07	up
DN63769_c0_g1	130.937	10.0493	-3.55607	8.78e-07	down
DN58598_c0_g6	11565.8	2208.02	-2.34887	8.8e-07	down
DN63071_c0_g1	779.009	180.602	-2.07894	8.88e-07	down
DN59688_c0_g1	2057.2	9947.84	2.23899	8.96e-07	up
DN46563_c0_g1	61.3163	0.376736	-6.19224	9.01e-07	down
DN49647_c0_g1	363.883	73.4496	-2.26938	9.05e-07	down
DN48581_c0_g1	268.094	46.9769	-2.46125	9.07e-07	down
DN53439_c0_g1	1.22534	48.0526	4.85572	9.16e-07	up
DN64670_c2_g6	2.496	104.599	4.94844	9.22e-07	up
DN37584_c0_g1	179.193	615.278	1.7623	9.22e-07	up
DN47022_c0_g1	2603.64	6.64698	-6.94684	9.27e-07	down
DN45051_c0_g1	229.974	5.15467	-5.02911	9.27e-07	down
DN47479_c0_g2	9.24019	111.347	3.45644	9.27e-07	up
DN49630_c0_g1	109.475	11.503	-3.15184	9.27e-07	down
DN37638_c0_g1	53.3	1.35484	-4.84446	9.41e-07	down
DN53485_c0_g1	669.865	2024.07	1.58317	9.43e-07	up
DN61379_c0_g1	352.333	54.4906	-2.6311	9.48e-07	down
DN62846_c1_g3	51.6812	1.80555	-4.53406	9.48e-07	down
DN59870_c1_g1	489.43	1521.55	1.62315	9.49e-07	up
DN55050_c0_g2	4197.2	13333.7	1.65376	9.51e-07	up
DN55463_c0_g1	57.3565	0.605515	-5.63667	9.59e-07	down
DN52460_c0_g1	98.076	6.49072	-3.71363	9.67e-07	down
DN61226_c0_g1	814.659	3727.42	2.16261	9.73e-07	up
DN61328_c1_g2	34.1658	728.665	4.16952	9.75e-07	up
DN59527_c0_g1	0	104.394	7.39201	1e-06	up
DN57076_c1_g4	1344.41	301.25	-2.12695	1.01e-06	down
DN34130_c0_g1	84.9204	6.97952	-3.46946	1.01e-06	down
DN60445_c1_g1	119.684	461.323	1.9249	1.01e-06	up
DN56771_c0_g1	9026.92	1430.33	-2.6021	1.02e-06	down
DN60173_c1_g2	1011.5	219.185	-2.17247	1.02e-06	down
DN55552_c1_g2	82.0497	8.49476	-3.17784	1.02e-06	down
DN61784_c0_g3	738.623	144.047	-2.3184	1.03e-06	down
DN56809_c0_g2	1639.2	463.007	-1.80496	1.03e-06	down
DN53465_c0_g2	529.958	3261.39	2.56801	1.04e-06	up
DN64357_c0_g1	4.36668	115.772	4.42811	1.04e-06	up
DN51724_c0_g6	93.3602	874.029	3.12721	1.06e-06	up
DN45854_c0_g1	1894.75	432.993	-2.0998	1.07e-06	down
DN43635_c1_g1	5355.78	25270.3	2.2047	1.08e-06	up
DN57821_c0_g2	67.4503	2.55487	-4.44156	1.09e-06	down
DN55683_c0_g1	212.497	33.3809	-2.60955	1.09e-06	down
DN61131_c0_g1	71.6816	3.23706	-4.16867	1.09e-06	down
DN53802_c0_g1	0.931416	110.337	5.95319	1.09e-06	up
DN63344_c0_g1	601.758	13.1206	-5.04708	1.1e-06	down
DN45135_c1_g1	117.878	19.2746	-2.54944	1.12e-06	down
DN43993_c0_g1	75.2791	0.753473	-5.8165	1.12e-06	down
DN59267_c0_g4	1020.68	270.092	-1.89567	1.13e-06	down
DN63442_c0_g1	5896.3	1121.39	-2.353	1.15e-06	down
DN58389_c0_g1	318.32	67.1583	-2.20548	1.15e-06	down
DN49703_c0_g1	18.0554	373.85	4.13031	1.16e-06	up
DN55676_c0_g1	59.7801	2.85763	-4.1544	1.17e-06	down
DN63955_c0_g3	0.932297	86.4938	5.72758	1.18e-06	up
DN34633_c0_g2	71.4742	0.605515	-5.83793	1.19e-06	down
DN53612_c0_g1	131.714	20.3226	-2.62945	1.19e-06	down
DN58394_c2_g1	127.249	633.528	2.27767	1.2e-06	up
DN56150_c0_g1	1305.51	230.863	-2.45099	1.21e-06	down
DN53176_c0_g1	2746.13	7635.35	1.46555	1.21e-06	up
DN49212_c0_g1	65.0298	1.65759	-4.82812	1.21e-06	down
DN45279_c0_g1	865.739	273.134	-1.64946	1.22e-06	down
DN53680_c0_g1	184.519	33.0679	-2.43513	1.24e-06	down
DN64289_c0_g2	1238.05	280.699	-2.11001	1.25e-06	down
DN59399_c0_g2	79.6679	3.459	-4.24945	1.25e-06	down
DN58708_c0_g2	389.735	62.9929	-2.57757	1.25e-06	down
DN63789_c0_g1	119.057	1344.49	3.37027	1.25e-06	up
DN62736_c0_g2	59.7398	695.436	3.4092	1.26e-06	up
DN44217_c0_g1	0.315703	67.6372	6.34702	1.27e-06	up
DN51177_c0_g1	137.728	27.1514	-2.30055	1.27e-06	down
DN62110_c0_g1	69.6328	4.58921	-3.75229	1.28e-06	down
DN55496_c1_g1	1348.62	257.587	-2.34643	1.28e-06	down
DN60234_c0_g1	236.964	42.177	-2.43927	1.29e-06	down
DN53137_c0_g1	1362.06	5581.9	2.00927	1.29e-06	up
DN64456_c1_g2	1683.27	6372.67	1.899	1.3e-06	up
DN64046_c0_g4	442.34	1399.27	1.6476	1.31e-06	up
DN49435_c1_g1	87.807	0.675343	-5.98215	1.32e-06	down
DN49492_c0_g1	64.4459	3.29589	-4.08399	1.33e-06	down
DN62604_c0_g2	2539.15	10445.8	2.01463	1.34e-06	up
DN60565_c0_g1	4.32745	62.8179	3.68859	1.34e-06	up
DN55161_c0_g1	301.876	1008.6	1.72402	1.35e-06	up
DN56545_c2_g3	276.417	1300.78	2.20046	1.36e-06	up
DN62945_c0_g3	518.045	70.8813	-2.79452	1.36e-06	down
DN64918_c2_g6	429.951	1472.16	1.7583	1.37e-06	up
DN51017_c1_g1	11806.1	38193	1.67888	1.37e-06	up
DN58935_c1_g1	103.348	368.449	1.81529	1.37e-06	up
DN55098_c0_g2	284.072	979.05	1.76764	1.38e-06	up
DN63415_c0_g7	17.8531	558.636	4.61239	1.38e-06	up
DN56643_c0_g4	72.4584	3.91386	-4.00031	1.4e-06	down
DN57016_c0_g1	4996.13	1654.27	-1.58192	1.41e-06	down
DN50892_c0_g1	5031.8	16118.8	1.66504	1.42e-06	up
DN60438_c0_g1	426.62	1286.33	1.5797	1.42e-06	up
DN46202_c0_g1	802.329	2641.96	1.70366	1.42e-06	up
DN51042_c0_g1	71.0712	0	-7.1418	1.42e-06	down
DN52715_c0_g1	77.352	2.7712	-4.47168	1.43e-06	down
DN61680_c0_g1	47.2789	0.605515	-5.427	1.43e-06	down
DN62514_c0_g4	246.364	18.9047	-3.54377	1.43e-06	down
DN53390_c0_g1	178.855	778.341	2.09203	1.46e-06	up
DN51341_c0_g1	208.293	48.8752	-2.06134	1.47e-06	down
DN64918_c2_g1	197.221	613.146	1.62251	1.47e-06	up
DN49989_c0_g1	140.644	5.87275	-4.27776	1.49e-06	down
DN60095_c0_g1	73.9999	5.27139	-3.6176	1.49e-06	down
DN54901_c0_g1	749.525	252.585	-1.55661	1.5e-06	down
DN61762_c2_g1	1037.66	5195.11	2.28547	1.5e-06	up
DN63913_c1_g2	30.1449	329.491	3.326	1.5e-06	up
DN48175_c0_g1	31.018	215.154	2.72753	1.5e-06	up
DN56176_c0_g1	2305.21	8449.31	1.85363	1.5e-06	up
DN63725_c1_g3	1.23927	52.7842	4.93849	1.5e-06	up
DN51815_c0_g1	272.001	2568.87	3.1367	1.5e-06	up
DN44419_c0_g1	168.948	11.6359	-3.6991	1.5e-06	down
DN51106_c0_g1	651.92	78.9829	-2.96096	1.51e-06	down
DN33160_c0_g1	49.5096	360.735	2.7926	1.53e-06	up
DN63412_c1_g3	54.653	0.376736	-6.06271	1.55e-06	down
DN37973_c0_g1	112.899	15.206	-2.8083	1.55e-06	down
DN51863_c0_g1	294.287	1008.54	1.75922	1.58e-06	up
DN40910_c0_g1	3.72046	73.1704	4.05999	1.59e-06	up
DN78922_c0_g1	105.328	1.13021	-5.74527	1.6e-06	down
DN63658_c2_g4	64.2791	303.737	2.20458	1.61e-06	up
DN44539_c0_g1	3825.56	14140.9	1.86532	1.62e-06	up
DN57346_c0_g1	747.49	216.997	-1.76658	1.62e-06	down
DN63307_c0_g1	183.584	29.8064	-2.5616	1.62e-06	down
DN35318_c0_g1	0.608748	161.148	6.54049	1.63e-06	up
DN54376_c0_g1	90.4077	1.35899	-5.38418	1.63e-06	down
DN59444_c0_g1	285.389	1786.47	2.58912	1.63e-06	up
DN63725_c1_g5	11.1352	103.672	3.11939	1.64e-06	up
DN54280_c0_g1	2387.23	713.264	-1.72621	1.64e-06	down
DN48364_c0_g1	757.319	4507.33	2.52084	1.65e-06	up
DN50399_c0_g2	153.064	2650.95	3.90613	1.67e-06	up
DN50720_c0_g1	504.948	1991.59	1.9554	1.68e-06	up
DN61134_c0_g4	103.04	446.146	2.08446	1.69e-06	up
DN42442_c0_g1	330.303	985.053	1.56419	1.7e-06	up
DN58478_c1_g1	1563.98	449.582	-1.77991	1.71e-06	down
DN63428_c0_g3	190.602	47.6053	-1.97281	1.72e-06	down
DN55517_c2_g1	253.158	20.2508	-3.49829	1.74e-06	down
DN52566_c0_g1	714.144	74.8905	-3.14918	1.74e-06	down
DN62933_c0_g3	61.8997	657.072	3.28726	1.74e-06	up
DN48745_c0_g1	4842.08	14888.7	1.60721	1.75e-06	up
DN63291_c1_g2	2000.98	19800.3	3.19651	1.77e-06	up
DN47761_c0_g1	67.7831	418.415	2.5693	1.79e-06	up
DN46371_c1_g1	137.958	455.666	1.70767	1.8e-06	up
DN63475_c0_g2	1084.25	227.253	-2.21733	1.8e-06	down
DN59278_c0_g2	2796.38	650.654	-2.07421	1.81e-06	down
DN53331_c0_g1	319.606	74.1981	-2.07469	1.81e-06	down
DN64565_c2_g9	888.527	2407.61	1.42878	1.82e-06	up
DN34393_c0_g1	366.66	65.653	-2.43275	1.83e-06	down
DN53999_c0_g2	1713.74	4628.77	1.42423	1.85e-06	up
DN49296_c0_g1	394.31	995.903	1.32914	1.88e-06	up
DN56817_c0_g1	212.133	42.4682	-2.28416	1.9e-06	down
DN40743_c0_g1	434.593	90.2679	-2.23108	1.92e-06	down
DN63941_c1_g3	27.1187	136.218	2.2902	1.96e-06	up
DN43693_c0_g1	141.283	1.50695	-5.74379	1.97e-06	down
DN56111_c0_g1	2807.74	9363.3	1.72111	1.97e-06	up
DN50118_c0_g1	676.282	3362.7	2.27513	1.97e-06	up
DN64251_c0_g1	5320.96	856.601	-2.5778	1.98e-06	down
DN62476_c0_g2	415.005	1489.79	1.824	1.98e-06	up
DN59710_c0_g3	3396.69	632.372	-2.38035	2.01e-06	down
DN61169_c0_g1	118.081	658.959	2.43224	2.03e-06	up
DN54368_c1_g2	288.651	37.1336	-2.87548	2.04e-06	down
DN49125_c0_g1	6.20421	203.831	4.65754	2.05e-06	up
DN50602_c0_g1	758.184	238.214	-1.65438	2.05e-06	down
DN55738_c0_g1	194.161	612.253	1.64204	2.06e-06	up
DN46103_c0_g1	52.5015	1.05208	-5.08927	2.09e-06	down
DN44630_c0_g1	69.2344	348.403	2.29051	2.11e-06	up
DN55041_c0_g1	50.4955	0	-6.94327	2.12e-06	down
DN58540_c0_g1	45.9543	0.679494	-5.35496	2.13e-06	down
DN47141_c0_g1	113.98	13.0127	-3.03077	2.13e-06	down
DN54421_c0_g2	771.137	214.29	-1.82779	2.14e-06	down
DN44354_c0_g1	7.99043	102.186	3.52084	2.17e-06	up
DN64767_c3_g3	1131.66	280.065	-1.98794	2.17e-06	down
DN62880_c0_g1	402.948	32.9563	-3.46224	2.17e-06	down
DN52463_c0_g1	98.1494	0	-7.21089	2.17e-06	down
DN59698_c2_g3	7.45485	114.589	3.7559	2.2e-06	up
DN52013_c0_g3	0	52.9558	7.01171	2.21e-06	up
DN55887_c1_g1	50.0854	1.43297	-4.72845	2.21e-06	down
DN63875_c0_g2	2283.74	456.863	-2.28116	2.22e-06	down
DN54586_c0_g1	14.7912	201.715	3.60382	2.22e-06	up
DN63705_c0_g5	8288.5	1368.24	-2.54342	2.23e-06	down
DN51615_c0_g1	109.918	5.92744	-3.9847	2.24e-06	down
DN52122_c0_g2	52.3375	0.302758	-6.03828	2.27e-06	down
DN47200_c0_g1	11228.6	1657.98	-2.6936	2.29e-06	down
DN62609_c0_g1	17.9465	163.651	3.09011	2.34e-06	up
DN56067_c0_g1	4.34578	92.9834	4.15582	2.37e-06	up
DN37546_c0_g1	163.875	2.24381	-5.50087	2.38e-06	down
DN50534_c0_g2	505.948	3233.41	2.61566	2.4e-06	up
DN49175_c0_g3	5.25975	60.1316	3.38056	2.45e-06	up
DN54359_c0_g1	794.191	2268.92	1.50333	2.47e-06	up
DN56826_c0_g1	1193.18	165.125	-2.78132	2.51e-06	down
DN46946_c1_g1	95.1382	411.809	2.08297	2.51e-06	up
DN49990_c0_g1	102.577	2.84933	-4.75589	2.54e-06	down
DN55437_c0_g1	2849.49	489.974	-2.48736	2.54e-06	down
DN56653_c0_g1	326.945	71.6672	-2.15649	2.56e-06	down
DN63101_c0_g10	166.947	9.36081	-3.92528	2.57e-06	down
DN59139_c0_g1	412.196	1099.53	1.40624	2.58e-06	up
DN62381_c0_g3	1191.17	3816.23	1.66442	2.61e-06	up
DN51591_c0_g1	646.607	1784.15	1.45421	2.62e-06	up
DN48480_c0_g2	51.2996	0.302758	-6.01255	2.62e-06	down
DN56777_c0_g5	0.902674	66.1591	5.44386	2.62e-06	up
DN63144_c0_g1	1137.01	314.661	-1.83229	2.65e-06	down
DN45886_c0_g1	530.832	1407.61	1.39789	2.66e-06	up
DN44584_c0_g1	81.5106	1.80555	-5.00102	2.67e-06	down
DN63348_c0_g9	13693.6	3396.59	-1.98515	2.67e-06	down
DN59079_c1_g1	420.356	52.4509	-2.91516	2.67e-06	down
DN55073_c0_g1	240.603	52.5056	-2.15979	2.68e-06	down
DN46922_c0_g1	303.22	1353.38	2.1257	2.68e-06	up
DN39557_c0_g1	45.271	0.74517	-5.30396	2.7e-06	down
DN44350_c0_g1	605.873	82.4309	-2.8011	2.76e-06	down
DN59795_c1_g5	7.68953	69.783	3.07752	2.77e-06	up
DN63236_c1_g2	2577.94	7887.03	1.59968	2.77e-06	up
DN59629_c1_g1	866.296	2756.94	1.65521	2.77e-06	up
DN41510_c0_g1	115.069	2.70967	-4.91356	2.78e-06	down
DN54252_c0_g1	117.949	5.41935	-4.16308	2.78e-06	down
DN45686_c0_g1	967.175	250.909	-1.92115	2.8e-06	down
DN57357_c1_g1	83.8148	550.148	2.65009	2.8e-06	up
DN61594_c0_g2	2.80298	66.1665	4.27015	2.85e-06	up
DN64077_c2_g2	360.423	3012.07	2.97169	2.9e-06	up
DN51245_c0_g1	75.2846	9.47702	-2.91	2.9e-06	down
DN56918_c0_g2	377.166	91.7353	-2.012	2.91e-06	down
DN60078_c0_g6	206.138	689.029	1.72386	2.93e-06	up
DN50717_c0_g1	1060.62	162.767	-2.64021	2.93e-06	down
DN62914_c0_g2	161.502	522.548	1.67804	2.94e-06	up
DN53747_c0_g2	163.279	1.8097	-5.67702	2.96e-06	down
DN41035_c0_g1	102.586	2.34124	-4.93716	2.98e-06	down
DN64274_c2_g2	554.444	1838.95	1.71298	2.99e-06	up
DN50020_c0_g1	88.1926	2.26726	-4.79254	3e-06	down
DN58885_c0_g1	579.42	102.842	-2.4434	3.01e-06	down
DN52760_c0_g2	245.891	48.4699	-2.29566	3.02e-06	down
DN61686_c3_g1	7438.77	2867.94	-1.36647	3.07e-06	down
DN52551_c1_g1	395.987	1548.64	1.94246	3.07e-06	up
DN64190_c1_g1	2179.82	463.02	-2.19848	3.07e-06	down
DN57755_c0_g1	8.93577	86.9996	3.17081	3.07e-06	up
DN51242_c0_g1	2.42194	97.2867	4.85197	3.07e-06	up
DN54561_c0_g1	166.047	30.0203	-2.42362	3.08e-06	down
DN43963_c0_g4	1.54801	53.0383	4.68024	3.11e-06	up
DN62134_c0_g9	1.55498	95.3494	5.29255	3.19e-06	up
DN56822_c0_g1	3.98997	96.0887	4.28567	3.19e-06	up
DN62868_c0_g1	1423.9	348.997	-2.00025	3.19e-06	down
DN60573_c0_g2	224.876	29.8191	-2.83734	3.21e-06	down
DN51397_c0_g2	0.62356	65.6773	5.7634	3.23e-06	up
DN40011_c0_g1	471.968	3817.04	2.92772	3.23e-06	up
DN53850_c0_g1	57.5906	0.679494	-5.54885	3.3e-06	down
DN62945_c0_g2	1.54713	48.634	4.58492	3.33e-06	up
DN41124_c0_g1	75.3008	0	-7.04767	3.37e-06	down
DN31787_c0_g2	52.7803	417.499	2.89722	3.37e-06	up
DN61308_c0_g2	10.4777	73.8077	2.7455	3.38e-06	up
DN59988_c0_g1	141.937	24.9091	-2.45788	3.38e-06	down
DN50319_c0_g1	1706.78	539.658	-1.64564	3.44e-06	down
DN50843_c0_g1	33.9977	604.34	3.92508	3.53e-06	up
DN42880_c0_g1	47.3889	403.141	2.99235	3.57e-06	up
DN58980_c0_g5	101.928	383.608	1.88905	3.57e-06	up
DN63648_c0_g2	292.814	73.1611	-1.97753	3.58e-06	down
DN49489_c0_g1	145.77	599.501	2.01147	3.63e-06	up
DN63006_c0_g5	0.300891	39.7717	5.86117	3.64e-06	up
DN59757_c1_g1	5137.82	1119.81	-2.16268	3.71e-06	down
DN42976_c0_g2	400.039	78.905	-2.29905	3.71e-06	down
DN63440_c1_g3	100.037	12.0456	-2.94766	3.77e-06	down
DN49949_c0_g1	1225.95	3320.95	1.42782	3.84e-06	up
DN63222_c0_g2	637.829	119.111	-2.37208	3.84e-06	down
DN63599_c0_g1	4227.21	843.041	-2.28426	3.84e-06	down
DN59787_c0_g1	192.191	964.329	2.28521	3.88e-06	up
DN54143_c0_g1	3868.25	14263.8	1.86054	3.89e-06	up
DN58664_c0_g1	367.021	108.173	-1.74174	3.9e-06	down
DN56530_c0_g1	56.9392	0	-6.91476	3.94e-06	down
DN31271_c0_g1	108.006	423.238	1.94413	4.02e-06	up
DN46424_c0_g1	867.832	2881.07	1.71375	4.02e-06	up
DN54845_c0_g1	477.154	1742.86	1.84699	4.07e-06	up
DN48050_c0_g1	2109.31	6092.48	1.51829	4.07e-06	up
DN59147_c0_g5	0.315703	56.1728	6.11367	4.1e-06	up
DN63044_c0_g1	541.22	1571.67	1.52564	4.13e-06	up
DN61080_c0_g2	1362.65	3366	1.29726	4.16e-06	up
DN51073_c0_g1	194.384	740.616	1.90568	4.18e-06	up
DN60935_c0_g1	55.8179	2.41522	-4.22563	4.19e-06	down
DN61350_c0_g1	170.77	516.538	1.58381	4.19e-06	up
DN50166_c0_g1	5.23797	58.5514	3.3439	4.2e-06	up
DN56183_c0_g2	115.877	20.0344	-2.48253	4.22e-06	down
DN44092_c0_g3	54.8383	5.2604	-3.2611	4.22e-06	down
DN43308_c0_g1	59.6144	1.58777	-4.71718	4.22e-06	down
DN59571_c0_g2	729.791	3825.8	2.34501	4.22e-06	up
DN61572_c0_g2	6.44674	70.1346	3.30852	4.23e-06	up
DN54036_c0_g1	947.78	3085.17	1.68612	4.24e-06	up
DN60222_c0_g1	384.121	1307.7	1.7488	4.25e-06	up
DN58149_c0_g1	45.1212	183.141	1.99324	4.26e-06	up
DN54687_c0_g3	25.8823	281.319	3.30795	4.29e-06	up
DN48218_c0_g1	159.34	21.0977	-2.84644	4.32e-06	down
DN58267_c0_g1	1508.68	4154.6	1.45098	4.38e-06	up
DN62134_c0_g5	101.361	692.545	2.7021	4.39e-06	up
DN49519_c2_g1	168.603	28.8381	-2.49038	4.4e-06	down
DN62930_c0_g1	84.041	0.605515	-5.90518	4.43e-06	down
DN54827_c0_g1	64.8653	310.561	2.21993	4.43e-06	up
DN54997_c0_g1	812.26	2115.06	1.37182	4.43e-06	up
DN46540_c0_g1	361.356	36.3779	-3.19875	4.43e-06	down
DN52488_c0_g1	111.511	532.601	2.21693	4.43e-06	up
DN62593_c1_g1	54.0419	286.657	2.3602	4.44e-06	up
DN37510_c0_g2	25.8497	164.408	2.60584	4.46e-06	up
DN46980_c0_g1	65.8369	0.675343	-5.65517	4.46e-06	down
DN55794_c0_g1	94.1682	1.28086	-5.40778	4.57e-06	down
DN51703_c0_g1	1325.76	496.907	-1.40654	4.57e-06	down
DN59086_c0_g1	254.301	43.9481	-2.47836	4.64e-06	down
DN57050_c0_g2	2426.38	686.555	-1.80072	4.66e-06	down
DN50080_c0_g1	54.8494	0.982252	-5.12922	4.68e-06	down
DN62108_c0_g3	427.414	110.173	-1.92985	4.69e-06	down
DN57371_c0_g3	54.3862	275.182	2.29727	4.74e-06	up
DN46146_c0_g1	434.256	2852.75	2.64908	4.77e-06	up
DN62681_c1_g2	752.516	194.771	-1.92383	4.78e-06	down
DN40041_c0_g1	88.2386	9.54538	-3.09218	4.79e-06	down
DN62590_c0_g1	11.9569	150.381	3.49078	4.79e-06	up
DN50663_c0_g1	40.0279	1.35484	-4.48024	4.81e-06	down
DN47572_c0_g1	1017.63	4578.06	2.13525	4.82e-06	up
DN31533_c0_g2	0	40.8797	6.79907	4.82e-06	up
DN57992_c0_g1	262.131	61.7407	-2.0533	4.82e-06	down
DN62443_c0_g1	1504.9	370.501	-1.99315	4.83e-06	down
DN51796_c0_g1	218.047	36.9686	-2.50364	4.83e-06	down
DN46453_c0_g1	50.7712	0.74517	-5.38106	4.9e-06	down
DN47924_c0_g1	48.8137	0.753473	-5.34113	4.94e-06	down
DN51821_c0_g1	1394.76	323.971	-2.07433	4.97e-06	down
DN58831_c1_g4	110.019	11.3426	-3.1582	5.06e-06	down
DN61052_c0_g5	571.559	67.3127	-2.98347	5.09e-06	down
DN58940_c0_g1	1212.56	343.179	-1.79973	5.13e-06	down
DN41597_c0_g1	42.0066	1.73157	-4.27494	5.14e-06	down
DN55062_c0_g2	225.537	58.9797	-1.90654	5.16e-06	down
DN59087_c0_g2	1671.01	210.052	-2.90267	5.19e-06	down
DN48815_c0_g1	144.526	16.1047	-3.06256	5.24e-06	down
DN58980_c0_g2	2732.35	10620.8	1.93323	5.26e-06	up
DN40881_c0_g1	30.8369	413.796	3.57242	5.3e-06	up
DN58809_c1_g1	461.63	2385.65	2.32454	5.35e-06	up
DN40474_c0_g1	49.4807	0	-6.814	5.36e-06	down
DN58599_c0_g1	77.0677	409.985	2.36361	5.41e-06	up
DN54122_c0_g1	90.5527	1.8014	-5.08182	5.43e-06	down
DN63895_c0_g1	4580.83	874.603	-2.34268	5.43e-06	down
DN59074_c0_g1	398.779	1115.86	1.47342	5.49e-06	up
DN57157_c1_g2	844.736	2718.27	1.66966	5.49e-06	up
DN60373_c0_g1	508.164	130.344	-1.93924	5.57e-06	down
DN54406_c0_g1	42.0592	1.05623	-4.82118	5.58e-06	down
DN50666_c0_g3	93.438	0.372585	-6.34635	5.61e-06	down
DN52063_c0_g1	304.649	40.8688	-2.80835	5.68e-06	down
DN57625_c1_g1	84.2277	0	-7.01112	5.72e-06	down
DN63270_c0_g5	75.3684	1.42051	-5.12351	5.73e-06	down
DN49127_c0_g1	647.138	187.947	-1.76308	5.79e-06	down
DN53358_c0_g2	62.0368	4.29329	-3.63527	5.86e-06	down
DN60896_c0_g1	1116.76	4020.35	1.82634	5.9e-06	up
DN56827_c2_g2	9.00375	124.308	3.60822	5.93e-06	up
DN58817_c0_g1	2105.04	664.223	-1.64772	5.98e-06	down
DN64662_c3_g12	3.08209	85.8581	4.4357	5.98e-06	up
DN51290_c0_g1	632.299	17.911	-4.70846	5.99e-06	down
DN60833_c0_g2	1413.86	399.095	-1.80402	5.99e-06	down
DN58035_c0_g1	1245.7	4143.81	1.716	6.08e-06	up
DN45148_c0_g1	12.9232	97.7066	2.83306	6.08e-06	up
DN64629_c4_g8	11.0577	126.998	3.3744	6.1e-06	up
DN53957_c0_g1	110.085	351.972	1.66084	6.18e-06	up
DN62504_c0_g1	137.797	16.5608	-2.95338	6.18e-06	down
DN49952_c0_g1	692.824	1989.29	1.50935	6.18e-06	up
DN48198_c0_g3	5.54671	73.811	3.55803	6.18e-06	up
DN63314_c0_g1	23441.7	6052.16	-1.92793	6.22e-06	down
DN385_c0_g2	539.538	0	-7.4331	6.25e-06	down
DN46504_c0_g1	343.03	2861.26	2.96361	6.26e-06	up
DN53779_c1_g3	681.613	2818.82	2.0185	6.27e-06	up
DN48210_c0_g1	46.5195	1.72742	-4.38788	6.27e-06	down
DN61270_c1_g1	8179.72	1341.96	-2.54743	6.28e-06	down
DN55689_c0_g1	975.499	337.089	-1.51978	6.44e-06	down
DN52033_c0_g1	193.712	29.0712	-2.67301	6.52e-06	down
DN50102_c0_g1	202.744	43.1899	-2.19702	6.53e-06	down
DN62904_c1_g8	16660.6	5938.5	-1.47681	6.56e-06	down
DN53795_c0_g1	7.78625	85.1771	3.31565	6.62e-06	up
DN59337_c0_g1	480.827	1764.09	1.85273	6.79e-06	up
DN46568_c0_g1	277.699	2120.67	2.847	6.79e-06	up
DN45566_c0_g5	80.0515	4.80968	-3.82774	6.82e-06	down
DN44671_c0_g1	9.60729	186.071	4.01729	6.82e-06	up
DN62589_c0_g1	7.47143	132.923	3.91603	6.82e-06	up
DN58233_c0_g1	203.874	566.551	1.46304	6.83e-06	up
DN63755_c0_g1	5.76746	90.5696	3.7565	6.87e-06	up
DN59922_c0_g5	2291.57	852.957	-1.41532	6.87e-06	down
DN51444_c0_g2	239.533	43.646	-2.40651	6.97e-06	down
DN33846_c0_g1	40.7978	0	-6.6956	7.03e-06	down
DN54707_c1_g2	785.678	192.954	-1.99653	7.25e-06	down
DN90148_c0_g1	217.408	61.2208	-1.80482	7.42e-06	down
DN55900_c0_g4	321.654	81.5024	-1.94962	7.43e-06	down
DN55552_c1_g1	402.588	72.8696	-2.41715	7.43e-06	down
DN51896_c0_g1	49.5708	1.66175	-4.4733	7.44e-06	down
DN56261_c0_g1	178.151	7.31402	-4.27234	7.44e-06	down
DN56197_c0_g5	629.91	132.967	-2.20259	7.45e-06	down
DN50350_c0_g1	357.36	82.6375	-2.07667	7.52e-06	down
DN45833_c0_g1	458.28	58.5075	-2.88219	7.56e-06	down
DN54768_c0_g1	93.3319	2.7878	-4.63391	7.56e-06	down
DN52960_c1_g1	293.666	39.0571	-2.83016	7.57e-06	down
DN56144_c0_g2	393.769	1709.5	2.08524	7.58e-06	up
DN60158_c0_g1	547.459	63.3594	-3.01077	7.59e-06	down
DN61322_c0_g1	662.223	125.182	-2.35693	7.62e-06	down
DN60863_c0_g1	240.974	1029.91	2.06352	7.62e-06	up
DN41595_c0_g1	712.044	5813.77	2.93421	7.66e-06	up
DN27193_c0_g1	308.309	69.5103	-2.11338	7.67e-06	down
DN49227_c0_g1	17.8713	331.208	3.96366	7.84e-06	up
DN63042_c1_g9	320.721	5.17396	-5.27259	7.84e-06	down
DN61336_c1_g1	159.081	22.8064	-2.7286	7.91e-06	down
DN42309_c0_g1	124.463	2.98483	-4.88669	7.94e-06	down
DN57335_c1_g6	2501.96	576.838	-2.08369	7.97e-06	down
DN45894_c0_g1	28.7812	314.783	3.30975	7.97e-06	up
DN56181_c0_g3	358.965	75.0729	-2.21761	8.02e-06	down
DN56190_c1_g1	2145.04	585.965	-1.84892	8.02e-06	down
DN53818_c0_g1	320.514	1115	1.77787	8.02e-06	up
DN52144_c0_g1	314.937	60.8475	-2.32342	8.03e-06	down
DN52058_c0_g1	514.568	1549.9	1.57641	8.04e-06	up
DN46066_c0_g1	2.48639	162.038	5.31389	8.28e-06	up
DN63951_c1_g9	505.938	134.866	-1.88313	8.33e-06	down
DN63587_c1_g2	175.352	847.321	2.2311	8.33e-06	up
DN60523_c0_g2	2761.39	585.332	-2.19834	8.45e-06	down
DN47168_c0_g2	60.9813	328.036	2.37755	8.47e-06	up
DN57667_c0_g1	463.157	1653.43	1.81386	8.48e-06	up
DN48143_c0_g1	211.098	39.0363	-2.39049	8.49e-06	down
DN58552_c0_g1	478.294	1267.18	1.39566	8.51e-06	up
DN58201_c0_g2	908.382	2271.87	1.31435	8.61e-06	up
DN64300_c0_g2	422.339	1597.66	1.89441	8.65e-06	up
DN47744_c1_g1	0	41.8573	6.729	8.66e-06	up
DN60922_c0_g2	660.04	1658.55	1.32106	8.71e-06	up
DN48724_c0_g1	1639.02	290.608	-2.44182	8.73e-06	down
DN18239_c0_g1	217.812	950.769	2.09245	8.78e-06	up
DN54245_c0_g1	557.267	140.203	-1.96467	8.8e-06	down
DN62227_c1_g1	1574.42	310.963	-2.29413	8.83e-06	down
DN51965_c0_g1	790.321	3501.15	2.11233	8.88e-06	up
DN63895_c0_g3	391.711	64.1962	-2.54273	8.92e-06	down
DN64629_c4_g4	19.7693	232.194	3.39985	9.04e-06	up
DN59571_c0_g3	32.2886	187.45	2.47885	9.04e-06	up
DN47555_c0_g1	59.8722	1.04793	-5.1596	9.05e-06	down
DN62670_c2_g1	124.896	15.9152	-2.87994	9.08e-06	down
DN58174_c0_g2	1.55498	61.7862	4.80512	9.22e-06	up
DN60094_c0_g1	84.7226	292.805	1.76874	9.23e-06	up
DN55469_c0_g1	890.089	5746.4	2.6224	9.25e-06	up
DN51549_c0_g1	174.891	4.44271	-4.81658	9.34e-06	down
DN57934_c0_g2	580.313	159.097	-1.84303	9.48e-06	down
DN57106_c0_g1	396.991	135.708	-1.53496	9.51e-06	down
DN58542_c0_g1	1280.32	3658.16	1.50224	9.63e-06	up
DN61276_c1_g2	17.0168	97.683	2.46544	9.66e-06	up
DN59431_c0_g2	68.6563	229.788	1.72344	9.66e-06	up
DN62530_c0_g1	785.891	2341.95	1.56123	9.67e-06	up
DN55314_c0_g1	279.946	73.2686	-1.9075	9.67e-06	down
DN44133_c0_g1	326.431	927.996	1.49499	9.67e-06	up
DN52968_c0_g2	51.0239	0.302758	-5.9121	9.67e-06	down
DN44163_c0_g1	1397.93	359.709	-1.93051	9.67e-06	down
DN64839_c1_g3	8.41854	97.7709	3.38879	9.7e-06	up
DN47213_c0_g1	9.86895	76.031	2.85565	9.7e-06	up
DN52355_c0_g2	9.19399	83.6682	3.06905	9.76e-06	up
DN51378_c0_g1	71.8983	5.41105	-3.53907	9.81e-06	down
DN59212_c0_g1	2494.02	446.941	-2.42709	9.82e-06	down
DN49274_c1_g1	370.578	1677.25	2.14158	9.82e-06	up
DN63531_c0_g4	0.608748	39.156	5.24163	9.82e-06	up
DN52760_c0_g1	70.5009	9.25093	-2.83518	9.91e-06	down
DN56966_c0_g1	812.249	66.9617	-3.44111	9.96e-06	down
DN44488_c0_g1	52.1746	0	-6.74736	9.98e-06	down
DN61011_c2_g1	113.769	15.7087	-2.78312	1e-05	down
DN33664_c0_g1	55.6478	5.11244	-3.29083	1e-05	down
DN55500_c0_g1	4822.91	17733.4	1.85481	1.01e-05	up
DN59571_c0_g4	51.19	328.984	2.61551	1.01e-05	up
DN55411_c0_g1	171.466	561.997	1.69464	1.02e-05	up
DN50923_c0_g1	726.435	2197.88	1.58245	1.03e-05	up
DN60184_c0_g1	295.328	860.645	1.52959	1.03e-05	up
DN60434_c2_g2	503.314	69.0419	-2.78424	1.03e-05	down
DN64382_c0_g1	36.3798	0.302758	-5.63322	1.03e-05	down
DN53257_c0_g1	9.19399	123.147	3.55873	1.04e-05	up
DN55713_c0_g5	455.09	1294.76	1.49609	1.04e-05	up
DN61244_c0_g3	954.918	241.126	-1.95654	1.04e-05	down
DN51129_c0_g1	411.604	114.421	-1.82287	1.04e-05	down
DN9226_c0_g1	127.692	908.223	2.75008	1.05e-05	up
DN44789_c0_g1	448.362	81.9692	-2.39834	1.06e-05	down
DN51557_c0_g1	450.724	48.8066	-3.08939	1.06e-05	down
DN42735_c0_g1	200.612	37.2969	-2.37726	1.06e-05	down
DN57405_c0_g1	106.758	6.01656	-3.88996	1.06e-05	down
DN51279_c0_g1	1633.55	139.875	-3.39135	1.08e-05	down
DN64190_c0_g1	45.3824	0	-6.67954	1.08e-05	down
DN49978_c0_g1	229.052	34.3231	-2.66393	1.09e-05	down
DN61106_c0_g2	37.6276	286.603	2.83972	1.09e-05	up
DN60994_c1_g2	409.755	130.652	-1.63155	1.11e-05	down
DN51060_c1_g2	738.945	4068.15	2.40755	1.12e-05	up
DN58831_c1_g2	115.795	11.0164	-3.26312	1.12e-05	down
DN51775_c0_g1	316.447	82.4472	-1.91581	1.12e-05	down
DN49336_c0_g1	320.795	1315.33	2.00497	1.14e-05	up
DN59144_c0_g1	71.7764	381.168	2.35866	1.14e-05	up
DN57238_c0_g1	534.767	160.111	-1.72231	1.16e-05	down
DN47240_c0_g2	3.6621	91.502	4.29239	1.16e-05	up
DN52594_c0_g1	40.6309	0.376736	-5.67968	1.17e-05	down
DN52082_c0_g1	684.077	1657.01	1.26881	1.18e-05	up
DN87938_c0_g1	490.133	0.376736	-7.02978	1.19e-05	down
DN53678_c1_g1	655.925	2.1193	-6.48483	1.2e-05	down
DN60414_c0_g1	403.37	1798.88	2.12095	1.2e-05	up
DN36538_c0_g1	0.601783	42.7512	5.31109	1.21e-05	up
DN50872_c0_g1	5.50924	54.8932	3.18386	1.21e-05	up
DN57018_c0_g1	1661.87	4718.08	1.49304	1.23e-05	up
DN59842_c0_g1	757.471	2798.66	1.86101	1.23e-05	up
DN32109_c0_g1	104.764	0.675343	-5.96276	1.23e-05	down
DN49526_c0_g2	648.184	1792.9	1.45627	1.23e-05	up
DN63477_c0_g1	258.157	63.9312	-1.98338	1.24e-05	down
DN56467_c1_g2	755.013	210.332	-1.81968	1.24e-05	down
DN60467_c0_g1	51.8489	4.44125	-3.37747	1.24e-05	down
DN52041_c0_g1	93.8899	533.548	2.45021	1.24e-05	up
DN49995_c0_g1	583.84	2527.98	2.08022	1.25e-05	up
DN46860_c0_g1	2.43587	59.778	4.26446	1.25e-05	up
DN61831_c0_g1	367.089	80.2596	-2.15717	1.26e-05	down
DN41320_c0_g2	2.75766	61.5935	4.16299	1.27e-05	up
DN60290_c0_g2	45.6383	225.801	2.26234	1.27e-05	up
DN56544_c0_g1	45.167	0.376736	-5.75375	1.28e-05	down
DN58245_c0_g6	71.9188	0	-6.82768	1.28e-05	down
DN54206_c0_g1	2364	7515.12	1.65151	1.3e-05	up
DN42650_c0_g1	4.88832	99.5143	4.05616	1.32e-05	up
DN44094_c0_g1	0.616594	39.7671	5.23204	1.32e-05	up
DN43699_c0_g1	1.82713	41.7819	4.17907	1.32e-05	up
DN51429_c0_g1	53.3203	3.16454	-3.84091	1.33e-05	down
DN52166_c0_g2	381.097	1003.08	1.3859	1.33e-05	up
DN53328_c0_g1	70.4383	1.43297	-5.01309	1.34e-05	down
DN39730_c0_g1	78.8108	575.975	2.78378	1.34e-05	up
DN62199_c0_g1	562.184	120.583	-2.18082	1.35e-05	down
DN50736_c0_g1	321.32	101.866	-1.63814	1.37e-05	down
DN61052_c0_g1	386.359	49.4298	-2.86617	1.37e-05	down
DN61336_c1_g3	190.77	37.807	-2.28653	1.37e-05	down
DN56977_c0_g2	2.18726	102.811	4.96771	1.37e-05	up
DN58682_c0_g3	600.279	191.704	-1.63012	1.38e-05	down
DN64363_c2_g3	89.093	359.58	1.98201	1.38e-05	up
DN62846_c1_g1	154.328	14.0401	-3.32382	1.38e-05	down
DN39225_c0_g2	48.5607	0	-6.66989	1.39e-05	down
DN47965_c0_g2	356.89	1420.02	1.96315	1.42e-05	up
DN48369_c0_g1	157.888	924.901	2.48967	1.42e-05	up
DN48795_c0_g1	10.9854	134.916	3.44584	1.42e-05	up
DN49115_c0_g1	202.357	905.824	2.12491	1.43e-05	up
DN59013_c1_g1	72.1085	7.44538	-3.13779	1.43e-05	down
DN56348_c0_g1	187.169	1187.77	2.59671	1.43e-05	up
DN39975_c0_g1	430.678	36.9358	-3.38256	1.45e-05	down
DN53738_c0_g1	44.8063	0.605515	-5.26804	1.45e-05	down
DN57343_c1_g4	1251.83	4685.5	1.87884	1.45e-05	up
DN58343_c0_g2	39.058	0.679494	-5.10491	1.47e-05	down
DN54759_c0_g1	464.666	148.805	-1.62744	1.47e-05	down
DN41679_c0_g1	817.466	3067.84	1.88232	1.47e-05	up
DN48775_c0_g1	968.478	253.938	-1.90477	1.48e-05	down
DN49248_c0_g2	44.1031	0	-6.62075	1.5e-05	down
DN57259_c0_g2	115.373	24.7977	-2.17524	1.51e-05	down
DN48706_c0_g1	21.8442	335.865	3.72463	1.52e-05	up
DN34389_c0_g1	54.5057	1.35484	-4.77696	1.52e-05	down
DN47492_c0_g1	131.474	433.201	1.70113	1.54e-05	up
DN45832_c0_g2	1703.58	5093.23	1.5653	1.54e-05	up
DN56777_c0_g2	2.15067	59.3066	4.3929	1.54e-05	up
DN63463_c0_g4	84.497	3.97539	-4.1193	1.54e-05	down
DN47815_c0_g1	394.549	70.3384	-2.43543	1.55e-05	down
DN60951_c0_g2	456.177	2301.34	2.28795	1.55e-05	up
DN62301_c0_g1	768.503	6130.2	2.89807	1.55e-05	up
DN60195_c2_g1	1874.04	508.087	-1.85793	1.55e-05	down
DN58311_c1_g1	988.895	241.328	-2.00273	1.57e-05	down
DN61353_c0_g1	123.79	28.3363	-2.09425	1.57e-05	down
DN46805_c0_g1	202.775	12.611	-3.77425	1.57e-05	down
DN61757_c0_g7	299.459	60.8971	-2.24967	1.57e-05	down
DN50182_c0_g1	80.5774	14.6593	-2.40626	1.58e-05	down
DN53441_c0_g3	0	58.0391	6.76213	1.58e-05	up
DN58162_c0_g1	610.169	1747.35	1.50475	1.61e-05	up
DN58771_c0_g1	10.1777	91.8755	3.06062	1.61e-05	up
DN62351_c0_g1	2711.07	572.948	-2.20005	1.61e-05	down
DN58372_c0_g2	263.449	1734.74	2.64564	1.63e-05	up
DN62815_c0_g1	121.092	18.5233	-2.63733	1.64e-05	down
DN57678_c0_g1	327.636	90.9587	-1.82196	1.65e-05	down
DN59044_c1_g3	389.603	143.927	-1.42617	1.67e-05	down
DN58689_c0_g2	7.78713	85.4538	3.3101	1.68e-05	up
DN57778_c0_g1	329.629	106.597	-1.61139	1.69e-05	down
DN45768_c0_g2	841.343	3961.88	2.19384	1.7e-05	up
DN43780_c0_g1	150.323	15.1508	-3.18169	1.7e-05	down
DN40748_c0_g1	134.202	395.229	1.54375	1.71e-05	up
DN39405_c0_g1	214.54	27.5809	-2.86946	1.71e-05	down
DN51743_c1_g1	89.2492	487.945	2.39545	1.72e-05	up
DN38807_c0_g1	422.816	1886.15	2.11972	1.72e-05	up
DN63689_c0_g1	4.96758	52.9558	3.27138	1.73e-05	up
DN35738_c0_g2	131.208	662.089	2.28767	1.74e-05	up
DN58394_c1_g1	1.51927	51.8321	4.60806	1.74e-05	up
DN55797_c0_g1	239.312	785.905	1.69618	1.75e-05	up
DN41971_c0_g2	105.09	13.2471	-2.89068	1.77e-05	down
DN52376_c0_g1	143.053	16.3403	-3.013	1.79e-05	down
DN47248_c0_g3	170.28	43.4668	-1.93784	1.79e-05	down
DN53803_c0_g1	118.434	437.854	1.8619	1.79e-05	up
DN50370_c0_g1	880.546	279.014	-1.64098	1.8e-05	down
DN55751_c0_g1	217.942	862.721	1.95524	1.83e-05	up
DN52516_c0_g2	805.657	2148.21	1.40405	1.83e-05	up
DN64003_c2_g5	15.5908	192.892	3.45744	1.83e-05	up
DN47134_c0_g1	626.556	113.606	-2.40833	1.85e-05	down
DN62870_c0_g1	1270.44	299.986	-2.04791	1.86e-05	down
DN61985_c2_g1	1034.42	302.642	-1.7518	1.86e-05	down
DN42586_c0_g1	6.80776	121.376	3.89646	1.88e-05	up
DN53710_c0_g1	120.825	843.265	2.72115	1.88e-05	up
DN64055_c1_g6	22.3675	129.118	2.46681	1.89e-05	up
DN58961_c0_g1	1125.77	191.098	-2.49518	1.89e-05	down
DN64837_c2_g5	311.302	40.5089	-2.84358	1.9e-05	down
DN50847_c0_g1	91.1301	1.86293	-5.00604	1.91e-05	down
DN37619_c0_g2	0	32.0336	6.50589	1.92e-05	up
DN64901_c2_g4	42.3593	1.05208	-4.77956	1.92e-05	down
DN53672_c0_g1	3528.03	9030.01	1.34643	1.92e-05	up
DN41888_c0_g2	13.2798	88.0204	2.65412	1.94e-05	up
DN51053_c0_g1	664.622	2214.67	1.71646	1.94e-05	up
DN45185_c0_g1	0.608748	41.9508	5.26148	1.95e-05	up
DN54431_c0_g1	713.933	251.884	-1.49058	1.95e-05	down
DN56327_c2_g3	46.9877	1.42051	-4.58847	1.96e-05	down
DN46242_c0_g1	40.62	0.908273	-4.78854	1.97e-05	down
DN27807_c0_g2	75.9325	1.12606	-5.30129	1.97e-05	down
DN58763_c0_g1	1468.74	371.242	-1.95467	1.97e-05	down
DN50863_c0_g1	35.8297	0	-6.49603	1.98e-05	down
DN59464_c0_g1	4.3658	75.925	3.86773	1.98e-05	up
DN62872_c0_g1	538.834	154.815	-1.77632	1.98e-05	down
DN64876_c0_g4	71.788	236.851	1.70198	2.01e-05	up
DN64497_c3_g1	9041.27	58903.1	2.62988	2.01e-05	up
DN51811_c0_g1	3139.07	9985.14	1.65175	2.01e-05	up
DN64643_c2_g1	138.292	29.897	-2.16291	2.01e-05	down
[truncated: 3,798 more rows]
