# Supplementary material for: Comparative transcriptome analysis of roots, stems and leaves of Isodon amethystoides reveals candidate genes involved in Wangzaozins biosynthesis
Source: BMC Plant Biol. 2018 Nov 8;18:272. doi: 10.1186/s12870-018-1505-0 (PMC6225716; doi:10.1186/s12870-018-1505-0)
Supplement: Supplementary file 13 — Table S9. KEGG enrichment analysis list. (XLS 73 kb) [file 12870_2018_1505_MOESM13_ESM.xls]

## Sheet: Root_vs_stemKEGG.enrichment 
		Supplementary Table S9 KEGG enrichment analysis list
Term_Name	GeneHitsInSelectedSet	AllGenesInSelectedSet	GeneHitsInBackground	AllGenesInBackground	p-value	enrichFactor	Qvalue
00195 Photosynthesis	49	997	200	13007	1.39e-13	3.1963	2.02e-11
00196 Photosynthesis - antenna proteins	21	997	84	13007	9.44e-07	3.26153	4.56e-05
00906 Carotenoid biosynthesis	14	997	68	13007	0.000544	2.68597	0.0157626
00940 Phenylpropanoid biosynthesis	28	997	200	13007	0.00136724	1.82646	0.0283214
00603 Glycosphingolipid biosynthesis - globo and isoglobo series	11	997	51	13007	0.001401	2.81387	0.0253931
04933 AGE-RAGE signaling pathway in diabetic complications	9	997	39	13007	0.00228838	3.01065	0.0368683
00100 Steroid biosynthesis	13	997	71	13007	0.00260727	2.38873	0.0315045
00904 Diterpenoid biosynthesis	10	997	49	13007	0.00351044	2.66248	0.0363582
00908 Zeatin biosynthesis	9	997	46	13007	0.00734639	2.55251	0.0665766
00604 Glycosphingolipid biosynthesis - ganglio series	6	997	25	13007	0.00998938	3.13107	0.0852035
03030 DNA replication	12	997	75	13007	0.0112366	2.08738	0.090517
00710 Carbon fixation in photosynthetic organisms	43	997	396	13007	0.012701	1.41663	0.0969285
00531 Glycosaminoglycan degradation	7	997	34	13007	0.0131303	2.68597	0.0951943
00860 Porphyrin and chlorophyll metabolism	15	997	107	13007	0.016249	1.8289	0.112196
00010 Glycolysis / Gluconeogenesis	66	997	665	13007	0.0173543	1.2948	0.11438
00511 Other glycan degradation	8	997	46	13007	0.0222571	2.26889	0.140317
00966 Glucosinolate biosynthesis	5	997	22	13007	0.0230221	2.96503	0.139092
00730 Thiamine metabolism	11	997	76	13007	0.0295174	1.88826	0.164616
00630 Glyoxylate and dicarboxylate metabolism	48	997	477	13007	0.0311174	1.31282	0.167112
00040 Pentose and glucuronate interconversions	18	997	151	13007	0.0404441	1.55517	0.202221
00270 Cysteine and methionine metabolism	39	997	384	13007	0.0428686	1.325	0.207198
04075 Plant hormone signal transduction	31	997	296	13007	0.0467969	1.36632	0.218889
00130 Ubiquinone and other terpenoid-quinone biosynthesis	11	997	83	13007	0.0514631	1.72901	0.233192
00360 Phenylalanine metabolism	11	997	83	13007	0.0514631	1.72901	0.233192
00460 Cyanoamino acid metabolism	11	997	83	13007	0.0514631	1.72901	0.233192
00430 Taurine and hypotaurine metabolism	7	997	47	13007	0.0652231	1.94304	0.262704
00910 Nitrogen metabolism	17	997	151	13007	0.0704867	1.46877	0.276231
00260 Glycine, serine and threonine metabolism	20	997	185	13007	0.0743619	1.41039	0.28375
04626 Plant-pathogen interaction	42	997	441	13007	0.0835342	1.24249	0.302811
00052 Galactose metabolism	21	997	200	13007	0.0872718	1.36984	0.308644
00945 Stilbenoid, diarylheptanoid and gingerol biosynthesis	6	997	41	13007	0.0903864	1.90919	0.312048
00562 Inositol phosphate metabolism	14	997	124	13007	0.0925056	1.47295	0.311938
00950 Isoquinoline alkaloid biosynthesis	5	997	32	13007	0.0942069	2.03846	0.310455
00900 Terpenoid backbone biosynthesis	16	997	149	13007	0.106704	1.40093	0.343825
00941 Flavonoid biosynthesis	8	997	63	13007	0.107108	1.65665	0.337622
00400 Phenylalanine, tyrosine and tryptophan biosynthesis	9	997	74	13007	0.111627	1.58669	0.344381
04712 Circadian rhythm - plant	6	997	44	13007	0.11742	1.77902	0.354706
00561 Glycerolipid metabolism	18	997	178	13007	0.137983	1.31927	0.408317
00480 Glutathione metabolism	29	997	307	13007	0.141061	1.23237	0.409075
00620 Pyruvate metabolism	43	997	475	13007	0.142783	1.18102	0.405952
00600 Sphingolipid metabolism	8	997	70	13007	0.165766	1.49099	0.445113
00350 Tyrosine metabolism	15	997	153	13007	0.194734	1.27903	0.513389
04979 Cholesterol metabolism	1	997	3	13007	0.212792	4.34871	0.541314
00960 Tropane, piperidine and pyridine alkaloid biosynthesis	5	997	42	13007	0.216799	1.55311	0.53281
03060 Protein export	13	997	139	13007	0.267508	1.22014	0.635881
00450 Selenocompound metabolism	7	997	69	13007	0.276307	1.32352	0.646202
00909 Sesquiterpenoid and triterpenoid biosynthesis	2	997	14	13007	0.292025	1.86373	0.67212
00565 Ether lipid metabolism	7	997	72	13007	0.313509	1.26837	0.710293
03430 Mismatch repair	6	997	61	13007	0.324785	1.28323	0.72452
00790 Folate biosynthesis	4	997	38	13007	0.332254	1.37328	0.729952
00903 Limonene and pinene degradation	8	997	87	13007	0.349759	1.19964	0.756941
00030 Pentose phosphate pathway	23	997	275	13007	0.362015	1.09113	0.771944
00250 Alanine, aspartate and glutamate metabolism	23	997	275	13007	0.362015	1.09113	0.771944
00601 Glycosphingolipid biosynthesis - lacto and neolacto series	1	997	6	13007	0.38034	2.17436	0.787847
00944 Flavone and flavonol biosynthesis	1	997	6	13007	0.38034	2.17436	0.787847
00500 Starch and sucrose metabolism	20	997	242	13007	0.396239	1.07819	0.797982
00220 Arginine biosynthesis	14	997	167	13007	0.403904	1.09369	0.802274
00760 Nicotinate and nicotinamide metabolism	6	997	68	13007	0.422715	1.15113	0.817249
04927 Cortisol synthesis and secretion	1	997	7	13007	0.427859	1.86373	0.816311
00564 Glycerophospholipid metabolism	15	997	188	13007	0.474945	1.04092	0.88291
04145 Phagosome	28	997	357	13007	0.478335	1.02323	0.877957
00340 Histidine metabolism	10	997	126	13007	0.502383	1.03541	0.910569
00310 Lysine degradation	13	997	168	13007	0.527852	1.00952	0.94492
00333 Prodigiosin biosyntheses	5	997	63	13007	0.53536	1.03541	0.946673
01051 Biosynthesis of ansamycins	2	997	23	13007	0.535455	1.13445	0.935433
00410 beta-Alanine metabolism	16	997	210	13007	0.548016	0.993991	0.945979
00520 Amino sugar and nucleotide sugar metabolism	23	997	303	13007	0.551504	0.990301	0.940801
00750 Vitamin B6 metabolism	2	997	24	13007	0.558856	1.08718	0.942258
03420 Nucleotide excision repair	8	997	105	13007	0.560169	0.993991	0.933614
00290 Valine, leucine and isoleucine biosynthesis	7	997	92	13007	0.56476	0.992641	0.930571
00330 Arginine and proline metabolism	16	997	214	13007	0.579247	0.975412	0.943718
00072 Synthesis and degradation of ketone bodies	3	997	40	13007	0.601121	0.97846	0.968472
00380 Tryptophan metabolism	15	997	204	13007	0.605582	0.959275	0.964938
00591 Linoleic acid metabolism	1	997	12	13007	0.61611	1.08718	0.971042
00650 Butanoate metabolism	9	997	124	13007	0.617067	0.946897	0.962093
00590 Arachidonic acid metabolism	3	997	41	13007	0.618111	0.954595	0.953469
00053 Ascorbate and aldarate metabolism	13	997	179	13007	0.621779	0.947485	0.949031
00280 Valine, leucine and isoleucine degradation	20	997	276	13007	0.637436	0.945372	0.962794
00071 Fatty acid degradation	22	997	306	13007	0.655684	0.937958	0.980146
00061 Fatty acid biosynthesis	11	997	157	13007	0.666138	0.914061	0.985613
03410 Base excision repair	5	997	75	13007	0.690773	0.869743	1.01174
00051 Fructose and mannose metabolism	13	997	191	13007	0.712646	0.887957	1.03334
00740 Riboflavin metabolism	1	997	16	13007	0.721053	0.815384	1.03518
00261 Monobactam biosynthesis	2	997	33	13007	0.731301	0.790675	1.03959
00640 Propanoate metabolism	12	997	181	13007	0.740869	0.864937	1.04297
00660 C5-Branched dibasic acid metabolism	2	997	34	13007	0.746423	0.76742	1.04069
04070 Phosphatidylinositol signaling system	8	997	126	13007	0.759192	0.828326	1.04841
00670 One carbon pool by folate	4	997	67	13007	0.765478	0.778874	1.04712
00780 Biotin metabolism	5	997	85	13007	0.790028	0.76742	1.06069
00524 Neomycin, kanamycin and gentamicin biosynthesis	1	997	20	13007	0.79733	0.652307	1.06067
00062 Fatty acid elongation	1	997	25	13007	0.86407	0.521846	1.139
00300 Lysine biosynthesis	1	997	25	13007	0.86407	0.521846	1.139
03440 Homologous recombination	3	997	66	13007	0.890524	0.593006	1.15291
04016 MAPK signaling pathway - plant	15	997	256	13007	0.891556	0.764422	1.14403
03018 RNA degradation	12	997	212	13007	0.896252	0.738461	1.13997
03022 Basal transcription factors	3	997	73	13007	0.925982	0.536143	1.16754
00770 Pantothenate and CoA biosynthesis	4	997	93	13007	0.933079	0.561124	1.16635
00020 Citrate cycle (TCA cycle)	22	997	384	13007	0.943784	0.747435	1.16965
04136 Autophagy - other eukaryotes	2	997	60	13007	0.950389	0.434871	1.16785
01040 Biosynthesis of unsaturated fatty acids	9	997	185	13007	0.951062	0.634677	1.15886
03015 mRNA surveillance pathway	14	997	270	13007	0.958351	0.676466	1.15801
00920 Sulfur metabolism	4	997	104	13007	0.962846	0.501775	1.15382
04146 Peroxisome	21	997	384	13007	0.964248	0.713461	1.14603
00592 alpha-Linolenic acid metabolism	3	997	91	13007	0.974428	0.430092	1.14872
03013 RNA transport	32	997	567	13007	0.97708	0.73629	1.14255
04141 Protein processing in endoplasmic reticulum	39	997	673	13007	0.977658	0.756017	1.13408
03010 Ribosome	151	997	2264	13007	0.978744	0.870127	1.12633
04120 Ubiquitin mediated proteolysis	14	997	289	13007	0.979254	0.631993	1.11805
03020 RNA polymerase	3	997	97	13007	0.982319	0.403489	1.11278
00240 Pyrimidine metabolism	12	997	262	13007	0.983744	0.597533	1.10576
04144 Endocytosis	13	997	293	13007	0.990918	0.578839	1.08851
04130 SNARE interactions in vesicular transport	1	997	64	13007	0.994005	0.203846	1.08369
00230 Purine metabolism	18	997	416	13007	0.998098	0.564496	1.07203
00970 Aminoacyl-tRNA biosynthesis	3	997	141	13007	0.998989	0.277577	1.0651
00510 N-Glycan biosynthesis	2	997	131	13007	0.99967	0.199178	1.05805
03050 Proteasome	7	997	257	13007	0.999809	0.355342	1.05052
00190 Oxidative phosphorylation	45	997	928	13007	0.999847	0.632625	1.04301
03008 Ribosome biogenesis in eukaryotes	5	997	219	13007	0.999867	0.297857	1.03558
03040 Spliceosome	9	997	439	13007	1	0.267461	1.01399

## Sheet: root vs leaf KEGG enrichment
Term_Name	GeneHitsInSelectedSet	AllGenesInSelectedSet	GeneHitsInBackground	AllGenesInBackground	p-value	enrichFactor	Qvalue
00195 Photosynthesis	61	1842	200	13007	1.81e-09	2.15371	2.82e-07
04075 Plant hormone signal transduction	73	1842	296	13007	8.62e-07	1.74148	6.72e-05
00908 Zeatin biosynthesis	19	1842	46	13007	6.1e-06	2.91664	0.00019
04626 Plant-pathogen interaction	95	1842	441	13007	1.24e-05	1.52115	0.000243
00860 Porphyrin and chlorophyll metabolism	32	1842	107	13007	1.97e-05	2.1118	0.000308
00940 Phenylpropanoid biosynthesis	49	1842	200	13007	6.27e-05	1.73003	0.000752
00904 Diterpenoid biosynthesis	18	1842	49	13007	6.96e-05	2.59396	0.000776
00196 Photosynthesis - antenna proteins	26	1842	84	13007	6.07e-05	2.18565	0.000789
00906 Carotenoid biosynthesis	21	1842	68	13007	0.000312	2.18071	0.00324476
00945 Stilbenoid, diarylheptanoid and gingerol biosynthesis	14	1842	41	13007	0.0010229	2.41119	0.00997323
00100 Steroid biosynthesis	19	1842	71	13007	0.0038007	1.88966	0.0296455
04933 AGE-RAGE signaling pathway in diabetic complications	12	1842	39	13007	0.00604727	2.17272	0.0428806
00941 Flavonoid biosynthesis	16	1842	63	13007	0.0127241	1.79336	0.0827066
00130 Ubiquinone and other terpenoid-quinone biosynthesis	19	1842	83	13007	0.0212803	1.61645	0.132789
00561 Glycerolipid metabolism	35	1842	178	13007	0.025768	1.38847	0.154608
00950 Isoquinoline alkaloid biosynthesis	9	1842	32	13007	0.0295916	1.986	0.170974
03030 DNA replication	17	1842	75	13007	0.0309608	1.60057	0.172496
03410 Base excision repair	17	1842	75	13007	0.0309608	1.60057	0.172496
00600 Sphingolipid metabolism	16	1842	70	13007	0.0331755	1.61402	0.172513
00562 Inositol phosphate metabolism	25	1842	124	13007	0.0408929	1.42366	0.205783
00603 Glycosphingolipid biosynthesis - globo and isoglobo series	12	1842	51	13007	0.0493581	1.66149	0.240621
00960 Tropane, piperidine and pyridine alkaloid biosynthesis	10	1842	42	13007	0.0645508	1.68127	0.305149
00790 Folate biosynthesis	9	1842	38	13007	0.0793949	1.67242	0.353874
03430 Mismatch repair	13	1842	61	13007	0.0826413	1.50488	0.358112
00040 Pentose and glucuronate interconversions	28	1842	151	13007	0.0790534	1.30939	0.362716
00760 Nicotinate and nicotinamide metabolism	14	1842	68	13007	0.0927915	1.45381	0.391229
00531 Glycosaminoglycan degradation	8	1842	34	13007	0.0980596	1.66149	0.402561
00511 Other glycan degradation	10	1842	46	13007	0.106784	1.53508	0.427134
00460 Cyanoamino acid metabolism	16	1842	83	13007	0.120546	1.36122	0.458663
00430 Taurine and hypotaurine metabolism	10	1842	47	13007	0.119344	1.50241	0.46544
01502 Vancomycin resistance	1	1842	1	13007	0.141616	7.06135	0.502093
00710 Carbon fixation in photosynthetic organisms	64	1842	396	13007	0.139235	1.14123	0.505132
03018 RNA degradation	36	1842	212	13007	0.139002	1.1991	0.516294
00030 Pentose phosphate pathway	45	1842	275	13007	0.165314	1.15549	0.560631
00270 Cysteine and methionine metabolism	61	1842	384	13007	0.180795	1.12172	0.587585
00261 Monobactam biosynthesis	7	1842	33	13007	0.177119	1.49786	0.587884
00905 Brassinosteroid biosynthesis	2	1842	6	13007	0.203968	2.35378	0.649369
00565 Ether lipid metabolism	13	1842	72	13007	0.212709	1.27497	0.663653
03440 Homologous recombination	12	1842	66	13007	0.217621	1.28388	0.665664
00360 Phenylalanine metabolism	14	1842	83	13007	0.281932	1.19107	0.676638
04712 Circadian rhythm - plant	8	1842	44	13007	0.279192	1.28388	0.680531
00910 Nitrogen metabolism	25	1842	151	13007	0.228317	1.1691	0.68495
00920 Sulfur metabolism	17	1842	104	13007	0.299793	1.15426	0.698025
02010 ABC transporters	4	1842	19	13007	0.277896	1.4866	0.699223
00260 Glycine, serine and threonine metabolism	30	1842	185	13007	0.237719	1.14508	0.6997
00051 Fructose and mannose metabolism	30	1842	191	13007	0.297979	1.10911	0.704313
00350 Tyrosine metabolism	25	1842	153	13007	0.249505	1.15381	0.707686
00750 Vitamin B6 metabolism	5	1842	24	13007	0.246185	1.47111	0.7112
00604 Glycosphingolipid biosynthesis - ganglio series	5	1842	25	13007	0.274749	1.41227	0.714349
00520 Amino sugar and nucleotide sugar metabolism	47	1842	303	13007	0.270698	1.09532	0.715743
00450 Selenocompound metabolism	12	1842	69	13007	0.266131	1.22806	0.715802
00471 D-Glutamine and D-glutamate metabolism	2	1842	7	13007	0.260055	2.01753	0.724439
04122 Sulfur relay system	5	1842	27	13007	0.333563	1.30766	0.732898
03060 Protein export	22	1842	139	13007	0.32034	1.11762	0.734898
04070 Phosphatidylinositol signaling system	20	1842	126	13007	0.326463	1.12085	0.738091
00400 Phenylalanine, tyrosine and tryptophan biosynthesis	12	1842	74	13007	0.353522	1.14508	0.765964
00061 Fatty acid biosynthesis	24	1842	157	13007	0.375989	1.07944	0.771767
00480 Glutathione metabolism	46	1842	307	13007	0.362456	1.05805	0.774564
04979 Cholesterol metabolism	1	1842	3	13007	0.367547	2.35378	0.774829
00500 Starch and sucrose metabolism	36	1842	242	13007	0.401713	1.05045	0.81386
00564 Glycerophospholipid metabolism	28	1842	188	13007	0.417548	1.05169	0.824526
01051 Biosynthesis of ansamycins	4	1842	23	13007	0.414328	1.22806	0.828657
00300 Lysine biosynthesis	4	1842	25	13007	0.480949	1.12982	0.893191
00010 Glycolysis / Gluconeogenesis	95	1842	665	13007	0.480308	1.00876	0.902747
00053 Ascorbate and aldarate metabolism	26	1842	179	13007	0.477	1.02567	0.907463
00052 Galactose metabolism	29	1842	200	13007	0.47614	1.0239	0.91701
00730 Thiamine metabolism	11	1842	76	13007	0.518876	1.02204	0.95229
03420 Nucleotide excision repair	15	1842	105	13007	0.528189	1.00876	0.958111
04016 MAPK signaling pathway - plant	36	1842	256	13007	0.546129	0.993002	0.968137
00440 Phosphonate and phosphinate metabolism	3	1842	20	13007	0.55342	1.0592	0.97004
00524 Neomycin, kanamycin and gentamicin biosynthesis	3	1842	20	13007	0.55342	1.0592	0.97004
00900 Terpenoid backbone biosynthesis	21	1842	149	13007	0.545613	0.995223	0.978341
03050 Proteasome	4	1842	257	13007	1	0.109904	1.00645
00909 Sesquiterpenoid and triterpenoid biosynthesis	2	1842	14	13007	0.609892	1.00876	1.01216
00340 Histidine metabolism	17	1842	126	13007	0.624683	0.952721	1.01511
00601 Glycosphingolipid biosynthesis - lacto and neolacto series	1	1842	6	13007	0.600049	1.17689	1.01747
00944 Flavone and flavonol biosynthesis	1	1842	6	13007	0.600049	1.17689	1.01747
00966 Glucosinolate biosynthesis	3	1842	22	13007	0.62079	0.962911	1.0194
00190 Oxidative phosphorylation	80	1842	928	13007	1	0.608737	1.01961
03022 Basal transcription factors	10	1842	73	13007	0.596478	0.967308	1.02253
03010 Ribosome	247	1842	2264	13007	1	0.770385	1.02632
00020 Citrate cycle (TCA cycle)	26	1842	384	13007	0.999999	0.478112	1.03311
04927 Cortisol synthesis and secretion	1	1842	7	13007	0.656715	1.00876	1.05616
00333 Prodigiosin biosyntheses	8	1842	63	13007	0.685053	0.896679	1.0581
04141 Protein processing in endoplasmic reticulum	63	1842	673	13007	0.999954	0.661018	1.06118
00780 Biotin metabolism	11	1842	85	13007	0.673772	0.913821	1.0617
00590 Arachidonic acid metabolism	5	1842	41	13007	0.70827	0.86114	1.06241
04120 Ubiquitin mediated proteolysis	38	1842	289	13007	0.716232	0.928482	1.06412
00740 Riboflavin metabolism	2	1842	16	13007	0.683969	0.882668	1.06699
00062 Fatty acid elongation	3	1842	25	13007	0.708137	0.847362	1.07252
00410 beta-Alanine metabolism	27	1842	210	13007	0.736532	0.907887	1.07382
00563 Glycosylphosphatidylinositol(GPI)-anchor biosynthesis	4	1842	35	13007	0.750417	0.807011	1.07399
00510 N-Glycan biosynthesis	8	1842	131	13007	0.998931	0.431227	1.07471
00903 Limonene and pinene degradation	11	1842	87	13007	0.703947	0.892814	1.07663
00514 Other types of O-glycan biosynthesis	1	1842	9	13007	0.747108	0.784594	1.07916
03008 Ribosome biogenesis in eukaryotes	17	1842	219	13007	0.998836	0.548141	1.08207
03040 Spliceosome	42	1842	439	13007	0.998709	0.675573	1.0895
00330 Arginine and proline metabolism	27	1842	214	13007	0.771082	0.890918	1.09353
04146 Peroxisome	37	1842	384	13007	0.997261	0.68039	1.09558
00630 Glyoxylate and dicarboxylate metabolism	62	1842	477	13007	0.789457	0.917827	1.0996
00785 Lipoic acid metabolism	1	1842	10	13007	0.782946	0.706135	1.10036
04145 Phagosome	34	1842	357	13007	0.997008	0.672509	1.10307
00650 Butanoate metabolism	9	1842	124	13007	0.994313	0.512517	1.10795
00970 Aminoacyl-tRNA biosynthesis	11	1842	141	13007	0.993063	0.550885	1.11452
00640 Propanoate metabolism	16	1842	181	13007	0.989055	0.624207	1.11806
00280 Valine, leucine and isoleucine degradation	27	1842	276	13007	0.988924	0.690784	1.12607
03013 RNA transport	63	1842	567	13007	0.98776	0.784594	1.13302
00220 Arginine biosynthesis	20	1842	167	13007	0.822237	0.84567	1.13512
00620 Pyruvate metabolism	52	1842	475	13007	0.985093	0.773032	1.13833
00250 Alanine, aspartate and glutamate metabolism	33	1842	275	13007	0.871409	0.847362	1.14235
01040 Biosynthesis of unsaturated fatty acids	17	1842	185	13007	0.984576	0.64888	1.14622
00240 Pyrimidine metabolism	31	1842	262	13007	0.883309	0.835503	1.1483
00592 alpha-Linolenic acid metabolism	9	1842	91	13007	0.912789	0.698375	1.14835
04130 SNARE interactions in vesicular transport	6	1842	64	13007	0.906206	0.662001	1.14933
00591 Linoleic acid metabolism	1	1842	12	13007	0.840112	0.588446	1.14963
03450 Non-homologous end-joining	1	1842	13	13007	0.862776	0.54318	1.15037
04136 Autophagy - other eukaryotes	6	1842	60	13007	0.870308	0.706135	1.15058
00290 Valine, leucine and isoleucine biosynthesis	10	1842	92	13007	0.856727	0.767538	1.15215
03015 mRNA surveillance pathway	27	1842	270	13007	0.984188	0.706135	1.15439
00380 Tryptophan metabolism	23	1842	204	13007	0.905231	0.796132	1.15751
00670 One carbon pool by folate	7	1842	67	13007	0.854818	0.737753	1.15958
00230 Purine metabolism	45	1842	416	13007	0.982966	0.763848	1.16169
00071 Fatty acid degradation	32	1842	306	13007	0.97865	0.738441	1.16541
00310 Lysine degradation	16	1842	168	13007	0.972798	0.672509	1.16736
03020 RNA polymerase	9	1842	97	13007	0.9441	0.655176	1.16889
04144 Endocytosis	33	1842	293	13007	0.939855	0.795305	1.17294
00660 C5-Branched dibasic acid metabolism	2	1842	34	13007	0.963413	0.415373	1.17416
00770 Pantothenate and CoA biosynthesis	8	1842	93	13007	0.962348	0.607428	1.1821

## Sheet: Stem vs leaf KEGG enrichment
Term_Name	GeneHitsInSelectedSet	AllGenesInSelectedSet	GeneHitsInBackground	AllGenesInBackground	p-value	enrichFactor	Qvalue
00195 Photosynthesis	46	788	200	13007	2e-15	3.79646	2.84e-13
04075 Plant hormone signal transduction	50	788	296	13007	2.93e-11	2.78823	1.04e-09
00940 Phenylpropanoid biosynthesis	33	788	200	13007	1.26e-07	2.72355	2.98e-06
00710 Carbon fixation in photosynthetic organisms	43	788	396	13007	0.00014	1.79236	0.00249358
00906 Carotenoid biosynthesis	12	788	68	13007	0.000708	2.91288	0.00773249
02010 ABC transporters	6	788	19	13007	0.000665	5.21253	0.00858773
00945 Stilbenoid, diarylheptanoid and gingerol biosynthesis	9	788	41	13007	0.000636	3.62334	0.00902628
00460 Cyanoamino acid metabolism	13	788	83	13007	0.00137665	2.58533	0.0139631
00196 Photosynthesis - antenna proteins	13	788	84	13007	0.00154053	2.55455	0.0145837
00904 Diterpenoid biosynthesis	9	788	49	13007	0.00241559	3.03178	0.0201773
00051 Fructose and mannose metabolism	22	788	191	13007	0.00277956	1.90125	0.0219276
00100 Steroid biosynthesis	11	788	71	13007	0.00342698	2.55732	0.0256122
00130 Ubiquinone and other terpenoid-quinone biosynthesis	12	788	83	13007	0.00410604	2.38646	0.0277647
04626 Plant-pathogen interaction	41	788	441	13007	0.00408741	1.5346	0.0290206
00790 Folate biosynthesis	7	788	38	13007	0.00707474	3.04064	0.0418589
00670 One carbon pool by folate	10	788	67	13007	0.00674584	2.46363	0.0435414
00400 Phenylalanine, tyrosine and tryptophan biosynthesis	10	788	74	13007	0.0133859	2.23059	0.0703999
00941 Flavonoid biosynthesis	9	788	63	13007	0.0131122	2.35805	0.0716126
00562 Inositol phosphate metabolism	14	788	124	13007	0.0178259	1.86362	0.0872856
00920 Sulfur metabolism	12	788	104	13007	0.0232062	1.90458	0.109843
00360 Phenylalanine metabolism	10	788	83	13007	0.0279506	1.98872	0.120272
00270 Cysteine and methionine metabolism	33	788	384	13007	0.0268058	1.41851	0.122788
00030 Pentose phosphate pathway	25	788	275	13007	0.027721	1.50058	0.123012
00260 Glycine, serine and threonine metabolism	18	788	185	13007	0.0317232	1.60602	0.132491
00500 Starch and sucrose metabolism	22	788	242	13007	0.0372003	1.50058	0.150927
00040 Pentose and glucuronate interconversions	15	788	151	13007	0.0403067	1.6397	0.158987
00909 Sesquiterpenoid and triterpenoid biosynthesis	3	788	14	13007	0.0488518	3.53707	0.187485
00430 Taurine and hypotaurine metabolism	6	788	47	13007	0.0628788	2.10719	0.22322
04016 MAPK signaling pathway - plant	22	788	256	13007	0.0618603	1.41851	0.225235
04122 Sulfur relay system	4	788	27	13007	0.0774587	2.44538	0.268272
04070 Phosphatidylinositol signaling system	12	788	126	13007	0.079758	1.57203	0.269658
00902 Monoterpenoid biosynthesis	1	788	2	13007	0.1175	8.25317	0.388022
00232 Caffeine metabolism	2	788	11	13007	0.140367	3.00115	0.442935
00630 Glyoxylate and dicarboxylate metabolism	35	788	477	13007	0.137491	1.21116	0.443721
00908 Zeatin biosynthesis	5	788	46	13007	0.143927	1.79417	0.444295
00520 Amino sugar and nucleotide sugar metabolism	23	788	303	13007	0.156078	1.25296	0.471555
03030 DNA replication	7	788	75	13007	0.167987	1.54059	0.496961
00860 Porphyrin and chlorophyll metabolism	9	788	107	13007	0.19983	1.38838	0.579099
00910 Nitrogen metabolism	12	788	151	13007	0.204551	1.31176	0.580925
04933 AGE-RAGE signaling pathway in diabetic complications	4	788	39	13007	0.209035	1.69296	0.58202
00010 Glycolysis / Gluconeogenesis	45	788	665	13007	0.237582	1.11697	0.624752
00740 Riboflavin metabolism	2	788	16	13007	0.252455	2.06329	0.640154
00564 Glycerophospholipid metabolism	14	788	188	13007	0.249696	1.2292	0.644671
00565 Ether lipid metabolism	6	788	72	13007	0.269894	1.37553	0.672367
00900 Terpenoid backbone biosynthesis	11	788	149	13007	0.292757	1.21859	0.716749
00950 Isoquinoline alkaloid biosynthesis	3	788	32	13007	0.306063	1.54747	0.72435
03410 Base excision repair	6	788	75	13007	0.301743	1.32051	0.726228
00524 Neomycin, kanamycin and gentamicin biosynthesis	2	788	20	13007	0.343948	1.65063	0.787752
00561 Glycerolipid metabolism	12	788	178	13007	0.39384	1.11279	0.860389
00480 Glutathione metabolism	20	788	307	13007	0.401188	1.07533	0.863162
00750 Vitamin B6 metabolism	2	788	24	13007	0.431587	1.37553	0.901255
00514 Other types of O-glycan biosynthesis	1	788	9	13007	0.430296	1.83404	0.911971
00230 Purine metabolism	26	788	416	13007	0.463841	1.03165	0.940935
00960 Tropane, piperidine and pyridine alkaloid biosynthesis	3	788	42	13007	0.472065	1.17902	0.944129
00730 Thiamine metabolism	5	788	76	13007	0.491414	1.08594	0.969178
00053 Ascorbate and aldarate metabolism	11	788	179	13007	0.525279	1.01436	1.00797
03010 Ribosome	47	788	2264	13007	1	0.342667	1.01429
00240 Pyrimidine metabolism	16	788	262	13007	0.524164	1.00802	1.01961
03050 Proteasome	2	788	257	13007	0.999998	0.128454	1.02158
04141 Protein processing in endoplasmic reticulum	17	788	673	13007	0.999997	0.416951	1.02898
00190 Oxidative phosphorylation	29	788	928	13007	0.999992	0.515823	1.03649
00310 Lysine degradation	1	788	168	13007	0.999974	0.0982521	1.04409
03013 RNA transport	15	788	567	13007	0.999964	0.436676	1.05181
00020 Citrate cycle (TCA cycle)	8	788	384	13007	0.999954	0.343882	1.05965
00620 Pyruvate metabolism	15	788	475	13007	0.998808	0.521253	1.07447
00061 Fatty acid biosynthesis	9	788	157	13007	0.616544	0.946224	1.08085
04144 Endocytosis	17	788	293	13007	0.609423	0.957706	1.08173
00280 Valine, leucine and isoleucine degradation	7	788	276	13007	0.998174	0.418639	1.08199
00450 Selenocompound metabolism	4	788	69	13007	0.608379	0.95689	1.09354
04120 Ubiquitin mediated proteolysis	17	788	289	13007	0.586341	0.970961	1.09553
00261 Monobactam biosynthesis	2	788	33	13007	0.602574	1.00038	1.09699
00340 Histidine metabolism	2	788	126	13007	0.996632	0.262005	1.09707
00760 Nicotinate and nicotinamide metabolism	4	788	68	13007	0.59673	0.970961	1.10046
03040 Spliceosome	15	788	439	13007	0.995898	0.563998	1.10482
03018 RNA degradation	12	788	212	13007	0.638355	0.934321	1.10544
00903 Limonene and pinene degradation	1	788	87	13007	0.995728	0.189728	1.11333
00071 Fatty acid degradation	10	788	306	13007	0.990938	0.539423	1.11677
03420 Nucleotide excision repair	2	788	105	13007	0.989234	0.314407	1.12377
00640 Propanoate metabolism	5	788	181	13007	0.987134	0.455976	1.13043
03430 Mismatch repair	1	788	61	13007	0.978101	0.270596	1.13845
04136 Autophagy - other eukaryotes	1	788	60	13007	0.976682	0.275106	1.14619
00410 beta-Alanine metabolism	7	788	210	13007	0.973993	0.550212	1.15256
04145 Phagosome	20	788	357	13007	0.675154	0.924725	1.15508
00590 Arachidonic acid metabolism	2	788	41	13007	0.719423	0.805188	1.16089
04146 Peroxisome	16	788	384	13007	0.960226	0.687764	1.1654
00350 Tyrosine metabolism	8	788	153	13007	0.715954	0.863077	1.16857
03008 Ribosome biogenesis in eukaryotes	8	788	219	13007	0.958987	0.602972	1.17393
00440 Phosphonate and phosphinate metabolism	1	788	20	13007	0.71374	0.825317	1.1785
00380 Tryptophan metabolism	11	788	204	13007	0.698344	0.890048	1.18053
03020 RNA polymerase	5	788	97	13007	0.707223	0.850843	1.18148
00603 Glycosphingolipid biosynthesis - globo and isoglobo series	1	788	51	13007	0.958977	0.323654	1.18413
00330 Arginine and proline metabolism	8	788	214	13007	0.951471	0.61706	1.18517
03060 Protein export	7	788	139	13007	0.744964	0.831255	1.18859
00650 Butanoate metabolism	4	788	124	13007	0.947396	0.532463	1.19053
00220 Arginine biosynthesis	8	788	167	13007	0.800333	0.790723	1.19629
00511 Other glycan degradation	1	788	46	13007	0.943862	0.358834	1.19668
00592 alpha-Linolenic acid metabolism	4	788	91	13007	0.809535	0.725554	1.19744
00052 Galactose metabolism	10	788	200	13007	0.77793	0.825317	1.20072
04130 SNARE interactions in vesicular transport	2	788	64	13007	0.906612	0.515823	1.20317
01051 Biosynthesis of ansamycins	1	788	23	13007	0.762753	0.717667	1.20345
03022 Basal transcription factors	2	788	73	13007	0.940902	0.452229	1.20368
03440 Homologous recombination	3	788	66	13007	0.771513	0.750288	1.2039
00770 Pantothenate and CoA biosynthesis	4	788	93	13007	0.822734	0.70995	1.20441
00062 Fatty acid elongation	1	788	25	13007	0.790677	0.660254	1.20727
00300 Lysine biosynthesis	1	788	25	13007	0.790677	0.660254	1.20727
04712 Circadian rhythm - plant	1	788	44	13007	0.93636	0.375144	1.20876
00510 N-Glycan biosynthesis	5	788	131	13007	0.904934	0.630013	1.21227
00600 Sphingolipid metabolism	2	788	70	13007	0.931074	0.47161	1.21296
00290 Valine, leucine and isoleucine biosynthesis	3	788	92	13007	0.92321	0.53825	1.21385
00333 Prodigiosin biosyntheses	2	788	63	13007	0.901817	0.524011	1.2196
03015 mRNA surveillance pathway	12	788	270	13007	0.899465	0.733615	1.22812
00780 Biotin metabolism	3	788	85	13007	0.895586	0.582577	1.23469
00970 Aminoacyl-tRNA biosynthesis	6	788	141	13007	0.863034	0.702398	1.23789
00531 Glycosaminoglycan degradation	1	788	34	13007	0.880881	0.485481	1.23847
00660 C5-Branched dibasic acid metabolism	1	788	34	13007	0.880881	0.485481	1.23847
00250 Alanine, aspartate and glutamate metabolism	13	788	275	13007	0.857733	0.7803	1.24284
01040 Biosynthesis of unsaturated fatty acids	8	788	185	13007	0.879249	0.713788	1.24853
